# Supplementary material for: Proteomic approach to discover human cancer viruses from formalin-fixed tissues
Source: JCI Insight. 2020 Nov 19;5(22):e143003. doi: 10.1172/jci.insight.143003 (PMC7710300; doi:10.1172/jci.insight.143003)
Supplement: supplemental Table 2 [file jciinsight-5-143003-s065.zip]

Archive with 1 entries (1 files):
- Supplementary Table 2.2.txt
