# Supplementary material for: Proteomic approach to discover human cancer viruses from formalin-fixed tissues
Source: JCI Insight. 2020 Nov 19;5(22):e143003. doi: 10.1172/jci.insight.143003 (PMC7710300; doi:10.1172/jci.insight.143003)
Supplement: supplemental Table 2 [file jciinsight-5-143003-s065.zip › Supplementary Table 2.2.txt]

index	m/z	Mass	Charge	Calibrated retention time	Significant	p value Log2	Fold change	Mean intensity in MCV negative	Mean intensity in MCV positive	14_PIC1	15_TT-08	16_Tech3	17_TT-02	18_Tech5	19_TT-11	20_TT-21	21_Tech2	22_TT-15	23_PIC1	26_PIC2	27_TT-23	28_TT-04	29_Tech9	30_TT-05	31_TT-06	32_TT-12	33_Tech4	34_TT-10	35_PIC2	38_PIC3	39_TT-22	40_TT-19	41_TT-09	42_Tech1	43_Tech6	44_TT-20	45_TT-16	46_Tech8	47_PIC3	50_PIC4	51_TT-03	52_TT-01	53_TT-07	54_Tech7	55_TT-14	56_TT-17	57_TT-18	58_TT-13	59_PIC4
1	375,014949	374,007672	1	87,42	FALSCH	0,39011131	1,69	234,83	397,3175	0	0	0	0	0	0	0	0	0	0	0	0	2087,8	0	0	0	0	0	0	0	0	2319,9	0	0	0	0	0	0	0	0	0	0	822,75	1570,1	0	0	0	0	0	0
2	375,034042	2618,18736	7	91,693	FALSCH	0,171112365	20,96	23,93	501,6716667	0	0	0	0	0	0	0	0	0	0	0	0	0	0	0	0	0	0	0	0	0	0	0	0	0	0	0	0	0	0	0	0	2677	3055,9	0	0	0	0	0	0
3	375,038517	2244,18744	6	16,327	FALSCH	0,307121322	0,06	407,9845455	23,93	0	0	0	0	0	4224,6	0	0	0	0	0	0	0	0	0	0	0	0	0	0	0	0	0	0	0	0	0	0	0	0	0	0	0	0	0	0	0	0	0	0
4	375,063182	374,055906	1	89,338	FALSCH	0,171962957	16,65	23,93	398,3633333	0	0	0	0	0	0	0	0	0	0	5412,2	0	2851,7	0	0	0	0	0	0	0	3337,4	0	0	0	0	0	0	0	0	0	0	0	0	1641,5	0	0	0	0	0	0
5	375,063601	374,056325	1	89,368	FALSCH	0,393812242	2,27	353,3845455	802,2466667	0	0	0	2856,1	0	1531,7	1736,9	0	0	0	0	0	0	0	0	0	2395,7	0	0	3255,7	0	2092,3	0	2351,1	0	0	0	0	0	0	0	0	0	0	0	0	0	0	0	0
6	375,064084	374,056808	1	93,593	FALSCH	0,515345113	0,52	1073,557273	552,9883333	0	0	0	0	0	0	0	0	0	0	0	0	0	0	0	0	0	0	6348,7	0	0	5159,1	0	0	0	0	0	0	0	0	0	6386,8	0	0	0	0	0	0	0	0
7	375,064105	374,056828	1	92,862	FALSCH	0,90610825	0,84	1195,357273	1000,021667	0	0	0	0	0	0	0	0	0	0	0	0	0	7542,8	0	0	0	0	7939,8	0	0	0	0	0	0	0	0	0	0	0	0	5323,2	3773,3	0	0	7562,5	0	0	0	0
8	375,080845	374,073569	1	84,558	FALSCH	1	1,00	23,93	23,93	0	0	0	0	0	0	0	0	0	0	0	0	0	0	0	0	0	0	0	585,16	714,66	0	0	0	0	0	0	0	0	0	0	0	0	0	0	0	0	0	0	0
9	375,093733	374,086457	1	84,795	FALSCH	1	1,00	23,93	23,93	0	0	0	0	0	0	0	0	0	657,84	1868,6	0	0	0	0	0	0	0	0	0	0	0	0	0	1913	0	0	0	0	0	0	0	0	0	0	0	0	0	0	0
10	375,09378	374,086504	1	94,823	FALSCH	0,350179481	178,18	23,93	4263,763333	0	0	0	0	0	0	0	0	0	0	0	0	0	0	0	0	0	0	0	0	847,35	0	0	0	0	0	0	0	0	0	0	0	0	50878	0	0	0	0	0	0
11	375,094002	374,086725	1	17,128	FALSCH	1	1,00	23,93	23,93	0	0	0	0	0	0	0	0	0	0	0	0	0	0	0	0	0	0	0	0	0	0	0	0	13833	0	0	0	0	0	0	0	0	0	0	0	0	0	0	0
12	375,094123	374,086847	1	82,372	FALSCH	0,350179481	5,26	23,93	125,8716667	0	0	0	0	0	0	0	0	0	0	0	0	0	0	0	0	0	0	0	0	0	0	0	0	0	0	1223,3	0	0	0	0	0	0	0	0	0	0	0	0	0
13	375,094423	374,087146	1	79,468	FALSCH	0,307121322	0,10	229,9663636	23,93	1891,3	0	0	0	0	0	0	0	0	0	0	0	0	0	0	0	0	0	0	0	0	2266,4	0	0	0	0	0	0	0	0	0	0	0	0	0	0	0	0	0	0
14	375,094741	374,087465	1	99,209	FALSCH	0,741977992	26,48	180,2572727	4772,43	0	0	0	0	0	0	0	0	0	0	0	0	0	0	0	0	0	0	0	0	3259,8	1719,6	0	0	0	0	0	0	0	0	0	0	0	56982	0	0	0	0	0	0
15	375,096407	374,089131	1	86,47	FALSCH	0,831980593	0,83	2659,193636	2209,488333	0	0	0	0	0	0	0	0	0	0	0	0	0	0	5597,4	0	6036,1	4715,2	5638,9	0	10494	0	3736,7	0	0	0	4153,8	5286,3	7300,8	4409,7	7367,5	0	0	7156	0	6431,1	3241,9	7936,4	0	0
16	375,096758	374,089481	1	86,3	FALSCH	0,709001843	1,43	1087,820909	1554,863333	0	4794,2	5320,3	4264,3	4717,3	0	0	5040,6	4707,7	0	10226	6908,6	9399,2	4574,1	0	0	0	0	0	11239	0	0	0	0	0	0	0	0	0	0	0	0	0	0	0	0	0	0	0	5378,5
17	375,097078	374,089801	1	86,498	FALSCH	0,171119204	70,08	23,93	1677,063333	0	0	0	0	0	0	0	0	0	0	0	0	0	0	0	0	0	0	0	0	0	0	0	10796	0	0	0	0	0	0	0	0	0	0	0	0	0	0	9041,6	0
18	375,097407	374,09013	1	67,559	FALSCH	0,681152962	1,74	2828,020909	4913,513333	0	0	0	0	0	0	0	0	0	0	12057	0	0	0	17442	0	0	0	26952	0	0	0	0	0	0	0	0	0	0	0	9421,7	13403	14224	0	12618	0	0	0	17499	0
19	375,097633	374,090356	1	67,618	FALSCH	0,134448758	0,01	4677,020909	23,93	0	0	0	0	0	0	0	0	0	0	0	0	0	0	0	0	0	0	0	0	0	0	0	0	0	0	0	0	0	0	0	0	0	0	0	35754	0	15430	0	0
20	375,099756	374,09248	1	17,556	FALSCH	1	1,00	23,93	23,93	0	0	0	0	0	0	0	0	0	0	0	0	0	0	0	0	0	0	0	0	0	0	0	0	0	2112,8	0	0	0	0	0	0	0	0	4501,2	0	0	0	0	0
21	375,100509	374,093232	1	94,514	FALSCH	0,350179481	6,31	23,93	150,9133333	0	0	0	0	0	0	0	0	0	0	0	0	0	0	0	0	0	0	0	0	0	0	0	1523,8	0	0	0	0	0	0	0	0	0	0	915,29	0	0	0	0	0
22	375,116555	374,109279	1	86,359	FALSCH	0,350179481	13,06	23,93	312,53	0	0	0	0	0	0	0	0	0	0	0	0	0	0	0	0	3463,2	0	0	3794,1	3513,2	0	0	0	0	0	0	0	3154,1	0	0	0	0	0	0	0	0	0	0	0
23	375,119247	374,111971	1	87,12	FALSCH	0,133629208	0,06	381,6118182	23,93	0	0	0	0	0	0	0	0	0	0	0	0	0	0	0	1896,6	0	0	0	0	0	0	0	0	0	0	0	0	0	0	0	2037,9	0	0	0	0	0	0	0	0
24	375,121554	374,114277	1	86,853	FALSCH	0,253364663	2,14	384,3118182	821,2866667	0	0	0	0	0	0	994,08	0	0	0	0	1908,9	2326,2	1579,2	0	0	0	0	0	0	2395,6	0	2055,3	2002,2	0	0	0	0	0	0	0	0	0	2780	0	0	0	0	1465,8	0
25	375,12673	374,119453	1	14,62	FALSCH	1	1,00	23,93	23,93	0	0	0	0	4088,4	0	0	1794	0	0	0	0	0	0	0	0	0	0	0	0	0	0	0	0	0	0	0	0	0	0	0	0	0	0	0	0	0	0	0	0
26	375,133466	374,126189	1	11,877	FALSCH	0,171147448	27,50	23,93	657,9716667	0	0	6659,4	0	0	0	0	0	3452,3	0	0	0	0	0	0	0	4156,2	0	0	0	0	0	0	0	0	5855,1	0	0	0	0	0	0	0	0	0	0	0	0	0	0
27	375,135545	374,128269	1	11,27	FALSCH	0,171714737	32,70	23,93	782,4716667	0	0	0	0	0	0	0	0	0	0	0	0	3352,4	0	0	0	0	0	0	0	0	0	0	0	0	0	5750,1	0	0	0	0	0	0	0	0	0	0	0	0	0
28	375,139288	374,132012	1	13,962	FALSCH	0,307121322	0,05	444,4572727	23,93	0	0	0	0	0	0	0	5867,3	0	0	0	0	0	0	4625,8	0	0	0	0	0	0	0	0	0	0	0	0	0	0	0	0	0	0	0	0	0	0	0	0	0
29	375,140938	374,133661	1	92,024	FALSCH	0,501738756	0,46	385,9027273	178,2883333	0	0	0	0	0	0	0	0	0	0	0	0	0	0	2474,9	0	0	0	0	0	0	0	0	0	0	0	0	0	0	0	0	1506,8	0	0	0	0	0	0	1852,3	0
30	375,141414	374,134137	1	91,952	FALSCH	0,171066384	16,90	23,93	404,3716667	0	0	0	0	0	0	0	0	0	0	3388,7	0	2288,4	0	0	0	2276,9	0	0	0	0	0	0	0	0	0	0	0	0	1275,9	0	0	0	0	0	0	0	0	0	0
31	375,142644	748,270735	2	11,374	FALSCH	0,350179481	8,37	23,93	200,2633333	0	0	0	0	0	0	0	0	0	0	0	0	0	0	0	0	2116	0	0	0	0	0	0	0	0	0	0	0	0	4600,6	5464,6	0	0	0	0	0	0	0	0	2956,1
32	375,142841	374,135564	1	12,008	FALSCH	0,257680553	0,33	1279,193636	417,5883333	0	0	0	0	0	0	0	0	4723,9	0	0	7069,1	0	0	3191,5	0	0	0	0	0	0	3547,3	0	0	0	0	0	0	0	0	0	0	0	0	0	0	0	0	0	0
33	375,143804	374,136528	1	25,315	FALSCH	0,350179481	39,58	23,93	947,18	0	0	0	0	0	0	0	0	0	7848,8	0	0	0	0	0	0	0	0	0	0	0	0	0	0	0	0	0	0	0	0	0	0	0	0	0	0	11079	0	0	0
34	375,143843	1870,68284	5	12,307	FALSCH	0,133793721	0,02	1402,820909	23,93	0	0	0	0	0	0	0	0	0	0	0	0	0	0	0	0	0	0	0	0	0	0	0	0	0	0	0	0	0	0	0	6360,7	0	0	0	0	0	8807,1	0	0
35	375,14388	748,273207	2	11,943	FALSCH	1	1,00	23,93	23,93	0	0	0	0	0	0	0	0	0	0	0	0	0	4603	0	0	0	0	0	0	0	0	0	0	0	0	0	0	0	0	6559,1	0	0	0	0	0	0	0	0	0
36	375,144669	748,274786	2	18,488	FALSCH	0,307121322	0,07	325,3572727	23,93	0	0	0	0	2686,6	3315,7	0	0	0	0	0	0	0	0	0	0	0	0	0	0	0	0	0	0	0	0	0	0	0	0	0	0	0	0	0	0	0	0	0	0
37	375,144815	1870,68769	5	15,402	FALSCH	0,873135024	0,44	773,73	339,6466667	0	0	0	0	0	0	0	0	0	0	0	0	0	0	0	0	0	0	0	0	0	0	0	3788,6	0	0	0	0	0	0	0	0	0	0	0	8247,8	0	0	0	0
38	375,144995	1496,55087	4	37,033	FALSCH	0,940791887	0,79	5419,111818	4284,846667	0	0	0	0	0	0	51131	0	0	0	0	0	0	0	0	0	0	0	0	0	0	59347	0	0	0	0	0	0	0	0	0	0	0	0	0	0	0	0	0	0
39	375,145214	374,137937	1	11,181	FALSCH	0,120208091	0,25	1232,63	312,4716667	0	3856,7	0	0	2653,4	4267,6	3462,5	0	0	0	0	3845,4	0	0	0	0	0	0	0	0	0	0	0	0	0	0	0	0	0	0	0	0	0	0	0	0	0	1326	0	0
40	375,145253	374,137976	1	12,213	FALSCH	0,912088488	0,86	865,3845455	740,38	0	5018,3	0	0	0	0	0	0	0	3127,7	0	0	3243,5	6766,6	4237,7	0	0	0	0	0	0	0	0	0	0	0	0	0	0	0	0	0	0	5353,9	0	0	0	0	0	3868,1
41	375,145561	748,276569	2	12,241	FALSCH	0,133626786	0,01	1952,202727	23,93	0	11080	0	0	0	0	0	0	0	0	3946,3	0	0	0	0	0	0	0	0	0	0	0	10131	0	0	0	0	0	0	0	0	0	0	0	0	0	0	0	0	3655,1
42	375,145762	374,138486	1	13,892	FALSCH	0,552968679	0,65	1024,539091	662,58	0	0	0	0	0	0	0	0	0	0	0	0	0	0	2734,1	0	0	0	0	0	0	0	0	0	0	0	0	0	0	0	0	8272,6	0	0	0	0	7663,8	0	0	0
43	375,145809	1496,55413	4	12,431	FALSCH	0,954091166	2,24	346,9572727	775,855	0	0	0	0	0	0	0	0	0	0	0	0	0	0	3553,3	0	0	0	0	0	0	0	0	0	0	0	0	0	0	0	0	0	0	9023,1	0	0	0	0	0	0
44	375,147004	374,139728	1	11,901	FALSCH	0,984532977	1,19	1206,202727	1436,105	0	9979,7	0	0	0	0	0	0	5942,1	0	0	0	0	0	3025,3	0	0	0	0	0	3853,1	0	0	0	0	0	0	0	0	0	0	0	0	0	0	0	11004	0	0	0
45	375,147246	748,279938	2	13,602	FALSCH	0,995740534	1,47	753,5936364	1106,68	0	8026,3	0	0	0	0	0	0	0	0	0	0	0	0	0	0	0	0	0	0	0	0	0	0	0	0	0	0	0	0	0	0	0	0	0	0	12993	0	0	0
46	375,147727	374,14045	1	10,999	FALSCH	0,350179481	38,50	23,93	921,2633333	0	0	0	0	0	0	0	0	0	0	0	0	0	0	0	0	0	0	0	0	3875,5	0	0	10768	0	0	0	0	0	0	0	0	0	0	0	0	0	0	0	0
47	375,147787	374,14051	1	15,711	FALSCH	0,690432177	0,94	386,5663636	365,0716667	0	0	0	0	0	0	0	0	0	1666,8	0	0	0	0	3989	0	0	0	2095,9	0	0	0	0	1997,8	0	0	0	0	0	0	0	0	0	0	0	0	0	0	0	0
48	375,149918	374,142641	1	25,081	FALSCH	0,171299847	38,61	23,93	924,005	0	0	0	0	0	0	4503,5	0	0	0	0	0	0	7224,7	0	0	0	0	0	0	0	0	0	0	0	0	6297,4	0	0	0	0	0	0	0	5119,6	0	0	0	0	0
49	375,151057	748,287561	2	10,592	FALSCH	1	1,00	23,93	23,93	0	0	0	0	3729,5	0	0	0	0	0	0	0	0	0	0	0	0	0	0	0	0	0	0	0	0	0	0	0	0	0	0	0	0	0	0	0	0	0	0	0
50	375,152447	374,145171	1	11,475	FALSCH	0,760571506	0,26	2319,320909	603,1466667	2665,8	19781	0	0	6907,5	0	0	4248,6	0	3123	7603,2	0	0	0	5468,3	0	0	2827,6	2307,4	0	0	0	0	0	5588,6	0	4643,2	0	0	0	5499,3	0	0	0	0	0	0	0	0	0
51	375,152895	748,291237	2	21,305	FALSCH	0,350179481	18,33	23,93	438,7466667	0	0	0	0	0	0	0	0	0	0	0	0	0	0	0	0	0	0	0	0	0	0	0	4977,8	0	0	0	0	0	0	0	0	0	0	0	0	0	0	0	0
52	375,153319	374,146042	1	29,071	FALSCH	0,172416069	57,04	23,93	1364,988333	0	0	18157	0	0	0	0	0	0	0	0	0	11287	0	0	0	0	0	0	0	0	0	0	4805,7	0	0	0	0	0	0	0	0	0	0	0	0	0	0	0	0
53	375,153403	374,146126	1	12,024	FALSCH	0,133644718	0,03	864,9209091	23,93	2272,1	0	0	0	0	0	0	23407	0	0	0	0	0	0	4908	4342,9	0	2920,7	0	0	0	0	0	0	9999,2	0	0	0	0	0	0	0	0	0	0	0	0	0	0	0
54	375,153607	374,14633	1	27,054	FALSCH	0,307121322	0,03	902,4481818	23,93	0	0	0	0	0	0	0	0	0	0	0	0	0	0	0	9663,7	0	0	0	0	0	0	0	0	0	0	0	0	0	7858	0	0	0	0	0	0	0	0	0	0
55	375,153788	374,146512	1	14,842	FALSCH	0,418243287	1,17	858,9209091	1002,746667	0	0	0	1822,1	0	0	0	0	0	0	0	0	5127,1	0	9184,9	0	0	0	0	0	0	0	0	0	0	0	0	0	0	0	0	0	4796,6	0	0	0	0	0	0	0
56	375,154176	1496,5876	4	12,875	FALSCH	0,271671209	0,35	3418,357273	1190,68	0	0	0	0	0	0	0	0	0	0	0	0	0	0	0	12381	0	0	0	0	0	0	20916	0	0	0	14001	0	0	0	7890	0	0	0	4461,6	0	0	4041,7	0	0
57	375,154618	1122,44202	3	41,397	FALSCH	0,974069286	1,21	1979,566364	2398,846667	0	0	0	0	0	0	0	0	0	0	0	0	0	0	0	0	0	0	0	0	0	0	0	28499	0	0	0	0	0	0	0	0	0	0	0	0	0	21512	0	0
58	375,154683	748,294813	2	16,69	FALSCH	0,882947896	0,58	246,6390909	141,905	0	0	0	0	0	0	0	0	0	0	0	0	0	0	0	0	0	0	0	0	0	0	0	1415,7	0	0	0	0	0	0	0	2449,8	0	0	0	0	0	0	0	0
59	375,155402	748,29625	2	11,532	FALSCH	0,173047354	31,16	23,93	745,6633333	0	0	5093,6	0	5262,7	0	0	0	0	0	0	0	0	9816,9	0	0	0	0	6199,4	6336,2	0	0	0	2461,4	5715,5	0	0	0	0	0	0	0	0	0	0	0	0	0	0	2958,9
60	375,155597	748,296642	2	14,426	FALSCH	0,60841747	1,85	768,2845455	1419,146667	0	0	0	0	0	0	0	0	0	0	2763,6	0	0	0	8187,9	0	0	0	0	0	0	0	0	9398	0	0	7344,6	0	0	0	0	0	0	0	0	0	0	0	0	0
61	375,155842	1496,59426	4	13,513	FALSCH	0,876668104	0,61	3002,293636	1845,18	0	0	0	0	18635	0	0	0	0	0	0	0	11097	0	14078	18684	10758	0	0	0	0	0	0	0	0	0	0	0	0	0	0	0	0	0	0	0	0	0	0	0
62	375,155849	1496,59429	4	16,072	FALSCH	0,328188783	3,00	416,6845455	1248,496667	3630,8	0	0	0	3433,3	0	5445,8	0	5168,6	0	0	0	0	0	0	0	0	0	4080,4	0	0	0	0	0	0	0	0	0	0	0	0	4320,3	0	0	0	0	0	0	0	0
63	375,155876	1496,5944	4	11,299	FALSCH	0,133631736	0,03	911,1481818	23,93	3986,4	0	0	0	6871,9	0	0	0	0	0	0	4652,8	0	0	5106,6	0	0	0	0	0	0	0	0	0	0	0	0	0	0	0	5259,1	0	0	0	0	0	0	0	0	15651
64	375,156879	1496,59841	4	13,2	FALSCH	0,663155726	1,90	2795,93	5319,763333	0	0	0	21024	15339	19602	0	0	0	0	0	0	26048	0	0	10890	0	0	0	0	0	0	0	0	0	0	0	0	0	0	0	0	0	16478	0	0	0	0	0	0
65	375,157051	1496,5991	4	15,442	FALSCH	1	1,00	23,93	23,93	2159,3	0	0	0	0	0	0	0	0	0	0	0	0	0	0	0	0	0	0	4812,5	0	0	0	0	0	0	0	0	0	0	0	0	0	0	0	0	0	0	0	0
66	375,157294	748,300035	2	12,809	FALSCH	0,191260919	2,75	907,3754545	2491,38	0	0	11149	8960,2	5289,8	0	6497,1	4752,9	0	0	9556,1	9717,9	10475	6567,7	0	0	0	0	0	0	0	0	0	3677,1	0	0	0	0	0	0	0	0	0	0	0	0	0	0	0	0
67	375,157368	374,150092	1	13,116	FALSCH	0,76108733	1,22	1951,584545	2375,113333	11669	12187	7402,6	0	0	0	3078,6	4865,6	0	0	7855,1	0	8119	0	5519,7	0	11205	4318,1	0	0	12860	0	0	0	0	0	0	0	0	0	8082,9	0	0	5811,6	0	3497,5	0	0	0	7925,5
68	375,15759	374,150314	1	12,242	FALSCH	0,891503018	0,51	883,73	449,2133333	0	0	0	0	0	0	0	0	0	0	0	0	0	0	0	0	0	2503,3	0	3386,1	0	0	9457,8	0	0	0	5103,4	0	0	3446,4	0	0	0	0	0	0	0	0	0	0
69	375,157856	374,150579	1	87,56	FALSCH	1	1,00	23,93	23,93	0	0	0	0	3955,1	0	0	0	0	1960,7	0	0	0	0	0	0	0	0	0	501,93	0	0	0	0	0	0	0	0	0	0	0	0	0	0	0	0	0	0	0	0
70	375,158075	374,150799	1	16,067	FALSCH	0,350179481	14,21	23,93	340,0383333	0	0	0	3793,3	0	0	0	0	0	0	0	0	0	0	0	0	0	1959,6	0	0	0	0	0	0	0	0	0	0	0	0	0	0	0	0	0	0	0	0	0	2359,1
71	375,158242	374,150966	1	25,561	FALSCH	0,350179481	57,51	23,93	1376,263333	0	0	0	0	0	0	16228	0	0	0	0	0	0	0	0	0	0	0	0	0	0	0	0	0	0	0	0	0	0	0	0	0	0	0	0	0	0	0	0	0
72	375,158616	1496,60536	4	12,354	FALSCH	0,320338233	3,51	634,7027273	2228,338333	0	0	0	11476	0	0	0	0	0	0	0	0	0	0	0	0	0	0	0	0	0	0	0	8049,1	0	0	0	0	0	0	0	6718,5	0	6927,8	0	0	0	0	0	0
73	375,158755	374,151478	1	28,869	FALSCH	0,570475734	2,88	833,1663636	2399,763333	0	0	0	16816	0	8901,6	0	0	0	0	28326	0	0	0	0	0	11694	0	0	4776,4	0	0	0	0	0	12455	0	0	0	0	0	0	0	0	0	0	0	0	0	0
74	375,159202	374,151925	1	14,004	FALSCH	0,572240841	2,75	682,0027273	1877,263333	0	0	0	0	0	0	0	0	0	0	0	0	0	4400,5	0	0	0	0	0	0	0	7238,8	0	0	0	0	12819	0	0	0	0	0	0	9421	0	0	0	0	0	0
75	375,159742	748,304932	2	11,313	FALSCH	0,159620532	0,42	2266,948182	943,38	0	7066,1	0	0	0	6737,2	6390,1	0	0	0	0	0	0	0	3135,7	0	0	0	0	0	0	0	0	4643,3	0	0	0	0	0	0	0	4889,2	0	0	0	2845	0	0	0	2030,4
76	375,15994	1870,76332	5	15,418	FALSCH	0,350179481	19,44	23,93	465,2633333	0	0	0	5296	0	0	0	0	0	0	0	0	0	0	0	0	0	0	0	0	0	0	0	0	0	0	0	0	0	0	0	0	0	0	0	0	0	0	0	0
77	375,160166	748,305779	2	14,886	FALSCH	0,307121322	0,02	1167,839091	23,93	0	0	0	0	0	0	0	0	0	0	0	0	0	0	0	0	0	0	0	0	0	0	12583	0	0	0	0	0	0	3473,9	0	0	0	0	0	0	0	0	0	0
78	375,160612	1870,76668	5	13,213	FALSCH	0,307121322	0,02	1355,566364	23,93	0	0	0	0	10231	0	0	0	0	0	0	0	0	0	0	0	0	0	0	0	0	0	0	0	0	0	0	0	0	0	0	14648	0	0	0	0	0	0	0	0
79	375,160822	374,153545	1	11,676	FALSCH	0,234820886	2,43	936,5390909	2275,355	0	4912,3	6879,2	6778	0	0	4860,5	5249,6	0	0	0	5126,4	4192,5	6182,4	0	0	5664,8	0	5521,3	0	0	0	0	0	0	0	0	0	0	3677,2	0	0	0	0	0	0	0	0	0	3362,4
80	375,161026	748,307499	2	18,293	FALSCH	0,506242282	0,45	1356,357273	606,5966667	0	5186,2	5421,3	0	0	0	0	0	0	0	0	0	0	0	0	0	6992	0	0	0	5207	0	9470,5	0	0	0	0	0	0	0	5952,6	0	0	0	0	0	0	0	0	0
81	375,161886	374,15461	1	33,14	FALSCH	0,872955452	0,37	2468,384545	904,2633333	0	0	0	0	0	26889	0	0	0	5066,5	0	0	0	0	0	0	0	0	0	0	0	0	0	0	0	0	0	0	0	0	18136	0	0	10564	0	0	0	0	0	0
82	375,162156	374,15488	1	22,7	FALSCH	0,932893024	0,77	562,0481818	435,03	0	5919,3	0	0	0	0	0	0	0	0	0	0	0	0	0	0	4933,2	0	0	0	0	0	0	0	0	0	0	0	0	5965,2	0	0	0	0	0	0	0	0	0	0
83	375,162443	374,155167	1	38,314	FALSCH	0,935144993	3,80	1223,384545	4643,43	0	0	0	0	0	0	0	0	55434	0	0	0	0	0	0	0	0	0	0	0	0	0	0	0	0	0	0	0	0	0	0	13194	0	0	0	0	0	0	0	0
84	375,162775	374,155498	1	12,586	FALSCH	0,903765499	0,86	2666,43	2303,196667	0	0	0	8538,5	0	15809	0	5160,7	0	0	0	8870,3	4892,7	5530,6	4388,2	0	0	0	0	0	8034,4	0	0	0	0	0	0	0	0	0	4855,3	0	0	13920	0	0	0	0	0	0
85	375,163064	374,155788	1	19,3	FALSCH	0,95669584	0,97	709,2845455	687,0716667	2616,5	0	0	0	0	0	0	0	0	0	0	0	0	0	0	0	0	0	0	0	0	0	0	0	6636,9	0	0	7538,9	0	5290,4	0	0	0	7957,7	0	0	0	0	0	0
86	375,163186	374,15591	1	16,183	FALSCH	0,997859617	1,38	228,9027273	314,8216667	0	0	0	3490,7	0	0	0	0	0	0	0	2254,7	0	0	0	0	0	0	0	0	0	0	0	0	0	0	0	0	0	0	0	0	0	0	0	0	0	0	0	0
87	375,163825	374,156549	1	41,024	FALSCH	1	1,00	23,93	23,93	0	0	0	0	0	0	0	0	0	0	0	0	0	0	0	0	0	0	0	0	16282	0	0	0	0	0	0	0	0	0	0	0	0	0	0	0	0	0	0	0
88	375,163964	748,313376	2	12,684	FALSCH	0,829338715	0,26	1557,839091	399,255	0	0	0	4503,9	0	0	0	0	0	6826,1	0	0	0	0	0	0	0	0	0	0	0	0	16873	0	0	0	0	0	0	0	0	0	0	0	3865,3	0	0	0	0	0
89	375,1641	374,156823	1	28,406	FALSCH	0,307121322	0,02	1286,293636	23,93	0	0	0	0	0	13886	0	0	0	0	5890,2	0	0	15774	0	0	0	0	0	0	0	0	0	0	0	0	0	0	0	0	0	0	0	0	0	0	0	0	0	0
90	375,164218	374,156942	1	21,662	FALSCH	0,978292945	1,79	405,9118182	727,8133333	0	0	0	0	0	0	0	0	0	0	0	0	0	0	0	0	0	0	0	0	0	0	4201,8	0	0	0	0	0	0	0	6582,8	0	0	0	0	0	8446,6	0	0	0
91	375,164273	374,156997	1	12,21	FALSCH	0,667370492	1,05	766,3663636	802,505	0	0	0	0	0	0	0	0	0	0	0	8166,8	0	8992,4	0	0	4769,9	0	0	5668,3	0	0	0	0	0	10023	4573	0	0	0	0	0	0	0	0	0	0	0	0	0
92	375,164303	374,157027	1	25,484	FALSCH	0,531558888	4,56	414,6209091	1889,213333	0	0	0	0	0	0	0	0	6667,4	0	0	0	0	0	4297,6	0	0	0	0	0	0	0	0	0	0	0	0	0	0	4001	0	0	0	0	0	0	15716	0	0	0
93	375,164509	748,314465	2	38,351	FALSCH	0,13361814	0,00	5109,111818	23,93	0	0	0	0	0	27196	0	0	0	0	0	0	0	0	0	28741	0	0	0	0	0	0	0	0	0	0	0	0	0	0	27412	0	0	0	0	0	0	0	0	0
94	375,164711	374,157434	1	32,112	FALSCH	0,540512547	0,36	6141,748182	2207,013333	0	0	27206	0	0	0	0	0	0	0	0	62162	0	0	0	0	0	0	0	22643	0	0	0	0	0	0	26197	0	0	0	0	0	0	0	25328	0	0	5134	0	14317
95	375,165235	1496,63183	4	39,29	FALSCH	0,72807329	0,36	19890,29364	7165,513333	0	0	0	0	0	0	0	0	0	0	0	0	0	33154	0	0	0	0	0	0	0	218530	0	50021	0	0	0	0	0	0	0	0	0	35678	0	0	0	0	0	0
96	375,165952	748,317351	2	29,085	FALSCH	0,237861242	2,94	10044,38455	29500,01333	41724	10548	53247	74207	25324	0	81901	43687	73470	34943	42283	47782	0	0	0	51895	58348	0	12381	0	41375	0	0	0	0	55605	53406	0	0	0	10349	0	0	0	0	0	0	0	0	0
97	375,165987	748,317421	2	27,512	FALSCH	1	1,00	23,93	23,93	0	0	0	0	0	0	0	0	0	0	18274	0	0	30852	0	0	0	0	0	0	0	0	0	0	15111	0	0	0	0	0	0	0	0	0	0	0	0	0	0	0
98	375,166072	748,31759	2	28,346	FALSCH	0,350179481	98,52	23,93	2357,596667	0	0	0	0	0	0	0	0	0	0	11280	0	0	0	0	0	0	0	0	0	0	0	0	0	42318	0	0	0	0	0	0	0	0	0	0	0	28004	0	0	0
99	375,166138	374,158862	1	19,755	FALSCH	0,350179481	13,89	23,93	332,4216667	0	0	0	0	0	0	0	0	0	4217,9	0	0	0	0	0	0	0	0	0	0	7114,5	0	0	0	0	2997,6	3701,9	0	0	0	3934,4	0	0	0	0	0	0	0	0	0
100	375,166162	374,158885	1	38,846	FALSCH	0,172202935	99,52	23,93	2381,43	0	0	0	19872	0	0	0	0	0	0	15543	0	8418	0	0	0	0	0	0	0	0	0	0	0	0	0	0	0	0	0	0	0	0	0	0	0	0	0	0	0
101	375,166288	1122,47704	3	26,115	FALSCH	0,171851636	104,13	23,93	2491,738333	0	0	0	0	0	0	0	0	19930	11734	0	0	0	0	0	0	0	0	0	7097,6	0	0	0	9683,7	0	0	0	0	0	0	0	0	0	0	0	0	0	0	0	0
102	375,16631	374,159034	1	11,684	FALSCH	0,350179481	21,02	23,93	502,9716667	0	0	0	0	0	0	0	0	0	0	0	0	0	0	0	0	0	0	0	0	10451	0	0	0	7245,9	0	5748,5	0	0	0	0	0	0	0	4996,5	0	0	0	0	0
103	375,166644	1496,63747	4	33,037	FALSCH	0,171599232	223,02	23,93	5336,93	0	0	0	0	0	0	0	0	42121	0	0	0	21635	0	0	0	0	0	0	0	0	0	0	0	0	0	0	0	0	0	0	0	0	0	0	0	0	0	0	0
104	375,166761	1122,47845	3	36,697	FALSCH	0,613913902	2,22	2101,748182	4671,096667	0	22856	18714	0	0	0	0	0	44896	0	0	0	0	0	0	0	0	0	0	0	0	0	0	0	0	0	0	0	0	0	0	0	0	10870	33121	0	0	0	0	0
105	375,167334	374,160057	1	25,555	FALSCH	0,174181098	53,64	23,93	1283,496667	0	0	0	0	0	0	3331,8	0	0	0	13060	0	0	0	0	0	0	0	0	0	0	0	0	0	0	0	0	0	16210	0	4734,5	0	0	0	0	0	11783	0	0	0
106	375,167344	374,160068	1	22,533	FALSCH	0,63319411	2,30	1163,13	2676,18	0	0	0	0	0	0	0	0	0	5179,5	0	0	0	0	0	7382,7	8238	17065	0	0	8198,7	0	5148,5	0	0	19833	12386	0	0	0	0	0	0	0	0	0	11203	0	0	0
107	375,167434	748,320315	2	29,014	FALSCH	0,177841802	54,49	23,93	1304,063333	0	0	0	0	0	0	0	0	0	0	0	0	0	0	0	0	13212	0	0	0	0	0	0	0	0	0	0	0	0	0	27071	0	0	0	0	0	0	0	2149,6	0
108	375,167751	748,320948	2	33,149	FALSCH	1	1,00	23,93	23,93	0	0	0	0	0	0	0	0	0	0	0	0	0	0	0	0	0	0	0	0	0	0	0	0	0	0	0	0	19218	0	32983	0	0	0	0	0	0	0	0	22538
109	375,167797	374,16052	1	28,373	FALSCH	0,80008245	0,67	15106,83909	10089,29667	0	80977	0	38723	0	20046	0	0	0	0	0	0	0	0	0	0	0	0	0	24023	0	0	15855	0	52936	0	27258	49034	0	0	52451	0	0	51352	0	0	0	0	3451,4	0
110	375,168122	748,321691	2	21,972	FALSCH	0,350179481	18,21	23,93	435,8633333	0	0	0	0	0	0	0	0	0	0	0	0	0	0	0	0	0	0	0	0	0	0	0	4943,2	0	0	0	0	0	0	0	0	0	0	0	0	0	0	0	0
111	375,168514	374,161237	1	15,015	FALSCH	0,639684109	1,91	436,0390909	834,7466667	0	0	0	8195,6	0	0	1534,2	5461	0	0	8178,5	0	0	0	4533,2	0	0	0	0	1564,8	0	0	0	0	7832,5	0	0	0	0	0	0	0	0	0	0	0	0	0	0	0
112	375,168586	1122,48393	3	26,623	FALSCH	0,887437356	0,46	1558,111818	708,98	0	0	11935	0	0	0	0	0	0	0	0	16876	0	0	0	0	0	0	0	0	0	0	0	0	0	0	0	0	0	13920	0	0	8220,6	0	0	0	0	0	0	0
113	375,168889	374,161613	1	11,748	FALSCH	0,349101425	0,64	2199,493636	1408,238333	0	6783,9	2876,9	7140,6	0	0	0	0	0	5410,9	0	4747,7	4880,7	0	3721,4	3718,5	0	0	0	2856	0	4959,7	0	4590,4	0	0	0	0	0	0	7680,3	0	0	0	6310,1	0	0	0	0	0
114	375,169042	748,323531	2	27,669	FALSCH	0,172263333	60,89	23,93	1457,188333	0	0	0	0	0	0	0	0	0	0	0	0	0	0	0	0	0	0	5280,1	0	0	0	0	11919	0	0	0	0	0	0	0	0	0	0	0	0	0	0	0	0
115	375,169333	374,162056	1	25,016	FALSCH	0,619928702	0,82	5039,175455	4133,93	10577	13215	0	0	0	10943	11605	5782,8	0	0	0	0	0	0	0	0	0	0	0	0	10965	0	26787	0	0	16880	0	0	0	0	0	0	0	9770	0	0	27945	4222,7	0	0
116	375,169359	748,324166	2	13,229	FALSCH	0,350179481	33,57	23,93	803,33	0	0	0	9352,8	0	0	0	0	0	0	0	0	0	0	0	0	0	0	0	6068,4	0	0	0	0	0	0	0	0	0	0	0	0	0	0	0	0	0	0	0	0
117	375,169395	1122,48636	3	33,697	FALSCH	0,702278923	0,65	5862,020909	3832,846667	40623	0	0	0	0	0	12557	0	0	0	0	0	0	0	0	0	33150	0	0	0	0	0	64219	0	0	0	0	0	0	0	0	0	0	0	0	0	0	0	0	0
118	375,169671	374,162394	1	33,189	FALSCH	0,813661018	0,39	5523,566364	2148,113333	0	38131	0	0	15148	22365	0	40009	0	0	0	0	0	0	0	0	0	0	0	0	63226	0	0	0	0	0	18330	0	0	0	0	0	0	0	0	0	0	0	7160,2	0
119	375,169854	374,162578	1	26,464	FALSCH	0,615063203	2,10	3467,111818	7290,596667	11148	33368	17931	0	0	0	0	15150	47377	22470	0	0	19625	0	4507	0	0	37763	0	38320	0	0	0	0	20385	0	0	0	0	0	0	0	0	0	0	0	20198	0	0	0
120	375,169997	374,16272	1	23,905	FALSCH	0,077018111	6,11	1299,657273	7937,463333	18111	14033	30643	23718	0	0	9812,4	0	0	0	13732	0	0	0	0	0	14150	0	0	10476	20883	0	0	0	0	0	0	0	0	0	0	0	0	23361	0	0	23921	0	0	0
121	375,170009	374,162733	1	19,138	FALSCH	0,900841278	0,82	2264,075455	1849,155	0	0	8745,4	0	9351,7	0	10444	3284,3	0	4064,3	0	0	0	5892	0	8530,4	5973	0	0	0	0	0	12588	0	2472,7	0	0	0	0	0	0	0	0	0	0	0	5485,7	3523,2	0	7379,4
122	375,170257	374,16298	1	22,578	FALSCH	0,48992116	1,18	2051,620909	2426,871667	0	13382	5752,3	0	0	0	5465,6	0	0	0	0	8922,6	0	5928,1	0	0	0	0	0	0	7085,7	0	0	0	0	0	0	0	0	0	0	0	5944,5	6695,2	8519,6	0	10730	0	0	0
123	375,170286	1122,48903	3	23,89	FALSCH	0,708634139	1,30	4781,839091	6195,346667	8346,9	0	9539,5	0	24696	13743	0	0	0	0	0	0	0	24201	0	0	38309	0	0	15448	0	0	38594	0	0	0	0	0	0	0	0	0	18296	17452	0	0	0	0	0	0
124	375,170514	748,326475	2	18,842	FALSCH	0,083332539	73,31	23,93	1754,246667	0	0	0	0	0	0	0	0	0	0	0	0	0	0	0	0	0	0	0	0	0	0	0	0	0	0	11999	0	0	0	0	0	0	3198,6	0	0	5566,2	0	0	0
125	375,170653	374,163377	1	37,995	FALSCH	0,307121322	0,02	1366,111818	23,93	0	0	0	0	35364	0	0	0	0	0	0	0	0	0	0	0	0	0	0	0	0	14764	0	0	0	0	0	0	0	0	15136	0	0	0	0	0	0	0	0	9991,2
126	375,170763	748,326973	2	15,819	FALSCH	1	1,00	23,93	23,93	0	0	0	0	0	0	0	0	0	0	0	0	0	2653,1	0	0	0	0	0	0	0	0	0	0	0	0	0	0	0	0	0	0	0	0	0	0	0	0	0	0
127	375,170883	748,327212	2	24,439	FALSCH	0,717300665	1,30	6949,202727	9038,68	0	0	0	42325	0	0	0	0	0	0	0	0	0	0	0	0	0	29727	0	0	21278	0	42858	0	42326	0	0	33320	0	0	0	0	24244	0	0	0	41608	0	0	41608
128	375,170992	748,327431	2	26,419	FALSCH	0,350487444	2,36	946,1118182	2228,871667	0	0	0	12783	0	10144	7124,9	0	0	0	0	0	0	0	0	0	0	5424,5	6551,4	0	8709,4	0	0	0	0	0	0	0	0	0	0	0	0	0	0	0	0	0	0	0
129	375,171222	1122,49184	3	28,528	FALSCH	1	1,00	23,93	23,93	0	0	0	0	0	0	0	45999	0	0	8317,7	0	0	0	0	0	0	8491	0	17554	0	0	0	0	0	16304	0	0	37359	0	0	0	0	0	0	0	0	0	0	0
130	375,171256	374,163979	1	22,143	FALSCH	0,645590559	1,29	777,33	1004,021667	0	8287,4	0	6917,9	13557	0	0	0	0	0	7683,8	0	0	0	0	0	0	0	0	0	0	0	0	4843,2	0	0	0	0	0	0	0	0	0	0	18065	0	0	0	0	0
131	375,171319	374,164043	1	27,667	FALSCH	0,307121322	0,01	1977,475455	23,93	41643	0	45452	0	0	0	0	0	0	0	0	0	0	0	0	0	0	6279,6	0	0	0	0	0	0	0	0	0	0	0	37955	0	21489	0	0	0	0	0	0	0	18495
132	375,171695	374,164418	1	13,915	FALSCH	0,350179481	37,39	23,93	894,7633333	0	0	0	10450	7809	0	0	0	0	0	0	0	0	0	0	0	0	0	0	0	0	0	0	0	0	0	0	0	0	0	0	0	0	0	0	0	0	0	0	0
133	375,171747	748,328941	2	50,243	FALSCH	0,923506952	0,62	6597,293636	4088,013333	0	0	0	0	0	0	0	0	0	0	0	0	0	0	0	0	0	0	0	0	0	0	0	0	0	0	0	72307	0	0	0	0	0	48769	0	0	0	0	0	0
134	375,171916	748,32928	2	23,629	FALSCH	0,603357896	2,09	1863,384545	3894,596667	0	0	0	30712	0	0	0	0	15736	3573,5	0	0	0	0	0	0	0	25310	0	0	0	0	0	0	0	22439	0	0	6691,3	0	0	20234	0	0	0	0	0	0	0	0
135	375,172172	374,164895	1	11,544	FALSCH	0,712431815	1,22	1976,911818	2413,788333	0	6698,4	6220,7	4490,4	0	0	4909,2	0	8281,7	0	0	6940	0	0	3004,7	0	0	0	0	0	7894,3	0	0	0	0	0	0	0	0	0	3985,7	0	0	10997	0	1897,4	0	2942,3	0	0
136	375,172207	1870,82465	5	10,934	FALSCH	1	1,00	23,93	23,93	0	0	0	0	0	0	0	0	0	0	0	0	0	0	0	0	0	0	0	0	12938	0	0	0	0	0	0	0	0	0	0	0	0	0	0	0	0	0	0	0
137	375,172469	374,165193	1	25,634	FALSCH	0,501862879	7,24	333,9572727	2418,871667	14043	0	34393	22642	0	0	0	31476	0	0	0	0	0	0	0	0	0	0	0	19972	37041	0	0	0	0	0	0	0	4348,9	19173	31673	0	0	6097,3	38466	0	0	3410,3	0	0
138	375,172487	1122,49563	3	50,241	FALSCH	0,171073963	524,50	23,93	12551,26333	0	0	63412	0	0	0	0	65774	0	48352	56062	0	0	39850	0	0	0	62921	0	46478	34449	0	0	0	57631	0	78542	0	0	51151	50381	0	71786	0	0	0	0	0	0	0
139	375,172548	748,330543	2	25,085	FALSCH	0,014999191	402,28	23,93	9626,505	0	0	0	0	0	0	0	0	50122	0	0	0	8128,8	0	0	0	0	0	13053	0	0	0	0	0	0	9598,2	35452	0	43434	0	0	0	8475,1	0	0	0	0	0	0	0
140	375,172574	748,330595	2	27,577	FALSCH	0,626292166	1,16	5926,475455	6847,763333	0	18501	0	0	0	22231	0	0	0	0	28947	24196	0	0	0	0	0	0	0	0	0	0	0	0	0	0	54579	0	0	0	0	0	0	0	0	0	27307	0	0	18589
141	375,172657	374,165381	1	34,055	FALSCH	0,877569805	0,61	4617,93	2831,913333	0	0	0	0	64766	0	0	0	0	26055	0	0	0	0	0	28042	0	0	0	0	0	0	22492	16949	16619	0	0	0	0	0	0	0	0	14986	14259	0	0	0	1760,8	19770
142	375,172839	374,165563	1	24,438	FALSCH	0,594789072	0,74	5048,711818	3715,205	0	26638	9858	0	5052,4	12352	0	0	17577	0	32364	0	19770	0	0	0	6948,3	9644,6	0	11501	9433,3	0	0	0	0	0	0	0	0	21480	14826	9970,4	0	0	8055,4	0	0	6312,2	0	14056
143	375,172898	748,331243	2	33,095	FALSCH	0,485665388	1,56	13247,56636	20705,88	33896	0	0	104920	0	79148	55167	76308	0	62629	0	0	0	11160	0	66312	80756	52788	7340,4	0	0	0	0	0	0	16975	0	0	0	0	0	0	0	0	0	0	0	0	0	0
144	375,172952	374,165676	1	37,631	FALSCH	0,942379636	0,82	2465,566364	2020,43	0	0	0	0	0	0	0	22042	0	0	0	0	0	0	0	0	0	0	0	35473	0	0	26858	0	0	31395	0	0	0	0	0	0	23958	0	0	0	0	0	0	19206
145	375,173014	374,165738	1	31,553	FALSCH	0,115373266	0,18	9976,375455	1815,68	20945	31637	0	0	0	47502	0	0	0	0	0	0	0	0	0	0	0	0	0	0	0	0	24332	0	0	0	0	0	0	0	0	0	0	0	28249	0	21501	6005,9	0	0
146	375,17302	1870,82872	5	14,614	FALSCH	0,173579261	63,44	23,93	1518,171667	0	0	0	0	0	0	0	0	0	0	0	0	0	0	0	0	0	0	0	0	0	0	0	0	0	0	4237,9	0	0	0	0	0	0	13693	0	0	0	0	0	0
147	375,173096	748,331639	2	33,852	FALSCH	0,811510508	1,27	10430,29364	13216,66333	0	0	0	0	0	0	0	0	0	0	0	0	0	0	0	0	0	62436	0	0	0	42414	0	0	0	59909	0	72056	0	0	0	0	0	50458	70426	0	105210	0	2644,8	126970
148	375,173127	374,16585	1	12,931	FALSCH	0,646648755	1,25	944,6572727	1179,93	0	10128	7004,1	7527	0	0	6345	0	0	0	0	0	0	0	0	0	0	2272,6	0	10092	0	0	0	0	0	0	0	0	0	0	0	0	0	0	0	0	0	0	0	0
149	375,173192	1870,82958	5	52,23	FALSCH	0,67660424	1,89	18287,38455	34562,26333	0	0	0	0	0	104530	173600	57372	0	73620	98753	0	0	0	0	42987	0	0	0	0	90588	53381	0	0	100990	129860	240860	0	84933	83524	62254	0	0	0	70079	0	0	0	0	115690
150	375,173532	748,332511	2	33,554	FALSCH	0,732782276	1,10	12994,02091	14293,51333	0	0	0	0	0	0	0	0	62514	0	58680	71660	51821	28555	0	0	0	0	0	60481	0	0	71011	0	0	0	0	0	0	0	0	0	0	56900	0	0	0	0	0	0
151	375,173536	748,332519	2	33,618	FALSCH	0,350179481	192,23	23,93	4600,096667	0	0	0	0	0	0	0	0	0	0	0	0	0	0	0	0	0	0	0	57248	46521	0	0	0	50738	0	0	0	57877	58966	0	0	54914	0	0	0	0	0	0	0
152	375,17366	1122,49915	3	31,223	FALSCH	1	1,00	23,93	23,93	0	0	0	0	0	0	0	0	0	0	0	0	0	7133,8	0	0	0	0	0	0	0	0	0	0	0	0	0	0	0	0	0	0	0	0	0	0	0	0	0	0
153	375,173789	374,166512	1	24,597	FALSCH	0,551525893	6,49	642,5572727	4167,58	0	0	0	0	0	0	0	0	0	0	0	0	0	0	0	0	0	0	0	0	0	0	0	0	0	0	0	0	0	0	0	0	0	0	0	0	45285	6804,9	4438,8	0
154	375,17394	748,333328	2	37,834	FALSCH	0,037952029	474,44	23,93	11353,42167	0	0	0	39948	0	0	0	0	44002	0	0	0	0	0	0	0	0	0	0	0	34031	0	0	0	38268	0	46289	0	0	0	0	0	0	0	0	0	0	0	5714,9	0
155	375,173967	748,333381	2	25,831	FALSCH	0,326682231	0,22	13998,78455	3024,93	0	128920	0	0	0	13225	0	0	0	0	0	0	0	0	6587,9	0	0	0	17999	0	0	0	0	18013	0	0	0	4990,5	0	0	0	0	0	0	0	0	0	0	0	0
156	375,173999	748,333446	2	18,498	FALSCH	1	1,00	23,93	23,93	0	0	0	0	0	0	0	0	0	0	7381,3	0	0	4195,1	0	0	0	0	0	0	0	0	0	0	0	0	0	0	0	0	0	0	0	0	0	0	0	0	0	0
157	375,174005	1122,50018	3	24,957	FALSCH	0,17128758	388,14	23,93	9288,096667	0	0	0	0	0	0	0	0	0	23325	0	0	0	0	0	0	0	0	0	0	0	0	0	0	0	0	0	0	0	0	0	0	42913	0	0	0	68257	0	0	0
158	375,174079	374,166802	1	22,196	FALSCH	0,350179481	36,64	23,93	876,68	0	0	0	0	0	0	0	0	0	0	0	0	0	0	0	0	0	0	0	0	0	0	0	0	7501,5	0	10233	0	0	0	7797,1	0	0	0	0	0	0	0	0	0
159	375,174149	748,333746	2	32,122	FALSCH	0,867774633	0,53	11944,74818	6325,346667	0	0	0	0	0	0	0	0	0	0	0	0	0	0	0	0	0	0	0	0	0	74948	56181	0	0	0	30522	0	0	42204	49640	0	0	0	0	0	45095	0	0	0
160	375,174174	748,333795	2	11,404	FALSCH	0,171412285	45,18	23,93	1081,213333	0	0	0	0	7780,3	0	7654,7	0	0	0	0	0	0	0	0	0	0	0	0	0	0	0	0	5032,7	0	0	0	0	0	6525,1	0	0	0	0	0	0	0	0	0	0
161	375,174369	374,167093	1	16,331	FALSCH	0,350179481	7,58	23,93	181,4133333	0	0	0	0	3255,2	0	0	0	0	0	0	0	0	0	0	0	1889,8	0	0	0	0	0	0	0	2740,3	0	0	0	0	0	0	0	0	0	0	0	0	0	0	0
162	375,174404	748,334256	2	22,58	FALSCH	0,236110362	2,27	2149,911818	4880,038333	0	0	0	0	11873	0	0	16335	15711	0	9325,3	0	11844	13273	0	0	0	0	9013,5	14876	18523	0	0	9759,8	12163	19523	0	0	0	0	16729	16241	11945	0	14574	0	0	7144,8	0	0
163	375,174547	748,334542	2	18,971	FALSCH	0,014649639	201,66	23,93	4825,688333	0	0	0	0	11111	0	18071	0	9018,9	0	6742	0	0	0	0	0	17430	0	4067,8	8455,2	16534	0	0	9033,4	0	5281,8	0	0	0	0	0	0	0	0	20203	0	0	0	0	0
164	375,174549	748,334545	2	24,136	FALSCH	0,173088734	92,15	23,93	2205,263333	0	0	0	0	0	0	0	0	0	0	0	0	0	0	0	0	0	0	0	0	0	0	0	6431	0	0	0	0	0	0	0	0	0	0	0	0	19745	0	0	0
165	375,17464	748,334727	2	13,912	FALSCH	1	1,00	23,93	23,93	0	0	0	0	0	0	0	0	0	0	0	0	0	0	0	0	0	7566,8	0	0	0	0	0	0	5626	0	0	0	0	0	0	0	0	0	0	0	0	0	0	0
166	375,174667	748,334782	2	12,741	FALSCH	0,57935496	0,71	2987,393636	2125,096667	0	13739	0	16175	9681,1	0	9039	0	0	0	0	0	0	0	0	6683,1	0	5531,4	0	9697,6	0	0	12176	0	7167	0	0	0	0	9041,9	0	0	0	0	0	0	0	0	0	3581,5
167	375,17469	1122,50224	3	26,291	FALSCH	0,00710089	0,00	64239,56636	23,93	0	0	0	0	0	0	0	0	0	0	42376	16830	0	22745	0	0	0	0	0	0	0	130510	86132	0	0	0	0	104920	0	0	0	0	0	0	0	0	0	367980	0	47523
168	375,174699	1122,50227	3	25,8	FALSCH	0,211234645	0,10	8551,202727	827,955	46253	64934	0	0	0	13296	0	0	0	0	16192	15570	0	0	0	0	0	0	9648,3	0	0	0	0	0	0	0	0	0	0	0	0	0	0	0	0	0	0	0	0	0
169	375,174782	374,167505	1	14,541	FALSCH	1	1,00	23,93	23,93	0	0	0	0	0	0	0	0	0	3375,5	0	0	0	0	0	0	0	0	0	0	0	0	0	0	6456,9	0	0	0	0	9840,3	0	0	0	0	0	0	0	0	0	0
170	375,174928	1122,50295	3	10,75	FALSCH	0,307121322	0,02	1099,111818	23,93	0	11827	0	0	0	0	0	0	0	0	0	0	0	0	0	0	0	0	0	0	0	0	0	0	0	0	0	0	0	0	0	0	0	0	0	0	0	0	0	3038,1
171	375,175083	748,335612	2	19,627	FALSCH	0,371612847	1,74	1394,839091	2424,963333	0	0	0	0	19296	0	0	0	0	0	0	0	12832	21165	0	0	9687,5	25620	6292,9	0	8303	0	15080	0	15880	0	0	0	19262	13651	0	0	0	0	0	0	0	0	0	28654
172	375,175202	748,335852	2	26,913	FALSCH	0,307121322	0,01	2650,293636	23,93	0	0	0	0	0	0	0	0	0	0	0	0	0	0	0	0	0	0	0	0	55129	0	0	0	0	0	0	0	0	0	0	28890	0	0	35817	0	0	0	0	0
173	375,175213	374,167936	1	19,83	FALSCH	0,997881686	1,43	1705,402727	2437,93	11377	0	0	0	0	13139	0	0	0	0	0	0	11101	0	0	0	0	0	0	0	8209,5	5357,2	0	0	0	0	0	0	0	0	0	0	0	0	0	0	17867	0	0	0
174	375,175233	374,167956	1	28,704	FALSCH	0,66899219	1,90	4795,566364	9094,846667	0	0	0	0	0	0	0	0	14413	0	0	0	0	55296	0	39574	53099	0	0	0	0	0	0	0	0	0	0	0	34650	0	0	12914	0	0	5955,8	0	41339	0	0	0
175	375,175295	374,168018	1	18,756	FALSCH	0,290975164	5,59	331,9754545	1856,396667	7350,8	0	0	4072,8	0	0	11440	6481,5	0	0	7424	0	0	0	0	3388,5	0	0	0	0	0	0	0	0	0	0	0	0	0	0	8536	0	0	6476,8	0	0	0	0	0	0
176	375,175341	1122,50419	3	27,672	FALSCH	0,899998025	7,80	2258,475455	17617,26333	0	0	28812	0	0	0	0	0	0	0	0	0	0	0	0	24580	0	0	0	24860	0	0	0	211120	0	0	0	0	0	0	0	0	0	0	0	0	0	0	0	0
177	375,175357	374,168081	1	25,37	FALSCH	0,630703137	2,39	1788,084545	4268,846667	0	0	0	0	15501	0	0	0	0	46260	18904	0	16441	0	0	0	0	15158	0	0	0	0	12022	0	21526	12451	0	0	0	43801	0	7383,7	16400	0	19580	0	18098	0	0	0
178	375,175381	748,33621	2	32,675	FALSCH	0,468011367	10,28	353,0027273	3630,096667	12827	0	39664	0	0	0	0	0	27410	9745,1	0	0	15864	0	3619,8	0	0	0	0	53585	0	0	0	0	0	0	0	0	0	0	0	0	0	0	29925	0	0	0	0	0
179	375,175496	374,16822	1	35,893	FALSCH	0,472033677	0,29	3423,111818	1008,513333	0	0	0	0	0	0	0	0	11815	0	0	0	0	0	0	0	0	0	0	25746	0	0	21383	0	0	12168	0	0	0	0	0	16008	0	0	0	0	0	0	0	0
180	375,175577	748,336601	2	19,4	FALSCH	0,926507751	0,88	2425,848182	2131,28	0	18884	19715	0	6375,8	0	0	8607,2	0	0	0	0	0	0	0	0	17226	0	8062,2	0	0	0	7537,1	0	0	0	0	0	0	0	0	0	0	0	0	0	0	0	0	0
181	375,175673	374,168396	1	31,349	FALSCH	0,179039641	64,77	23,93	1549,88	0	0	0	0	0	0	0	0	0	0	0	0	0	0	0	0	16145	0	0	11796	0	0	0	0	0	0	0	0	18240	14111	0	0	0	0	0	0	0	0	2166,4	21883
182	375,175792	1122,50555	3	24,711	FALSCH	0,307121322	0,02	1547,93	23,93	0	0	0	0	0	0	0	0	0	0	0	16764	0	0	0	0	0	0	0	0	0	0	0	0	0	0	0	0	0	0	42653	0	0	0	0	0	0	0	0	0
183	375,175815	374,168539	1	11,783	FALSCH	0,859836126	0,75	1615,366364	1210,48	0	6003,8	0	0	0	0	0	0	6220,8	0	0	4745,5	0	0	0	0	0	0	0	0	0	0	0	0	0	0	3013,6	0	0	0	0	6756,5	0	5004,2	0	0	0	0	0	0
184	375,175971	2245,01217	6	16,417	FALSCH	0,307121322	0,09	259,5845455	23,93	0	0	0	0	0	0	0	0	0	0	0	0	0	0	2592,2	0	0	0	0	0	0	0	0	0	0	0	0	0	0	0	0	0	0	0	0	0	0	0	0	0
185	375,176055	748,337557	2	25,93	FALSCH	0,307121322	0,04	628,1936364	23,93	0	0	0	0	0	0	0	0	0	23395	0	0	0	0	6646,9	0	0	0	0	0	20061	0	0	0	0	0	0	0	0	0	19453	0	0	0	0	0	0	0	0	0
186	375,176135	374,168859	1	39,695	FALSCH	0,899856884	0,48	3361,384545	1615,346667	0	0	0	0	0	0	0	0	0	0	0	0	0	0	0	0	0	0	0	0	0	36712	0	0	0	0	0	0	0	0	0	0	19097	0	0	0	0	0	0	0
187	375,17628	748,338007	2	19,689	FALSCH	0,583837082	2,64	1532,384545	4047,763333	0	0	0	0	0	16593	0	26112	0	0	0	0	0	0	0	0	31534	0	16752	39317	20102	0	0	0	0	20981	0	0	0	0	0	0	0	0	0	0	0	0	0	0
188	375,17641	748,338268	2	22,964	FALSCH	0,171538637	108,56	23,93	2597,763333	13542	0	0	19696	10750	0	0	8219,6	0	0	0	0	0	0	0	0	0	0	0	0	0	0	0	11190	0	0	0	0	0	0	0	0	0	0	0	0	0	0	0	0
189	375,176777	1122,5085	3	59,797	FALSCH	0,612139536	1,02	20233,29364	20581,09667	145680	0	58915	0	57911	72859	77350	34845	0	97300	46756	88513	0	0	0	40550	0	0	0	45897	56683	0	0	21436	42386	0	147900	20381	0	76446	0	0	0	0	0	0	0	0	0	0
190	375,176868	374,169591	1	19,586	FALSCH	0,579927596	2,64	1227,657273	3246,096667	0	0	0	0	0	0	0	0	22849	0	0	0	0	0	0	13241	0	0	0	0	0	0	0	0	0	0	0	0	0	0	21322	0	0	0	0	0	15817	0	0	0
191	375,177083	1122,50942	3	59,849	FALSCH	0,151355188	0,00	74536,97545	23,93	0	0	0	0	0	0	0	0	0	0	0	0	0	0	0	0	0	0	0	0	0	0	0	0	0	0	0	0	0	0	92264	811570	0	0	0	0	0	8073,5	0	164010
192	375,177095	374,169818	1	21,35	FALSCH	0,081828322	84,50	23,93	2022,18	0	0	0	0	0	0	0	0	6739,7	0	0	0	10771	0	0	0	6468,3	0	0	0	0	0	0	0	0	0	0	0	0	0	0	0	0	0	0	0	0	0	0	0
193	375,177193	748,339834	2	24,442	FALSCH	0,430854078	0,95	2452,020909	2320,896667	0	0	0	0	0	0	0	8148	0	9743,6	0	26709	14461	0	0	0	0	0	0	0	16437	0	0	0	0	0	0	0	0	12863	14325	0	0	0	11664	0	10005	0	3097,6	31675
194	375,177196	374,169919	1	34,141	FALSCH	0,971350719	1,93	4296,193636	8305,18	0	0	0	45009	0	21798	0	0	27245	0	0	0	0	0	9429,9	15767	0	0	0	0	0	0	0	0	0	17980	0	0	14610	14969	0	0	0	0	0	0	27121	0	0	26606
195	375,17727	748,339988	2	32,961	FALSCH	0,969951521	2,22	846,0663636	1881,18	0	0	0	0	0	0	0	0	0	0	0	0	0	0	9043,5	0	0	0	0	0	0	0	0	0	0	0	0	0	12319	23805	0	0	22287	0	0	0	0	0	0	0
196	375,177439	748,340325	2	13,078	FALSCH	0,056914091	0,01	2021,657273	23,93	0	0	0	0	0	0	0	0	0	0	0	4556,8	0	0	4151,2	13267	0	0	0	0	0	0	0	0	0	0	0	0	0	0	0	0	0	0	0	0	0	0	0	0
197	375,177439	2245,02097	6	12,634	FALSCH	0,945400811	0,86	1279,111818	1097,346667	0	0	0	0	0	0	0	0	0	0	0	0	0	0	0	0	0	0	0	0	0	0	0	0	0	0	0	0	0	0	0	0	0	12881	0	0	0	13807	0	0
198	375,177484	2619,19145	7	91,921	FALSCH	1	1,00	23,93	23,93	0	0	0	0	6347,2	0	0	0	0	0	0	0	0	0	0	0	0	0	0	0	0	0	0	0	0	0	0	0	0	0	0	0	0	0	0	0	0	0	0	0
199	375,177648	1122,51111	3	30,717	FALSCH	0,350179481	101,29	23,93	2423,93	0	0	0	0	0	0	0	0	28800	0	0	0	0	0	0	0	0	0	0	0	0	0	0	0	0	0	0	0	0	0	16048	0	0	0	0	0	0	0	0	0
200	375,177678	374,170402	1	23,936	FALSCH	0,629502084	1,63	1532,466364	2502,546667	0	0	0	0	12980	14651	0	0	7339,8	7652,9	12154	0	0	7983,8	1942,9	0	14697	0	0	0	0	0	0	0	0	0	0	0	0	0	0	0	0	0	0	0	7706,6	0	0	17519
201	375,177724	374,170448	1	27,518	FALSCH	0,833859876	0,78	13080,83909	10242,18	0	59205	0	0	29926	0	0	26173	21008	0	0	58721	44486	29318	25700	0	36814	0	0	0	0	0	0	0	0	57679	0	0	0	0	0	0	20311	0	0	0	0	0	0	0
202	375,177903	374,170626	1	11,497	FALSCH	0,393648598	0,88	2231,757273	1969,355	6546,5	5327,1	0	9904	0	4584,2	0	0	0	0	0	4521,8	0	0	5146,5	4706,5	0	0	0	0	13768	0	0	0	0	0	5310,3	0	0	0	0	0	0	8130,8	0	0	0	0	0	0
203	375,177927	374,170651	1	31,226	FALSCH	0,307121322	0,01	3970,384545	23,93	0	0	0	0	0	0	0	0	0	0	0	0	0	0	0	0	0	0	0	21432	0	43411	0	0	0	0	0	0	0	0	0	0	0	0	0	0	0	0	0	0
204	375,178118	748,341683	2	17,19	FALSCH	0,138277344	0,03	928,4663636	23,93	0	8104,7	0	0	0	1845,2	0	0	0	0	0	0	0	0	0	0	0	0	0	0	0	0	0	0	0	0	0	0	0	0	0	0	0	0	0	0	0	0	0	0
205	375,178191	1122,51274	3	38,376	FALSCH	0,307121322	0,01	3138,384545	23,93	0	34259	0	0	0	0	0	0	0	0	0	0	0	0	0	0	0	0	0	0	0	0	0	0	0	0	0	0	0	0	0	0	0	0	0	0	0	0	0	0
206	375,178252	374,170975	1	43,637	FALSCH	0,307121322	0,00	7031,293636	23,93	0	0	0	0	0	0	0	0	0	0	0	0	0	0	0	0	0	0	0	0	0	0	0	0	0	0	0	0	0	0	0	77081	0	0	0	0	0	0	0	34115
207	375,178284	748,342015	2	28,335	FALSCH	0,08536292	286,09	23,93	6846,213333	0	0	0	0	0	0	0	0	0	0	0	0	0	0	0	0	0	0	0	0	43422	0	0	0	0	0	48382	0	24584	0	0	0	28330	0	0	0	0	0	5155,4	0
208	375,178347	748,342141	2	25,143	FALSCH	0,350179481	277,79	23,93	6647,596667	0	0	0	0	0	0	0	0	0	0	0	0	0	0	0	0	0	0	0	0	0	0	0	0	0	0	0	0	0	0	0	0	0	0	0	0	79484	0	0	27787
209	375,178432	374,171155	1	18,586	FALSCH	0,631513459	2,46	1117,402727	2751,888333	0	0	0	4538,5	0	3638,3	17271	0	10926	0	0	8389,9	0	0	0	0	0	0	0	0	0	0	0	0	0	0	0	0	0	0	0	0	0	0	0	0	0	0	0	0
210	375,178509	374,171232	1	24,85	FALSCH	0,534260602	0,40	4787,202727	1921,721667	0	0	0	16135	15984	0	0	0	0	16120	0	0	0	0	0	8997,1	0	0	0	0	0	0	0	0	0	0	6638,5	36856	0	0	0	6542,9	0	0	19151	0	0	0	0	0
211	375,178602	748,342651	2	25,064	FALSCH	0,266981544	1,90	9633,93	18298,43	0	0	0	0	0	0	0	32073	23398	26216	46890	0	43641	48372	15479	0	51034	37881	0	0	48012	0	65940	31245	43223	49306	0	0	28842	0	44265	24291	0	39431	0	0	30545	0	0	68237
212	375,178625	748,342698	2	11,768	FALSCH	0,283008687	0,36	2609,239091	928,3716667	0	10466	5993,8	5967,2	0	0	0	9375,1	4886,1	0	0	5958,7	0	0	0	0	0	0	0	0	4704,6	4049	7964,7	0	0	11264	0	0	0	5634,1	0	0	0	0	13923	0	0	0	0	0
213	375,17865	374,171373	1	39,975	FALSCH	0,307121322	0,01	3338,475455	23,93	0	0	0	0	0	0	0	0	0	0	0	0	0	0	0	0	0	0	0	0	0	0	36460	0	0	0	0	0	0	0	0	0	0	0	0	0	0	0	0	0
214	375,178713	748,342873	2	35,303	FALSCH	0,89455632	0,45	3104,020909	1411,93	12407	0	0	0	0	0	0	0	0	0	14151	0	0	23931	0	0	16656	0	0	0	27000	0	0	0	0	0	0	0	0	0	0	33881	0	0	0	0	0	0	0	0
215	375,17872	374,171443	1	36,358	FALSCH	0,036393411	333,55	23,93	7981,763333	0	0	0	0	0	0	0	0	13289	0	0	0	18484	0	0	0	24366	21049	0	0	0	0	0	0	0	21462	0	0	0	0	0	0	0	0	0	0	39355	0	0	0
216	375,178814	748,343075	2	24,457	FALSCH	0,297576446	1,48	9744,993636	14459,09667	44816	59850	11753	14381	9951,7	40119	34627	10042	72450	0	0	0	0	7667,9	6962,7	0	19152	22347	0	0	11995	0	0	0	0	20064	0	0	0	0	0	0	0	15428	0	0	17184	0	0	0
217	375,178909	2245,02979	6	11,484	FALSCH	0,307121322	0,03	909,0481818	23,93	0	0	0	0	0	0	0	0	0	0	0	0	0	0	0	0	0	0	0	0	0	0	9736,3	0	0	4832,7	0	0	0	0	0	0	0	0	0	0	0	0	0	0
218	375,178951	374,171675	1	26,019	FALSCH	0,558054737	0,88	22053,33	19453,74667	0	155620	0	23243	12757	18404	18473	0	0	0	0	0	0	0	0	15385	0	0	0	0	21335	0	0	0	113410	0	0	46444	0	0	0	0	0	0	17470	0	187950	6470,4	3491,8	0
219	375,178996	748,343438	2	25,882	FALSCH	0,521491081	7,05	2672,293636	18833,09667	71953	29132	0	100310	98444	0	0	22312	125400	0	9760,4	0	0	12708	0	0	0	19830	0	0	0	0	0	0	0	0	0	0	0	0	0	0	0	0	0	0	0	0	0	0
220	375,17903	1496,68701	4	25,983	FALSCH	0,908368449	5,03	855,4118182	4299,763333	0	0	0	0	0	0	0	0	0	0	21637	0	0	0	0	0	0	0	0	0	0	9146,3	0	0	0	0	0	0	0	0	0	0	0	0	0	0	51310	0	0	0
221	375,179093	748,343633	2	26,983	FALSCH	0,193862382	0,58	31315,02091	18053,68	42177	0	54119	61762	0	74668	0	69790	81591	50593	68064	29203	0	84597	36686	59237	0	0	0	0	0	0	127800	0	0	46202	0	0	32141	85284	49600	16608	73004	0	0	0	0	0	0	0
222	375,179238	374,171962	1	17,728	FALSCH	0,95600224	0,96	584,4481818	561,505	0	0	0	0	0	6165,7	0	0	6450,9	0	0	0	0	0	0	0	0	3337,5	0	0	0	0	0	0	0	0	0	0	0	0	0	0	0	0	0	0	0	0	0	0
223	375,179309	1122,5161	3	26,909	FALSCH	0,607957317	1,92	7032,566364	13490,51333	0	0	0	0	72961	0	0	0	0	0	0	0	64923	22097	0	0	0	0	0	75556	0	0	0	0	0	37262	96676	77095	0	0	0	0	0	0	0	0	0	0	0	0
224	375,179322	1122,51614	3	56,469	FALSCH	0,350179481	58,66	23,93	1403,763333	0	0	0	0	0	0	0	0	0	30600	41313	0	0	0	0	0	0	0	0	0	0	0	0	0	0	0	0	0	0	0	0	0	16558	0	0	0	0	0	0	0
225	375,179456	748,344358	2	27,877	FALSCH	0,945184021	1,90	3833,248182	7274,68	0	0	0	24374	0	0	0	47860	0	0	0	0	0	66485	4973,5	36929	0	0	0	46775	0	0	0	0	0	0	0	0	0	0	0	0	0	62635	0	0	0	0	0	0
226	375,179466	374,17219	1	18,15	FALSCH	0,767529771	0,56	3285,311818	1824,13	6076,7	0	0	1628,9	0	7804,2	0	0	13357	0	0	0	0	0	0	15665	6616,5	0	0	0	0	0	12406	0	20277	0	0	0	0	0	0	0	0	0	0	0	0	0	0	0
227	375,179611	374,172335	1	23,384	FALSCH	0,015376597	162,87	23,93	3897,413333	6693	0	0	0	5653,9	0	0	0	12848	0	0	0	2410,1	0	0	0	0	0	3912,1	0	0	0	0	0	0	0	19926	0	0	9827,5	0	0	0	7385,6	0	0	0	0	0	0
228	375,179686	748,344819	2	28,521	FALSCH	1	1,00	23,93	23,93	0	0	0	0	0	0	0	0	0	0	0	0	0	0	0	0	0	0	0	22384	0	0	0	0	0	0	0	0	0	0	33686	0	0	0	0	0	0	0	0	0
229	375,179715	374,172439	1	12,961	FALSCH	0,133993412	0,01	1798,848182	23,93	0	12118	7706,6	0	14496	7406,1	0	6717,9	0	3815,4	0	0	0	0	0	0	0	0	0	0	0	0	0	0	0	0	0	0	0	0	0	0	0	0	5938,3	0	0	0	0	0
230	375,179782	1122,51752	3	18,081	FALSCH	0,171129556	62,89	23,93	1504,838333	0	0	0	0	0	0	0	0	0	0	0	0	0	0	0	0	0	10673	0	0	0	0	0	0	0	0	0	0	0	0	0	0	0	9728,9	0	0	8042	0	0	0
231	375,179958	374,172681	1	33,429	FALSCH	0,228919926	0,17	5778,011818	983,93	25507	31849	0	0	0	0	0	0	11520	24031	0	0	0	0	8709,9	0	0	0	0	10076	0	0	0	0	0	0	0	22736	0	0	0	0	0	0	0	0	0	0	0	23027
232	375,180065	1122,51836	3	36,14	FALSCH	0,926121863	0,65	5129,020909	3333,096667	0	0	0	0	0	0	0	0	0	0	0	0	39710	0	0	56156	0	0	0	0	0	0	0	0	0	0	0	0	0	0	0	0	0	0	0	0	0	0	0	56577
233	375,180192	374,172915	1	28,691	FALSCH	0,452656307	0,22	5620,566364	1225,43	0	0	0	0	0	31844	0	0	0	0	0	0	0	0	0	0	0	0	0	0	10744	0	29719	0	32654	0	0	0	0	33547	0	0	0	14418	0	0	0	0	0	30474
234	375,180275	1122,51899	3	26,303	FALSCH	0,171089719	327,73	23,93	7842,68	0	0	0	0	0	0	0	0	0	0	0	0	0	0	0	0	0	0	0	0	0	0	0	0	0	0	0	0	0	26228	0	0	43445	0	0	0	50380	0	0	0
235	375,180616	748,346678	2	25,623	FALSCH	0,94972943	2,20	2790,53	6142,096667	64983	0	30201	62906	0	0	0	0	0	0	48054	0	0	9435,6	0	26883	0	0	10512	0	0	0	0	0	0	0	0	0	0	0	0	3549,6	0	0	0	0	0	0	0	26868
236	375,180758	1122,52044	3	10,723	FALSCH	1	1,00	23,93	23,93	0	0	0	0	3094,6	0	0	0	0	0	0	0	0	0	0	0	0	0	0	0	0	0	0	0	0	0	0	0	0	0	3455,8	0	0	0	0	0	0	0	0	0
237	375,180825	1122,52064	3	33,325	FALSCH	0,35156968	2,28	3247,657273	7391,513333	0	35461	0	0	22318	0	41509	0	0	0	0	0	0	0	0	0	0	0	0	0	0	0	0	0	0	0	29078	0	0	0	0	0	0	0	0	0	17824	0	0	0
238	375,181028	374,173751	1	28,24	FALSCH	0,577612253	0,70	6048,657273	4248,763333	0	0	28853	0	0	27748	0	0	32064	0	26314	25670	0	66452	0	12854	0	25780	0	0	0	0	0	0	63729	37921	0	0	0	0	0	0	0	18634	0	0	0	0	0	0
239	375,181079	748,347606	2	32,98	FALSCH	0,359562784	2,07	4052,566364	8376,43	0	0	48884	0	0	44315	0	0	0	0	0	0	50441	15025	0	0	16836	0	0	0	0	0	0	0	0	0	32953	0	0	0	23126	0	0	0	0	0	0	0	0	0
240	375,181117	374,173841	1	32,727	FALSCH	0,360526496	0,61	11560,70273	7024,18	0	19347	0	42522	0	0	0	22890	0	11483	0	53901	0	33236	9678,8	8669,7	0	40600	16284	43310	0	35308	0	0	0	0	0	0	0	28935	0	0	25197	0	0	0	0	0	0	0
241	375,181225	748,347897	2	17,93	FALSCH	0,171081089	46,46	23,93	1111,771667	0	0	0	6242	0	0	0	0	0	0	0	0	0	0	0	0	6812,1	0	0	0	0	0	0	0	0	0	0	0	0	0	0	0	0	0	0	0	0	0	0	0
242	375,181261	1122,52195	3	18,588	FALSCH	0,307121322	0,02	1264,111818	23,93	4596,8	13642	0	0	0	0	0	4235,9	0	0	0	0	0	0	0	0	0	16595	0	0	0	0	0	0	0	0	0	0	0	0	0	0	0	0	0	0	0	0	0	9618,7
243	375,181424	374,174147	1	39,458	FALSCH	0,916161959	4,04	596,03	2406,68	0	0	0	0	0	0	0	0	0	0	0	0	28593	32310	6293,1	0	0	0	0	0	0	0	0	0	10435	0	0	0	0	0	0	0	0	0	0	0	0	0	0	0
244	375,181454	1122,52253	3	24,318	FALSCH	1	1,00	23,93	23,93	0	0	0	0	31529	0	0	0	0	0	0	0	0	0	0	0	0	10432	0	0	0	0	0	0	0	0	0	0	0	0	0	0	0	0	0	0	0	0	0	0
245	375,181523	748,348492	2	28,971	FALSCH	0,566410441	3,35	1472,202727	4936,43	0	0	0	39199	0	0	0	0	0	0	24182	0	0	0	0	0	0	41652	0	0	0	0	0	0	0	0	0	15931	0	0	0	0	19751	0	0	0	0	0	0	0
246	375,181553	374,174277	1	43,012	FALSCH	0,350179481	129,04	23,93	3087,93	0	0	0	0	0	0	0	0	0	0	0	0	0	0	0	0	0	0	0	0	0	0	0	0	0	0	0	0	0	0	0	0	0	0	84622	0	36768	0	0	0
247	375,181673	748,348793	2	12,138	FALSCH	0,583375494	2,35	479,3663636	1125,713333	0	5009,8	6138	7433,9	0	0	0	0	0	0	0	0	0	5146,2	0	0	0	0	0	0	0	0	0	0	0	0	5787,5	0	0	0	0	0	0	0	0	0	0	0	0	0
248	375,181682	374,174405	1	36,78	FALSCH	0,307121322	0,01	1643,475455	23,93	0	0	0	0	0	0	0	0	0	0	0	0	0	0	0	0	0	0	0	0	0	0	0	0	0	0	0	17815	17364	0	21803	0	0	0	0	0	0	0	0	0
249	375,181689	748,348824	2	25,888	FALSCH	0,307121322	0,03	924,0663636	23,93	0	0	0	0	0	0	0	0	0	0	0	0	0	67195	0	0	0	41925	0	21277	0	0	0	0	38760	0	0	0	0	0	0	9901,5	0	0	0	0	0	0	0	0
250	375,18192	374,174644	1	39,768	FALSCH	0,307121322	0,04	665,5027273	23,93	0	0	0	0	0	0	0	0	0	0	0	0	0	23629	7057,3	0	0	0	0	0	0	0	0	0	0	0	0	0	0	0	0	0	0	0	0	0	0	0	0	18220
251	375,181956	1122,52404	3	19,276	FALSCH	0,5347807	0,57	1645,375455	940,5966667	0	4962,9	13192	0	0	12873	0	0	0	0	0	0	0	0	0	0	11000	0	0	0	0	0	0	0	0	0	0	0	0	0	0	0	0	0	8385,2	0	0	0	0	0
252	375,182136	748,349718	2	32,454	FALSCH	0,085517183	270,84	23,93	6481,138333	0	0	0	0	0	0	0	0	0	0	0	0	44309	0	0	0	0	0	0	0	0	0	0	28433	0	0	0	0	0	0	0	0	0	0	0	0	0	0	4744,5	40151
253	375,182239	374,174963	1	25,791	FALSCH	0,328089552	3,46	2346,202727	8125,846667	36879	0	20762	0	0	0	0	0	49528	0	23913	25545	27270	18523	0	0	0	40510	0	20431	0	0	0	0	10486	0	0	0	0	0	0	0	20425	0	0	0	0	0	0	26952
254	375,182408	1122,5254	3	36,94	FALSCH	0,49872266	0,36	5292,748182	1885,346667	0	43557	18236	0	32223	0	22337	0	0	0	0	0	0	0	0	0	0	0	0	0	0	14400	0	0	0	0	0	0	0	0	0	0	0	0	0	0	0	0	0	0
255	375,182431	374,175155	1	26,615	FALSCH	0,857353928	0,41	11893,65727	4882,596667	0	0	32110	0	0	99902	0	0	0	30775	0	0	0	28527	0	0	0	0	0	0	0	30665	0	28272	0	0	0	0	0	0	0	0	30032	0	0	0	0	0	0	0
256	375,182951	374,175674	1	29,106	FALSCH	0,664062529	0,96	2976,020909	2842,346667	0	0	31700	0	0	0	0	0	0	0	0	0	0	0	0	0	0	0	0	19075	0	0	32473	0	0	19919	16858	0	0	0	0	0	0	16963	0	0	0	0	0	0
257	375,182962	748,351372	2	22,855	FALSCH	0,412602877	2,46	1515,893636	3732,405	0	0	0	0	0	0	0	0	17980	7318,1	7325,1	7944,6	5522,7	0	0	8467	6172	12146	0	0	0	0	0	0	0	0	0	0	0	0	0	0	0	0	0	0	14827	0	0	11901
258	375,182976	748,351398	2	42,487	FALSCH	0,307121322	0,00	6911,111818	23,93	0	0	0	0	0	75759	0	0	0	0	0	0	0	0	0	0	0	0	0	0	0	0	0	0	0	0	0	0	0	0	0	0	0	0	0	0	0	0	0	0
259	375,183117	1122,52752	3	26,167	FALSCH	0,305027412	5,23	2029,93	10620,59667	0	0	0	0	0	0	0	0	0	0	0	0	0	0	0	0	42362	0	27033	35380	33761	0	0	0	0	0	0	0	36249	28893	41501	22066	0	0	46924	0	57765	0	0	0
260	375,18312	748,351688	2	36,231	FALSCH	0,171498307	174,60	23,93	4178,18	0	0	0	0	14740	0	0	0	0	0	0	0	31962	0	0	0	0	0	17889	0	0	0	0	0	0	0	0	0	0	0	0	0	0	0	0	0	0	0	0	0
261	375,183144	374,175868	1	18,182	FALSCH	0,866408772	0,74	2311,411818	1699,971667	0	0	0	0	0	13813	0	0	0	0	4995,3	5434,1	0	11212	0	5915,2	10813	0	0	4019,8	6199,1	0	0	0	0	5930,8	5186,4	0	0	0	8997	0	0	0	0	0	4113,1	0	0	0
262	375,183149	1122,52762	3	44,632	FALSCH	0,927757626	0,91	46914,83909	42857,36333	0	108580	86049	113900	68799	140460	0	0	64666	45617	73086	0	60687	67213	14959	102550	0	0	0	34683	61822	0	94265	0	45556	62057	81104	54986	47510	0	60404	0	0	33478	0	0	152010	0	8156,2	109760
263	375,183198	1122,52777	3	42,957	FALSCH	0,341457102	1,38	23883,47545	32885,01333	65080	77708	67795	0	62041	0	0	39647	106090	67423	92685	0	0	0	0	84377	93770	56252	0	47862	56887	0	100370	48907	58887	0	99994	0	0	0	51662	0	33886	0	0	0	0	0	11686	67651
264	375,183324	1122,52814	3	32,475	FALSCH	0,350179481	92,61	23,93	2216,263333	0	0	0	0	0	0	0	0	0	0	0	0	0	32386	0	0	0	0	0	0	42660	0	0	0	0	0	0	0	0	0	42734	0	0	26308	0	0	0	0	0	0
265	375,183344	748,352134	2	32,372	FALSCH	0,953614798	3,23	1964,384545	6337,846667	0	0	0	0	0	21345	0	0	75767	0	0	0	0	0	0	0	0	0	0	0	0	0	0	0	0	0	0	0	0	0	0	0	0	0	230910	0	0	0	0	0
266	375,183413	1122,52841	3	25,726	FALSCH	0,161489722	1,49	8813,293636	13146,93	45329	0	0	0	0	52950	54681	0	0	41150	26237	0	29025	0	0	43733	11719	29599	12780	0	0	0	0	0	0	0	0	0	0	17827	29889	0	34696	14575	0	0	0	0	0	0
267	375,183442	374,176165	1	30,455	FALSCH	0,083483149	218,30	23,93	5223,846667	0	0	0	0	0	0	0	0	0	0	0	0	0	0	0	0	0	0	0	0	0	0	0	0	0	63212	39792	0	0	0	0	0	14729	0	20942	0	7878	0	0	0
268	375,183488	374,176212	1	19,996	FALSCH	0,562646777	0,75	931,7663636	700,3133333	0	0	0	0	0	0	0	0	0	0	0	2926	0	4618,3	0	0	0	0	0	0	0	0	0	0	0	0	0	0	0	0	0	7060,2	0	0	0	0	8116,6	0	0	0
269	375,1835	748,352447	2	25,069	FALSCH	0,776732397	0,12	3972,93	469,105	0	0	0	0	0	0	0	0	0	0	0	43439	0	30761	0	0	0	19092	5342,1	0	14240	0	0	0	10593	32607	0	0	20541	0	0	0	0	0	0	0	0	0	0	0
270	375,183613	748,352674	2	26,783	FALSCH	0,751355306	0,93	13169,47545	12301,34667	0	0	0	0	0	0	0	0	0	0	0	57188	35280	0	0	0	54647	0	57402	0	0	0	87413	0	0	0	0	0	0	0	0	0	0	0	0	0	0	0	0	0
271	375,183613	748,352674	2	34,065	FALSCH	0,464587791	0,22	26629,38455	5988,93	0	0	125620	0	120910	0	0	0	0	19230	0	0	0	110230	0	0	0	133740	0	146000	147000	141630	151030	0	131650	0	0	0	101090	0	0	0	0	71580	0	0	0	0	0	186660
272	375,183712	374,176436	1	26,74	FALSCH	0,90987574	0,53	4389,293636	2332,596667	0	0	0	0	0	0	0	0	0	0	0	0	0	0	0	0	0	0	0	0	0	48019	0	27704	0	0	0	0	0	0	0	0	0	0	0	0	0	0	0	0
273	375,183718	1122,52932	3	26,745	FALSCH	0,933327606	0,99	7063,384545	6972,513333	32404	34766	0	0	0	0	0	0	0	0	0	42668	51953	0	0	0	0	0	0	0	0	0	0	0	0	0	0	0	0	0	0	0	0	31430	0	0	0	0	0	0
274	375,183734	748,352915	2	30,011	FALSCH	0,250542995	2,08	125684,4755	261149,8467	0	1322800	0	0	765390	59466	0	0	0	0	0	0	1086500	0	0	0	1625400	1090000	317090	0	1012000	0	0	0	27537	0	56902	0	0	0	0	0	0	0	1132100	0	0	0	47619	0
275	375,183737	1122,52938	3	36,003	FALSCH	0,53678806	0,60	4885,748182	2949,43	0	0	0	0	0	0	0	0	0	0	0	39706	0	51894	0	13774	0	0	0	0	0	0	0	0	0	0	35106	0	0	0	0	0	0	0	0	0	0	0	0	0
276	375,183774	374,176498	1	45,527	FALSCH	0,981180812	1,25	701,1754545	874,5133333	0	0	0	0	0	0	0	0	0	6951,5	0	0	0	0	0	7449,7	0	0	0	0	0	0	0	10207	0	0	0	0	0	0	0	0	0	0	0	0	0	0	0	0
277	375,183793	374,176517	1	35,202	FALSCH	0,977586099	1,28	4570,748182	5854,263333	0	36563	0	0	0	0	26071	0	0	0	0	13452	0	0	0	0	43893	0	0	0	0	0	0	0	0	0	0	0	0	0	0	0	0	0	0	0	0	0	0	0
278	375,183944	374,176667	1	33,962	FALSCH	0,915624937	0,97	25711,02091	24862,51333	0	119410	0	115930	0	0	0	16234	0	78708	95854	126350	0	0	0	0	140670	0	41463	0	0	0	36798	0	0	79700	0	0	0	0	136880	0	0	0	0	0	0	0	0	0
279	375,183977	374,176701	1	23,838	FALSCH	0,211675081	0,10	7985,184545	767,3966667	0	0	0	0	0	0	0	0	0	0	0	45463	0	0	6696,8	0	0	16217	8921,6	0	0	0	35414	0	0	0	0	0	0	0	0	0	0	0	0	0	0	0	0	0
280	375,184076	748,353598	2	30,258	FALSCH	0,452683028	0,80	505876,1118	403810,2633	0	0	0	1876600	0	1377500	686700	1022600	0	856040	988870	1178300	21800	998260	223710	1006800	0	0	0	787250	0	161820	0	451670	1195500	1010600	0	979390	1009100	1169300	948010	599630	893390	866750	0	0	48526	37224	0	1305900
281	375,184094	748,353635	2	31,88	FALSCH	0,167960419	0,98	419689,5664	412900,0133	0	270030	0	659390	329710	265930	265730	367350	367950	380400	539900	499860	380840	578590	99992	541030	0	331780	0	443580	400970	241870	395860	2230900	495630	336900	0	382690	320700	403420	0	640360	0	702840	0	0	335130	1278700	11733	393350
282	375,184193	748,353833	2	19,492	FALSCH	0,863434611	0,35	1761,839091	615,3383333	0	0	0	0	0	0	0	0	0	0	0	0	0	0	0	0	0	0	0	4496,7	0	0	19117	0	0	0	0	0	0	3240,2	0	0	0	0	0	0	7096,9	0	0	8501,2
283	375,184405	748,354258	2	30,536	FALSCH	0,27706057	2,87	131519,3845	377780,43	879730	217250	1162000	37581	0	0	0	0	1681600	0	0	0	0	0	0	0	27897	0	0	0	0	0	1229200	0	0	0	1335100	0	0	0	0	0	0	0	0	0	1450900	0	0	0
284	375,184471	748,354389	2	32,616	FALSCH	0,082109975	3648,62	23,93	87311,43	0	0	1184500	233790	0	0	0	0	187600	0	0	0	0	19454	0	0	0	21217	0	0	0	0	0	0	0	0	0	0	0	0	0	0	626060	0	0	0	0	0	0	0
285	375,184496	374,17722	1	11,387	FALSCH	0,276573793	0,45	1356,584545	612,0633333	0	0	4988,6	0	9607,8	4949,1	0	8775,2	0	0	0	0	0	11575	3572,4	6137,7	7057,6	0	0	0	0	0	0	0	5017,7	0	0	0	0	0	0	0	0	0	0	0	0	0	0	0
286	375,184503	374,177226	1	12,636	FALSCH	0,307121322	0,04	661,2845455	23,93	0	0	7404	0	7843,2	7010,9	0	3918,4	0	0	0	0	0	0	0	0	0	0	0	0	0	0	0	0	8488,1	0	0	0	0	0	10104	0	0	0	0	0	0	0	0	0
287	375,184828	374,177551	1	31,505	FALSCH	0,213620874	4,36	6527,475455	28452,34667	0	0	166160	59043	0	0	71766	0	0	0	0	0	0	49732	0	0	123190	23047	0	0	0	29241	42298	0	0	0	0	0	0	0	0	0	0	73679	0	0	13463	0	0	0
288	375,184912	374,177635	1	47,728	FALSCH	0,08615228	563,88	23,93	13493,57167	0	0	0	0	0	0	0	0	0	0	0	0	0	0	0	0	0	0	0	0	0	0	0	0	0	0	0	0	0	0	13862	0	7735,7	32650	0	0	121250	0	0	0
289	375,184946	1122,53301	3	39,834	FALSCH	0,350179481	172,00	23,93	4115,846667	0	0	0	0	0	0	0	0	0	0	24862	0	0	0	0	0	49103	0	0	0	39223	0	0	0	0	0	0	0	0	0	0	0	0	0	0	0	0	0	0	0
290	375,185035	374,177758	1	29,553	FALSCH	0,952926639	2,79	910,7936364	2543,096667	0	0	0	0	0	0	0	0	0	0	0	0	0	0	0	0	0	0	0	0	0	0	0	30230	0	0	0	0	0	0	0	0	0	0	0	0	0	9755,5	0	0
291	375,185051	374,177774	1	40,002	FALSCH	0,350179481	113,99	23,93	2727,846667	0	0	0	0	0	0	0	0	0	0	0	0	0	0	0	0	0	0	0	0	0	0	0	0	0	0	32447	0	0	0	0	0	0	0	0	0	0	0	0	19360
292	375,185313	1122,53411	3	30,698	FALSCH	0,307121322	0,01	3764,202727	23,93	0	0	0	0	0	41143	0	0	0	0	0	0	0	0	0	0	0	0	0	0	0	0	0	0	0	0	0	0	0	0	0	0	0	0	0	0	0	0	0	0
293	375,185409	1122,5344	3	47,864	FALSCH	0,706811676	0,62	48127,56636	29998,93	0	123100	53429	67721	0	0	79189	64891	46821	51016	0	99569	0	59209	0	28704	0	0	0	74720	93525	49465	139600	32364	58625	71792	80679	0	54353	76848	79468	62948	41506	0	0	0	0	25754	11420	93354
294	375,18545	1122,53452	3	39,682	FALSCH	0,627826834	1,51	3549,657273	5350,096667	0	38783	19958	40748	37179	0	0	0	0	33818	0	0	0	0	0	0	23166	0	0	0	0	0	0	0	0	0	0	0	0	0	0	0	0	0	0	0	0	0	0	0
295	375,185457	748,35636	2	19,766	FALSCH	0,574182152	2,60	517,1572727	1343,53	0	5425,5	0	0	0	0	0	0	0	0	7812,8	0	0	0	0	0	8594,5	0	0	0	0	0	0	0	0	13723	0	0	4298,2	0	0	0	0	0	0	0	7240,7	0	0	0
296	375,185593	374,178317	1	38,181	FALSCH	0,435643022	1,77	5533,748182	9777,763333	0	0	0	47617	0	0	0	31929	0	0	0	44112	34661	33127	0	16496	20856	0	0	0	144120	0	0	0	0	24528	13912	0	0	0	0	0	0	0	0	0	0	0	0	0
297	375,185869	374,178593	1	23,663	FALSCH	0,97438774	2,03	2200,475455	4475,18	17752	0	0	21112	0	11969	0	0	0	20352	0	11973	0	0	0	0	0	0	0	0	0	0	0	0	22507	0	0	0	0	0	23230	0	32303	0	0	0	0	0	0	0
298	375,185917	374,17864	1	22,833	FALSCH	0,632582216	2,33	3097,202727	7204,596667	0	0	0	0	0	25276	0	48701	0	0	0	8530	37385	0	0	0	0	0	0	0	0	0	0	0	0	0	0	0	0	0	0	0	17359	31424	31268	0	0	0	0	0
299	375,186124	374,178848	1	28,61	FALSCH	0,978299651	1,32	11602,63909	15336,01333	0	0	0	96932	0	80300	41118	0	0	0	0	18078	30169	54487	0	0	0	0	15526	0	0	0	26307	0	0	43505	0	0	0	0	23801	0	0	0	0	0	0	2680,8	0	0
300	375,186143	748,357733	2	38,556	FALSCH	0,582574497	2,77	2284,748182	6320,513333	26966	0	0	0	0	0	0	0	0	0	0	24869	0	0	0	0	49960	0	0	27268	0	0	0	0	39768	0	0	0	0	0	0	0	0	25599	0	0	0	0	0	0
301	375,186279	1122,53701	3	43,48	FALSCH	0,307121322	0,01	2725,657273	23,93	0	0	0	0	0	29719	0	0	0	9662,1	0	0	0	0	0	0	0	0	0	0	0	0	0	0	0	0	0	0	0	0	0	0	0	0	0	0	0	0	0	0
302	375,186292	374,179015	1	36,19	FALSCH	0,937565044	3,61	1149,839091	4155,68	0	0	0	0	0	0	49581	0	0	0	0	0	0	0	0	0	0	0	0	0	63428	0	0	0	0	0	0	0	16069	0	0	0	0	0	0	0	0	12385	0	0
303	375,186293	374,179017	1	43,576	FALSCH	0,949300237	0,90	1425,020909	1275,846667	0	0	0	0	0	0	0	0	0	0	0	0	15023	0	0	15412	0	0	0	0	0	0	0	0	0	0	0	0	0	0	0	0	0	0	0	0	0	0	0	0
304	375,1863	1496,71609	4	36,711	FALSCH	0,887519076	0,66	13964,29364	9198,763333	0	0	33773	0	0	0	0	0	34509	0	0	0	0	48104	0	0	0	0	0	0	0	61749	91595	0	0	0	75589	0	0	0	0	0	0	0	63029	0	0	0	0	0
305	375,186386	374,179109	1	38,842	FALSCH	0,17305088	398,14	23,93	9527,596667	0	0	0	0	0	0	0	0	0	0	0	0	0	0	0	0	0	0	0	0	0	0	0	90793	0	0	0	0	15330	0	0	0	0	23251	0	0	0	0	0	0
306	375,186419	748,358284	2	28,792	FALSCH	0,307121322	0,00	7738,020909	23,93	0	0	0	0	0	0	0	0	0	0	0	0	0	0	0	84855	0	0	0	0	0	0	0	0	59581	0	0	0	0	0	0	0	0	0	0	0	0	0	0	0
307	375,186683	748,358812	2	28,818	FALSCH	0,992303892	1,83	7037,475455	12871,43	0	0	0	0	0	0	0	0	0	87196	0	0	97725	0	23429	0	0	0	0	79878	60254	0	0	0	0	0	0	0	58307	0	0	53720	0	56445	0	0	0	0	0	0
308	375,186703	1122,53828	3	38,201	FALSCH	0,658714494	1,14	15870,29364	18082,68	0	0	0	0	0	174310	0	0	0	0	22446	0	0	193370	0	0	175520	0	41185	0	0	0	0	0	103700	0	0	0	0	0	0	0	0	0	0	0	0	0	0	0
309	375,187044	1122,5393	3	34,024	FALSCH	0,572018001	0,92	4752,566364	4375,596667	0	40222	0	0	0	0	0	0	0	0	0	0	0	0	0	0	0	0	0	0	0	0	0	0	0	0	0	0	0	0	0	0	0	0	0	0	52220	11793	0	0
310	375,187118	374,179842	1	18,927	FALSCH	0,722080568	1,28	1338,211818	1713,455	0	0	0	0	0	0	0	0	0	0	0	0	0	8700,1	0	7699,1	7370	8430	0	8378,4	0	0	0	0	3156,1	0	0	0	0	0	0	6758	8174,4	4729,9	4415,5	0	0	0	0	0
311	375,187139	1122,53959	3	39,436	FALSCH	0,659440167	0,97	5251,111818	5099,18	0	0	0	0	0	57499	25744	0	35159	0	0	0	0	0	0	0	0	0	0	0	0	0	0	0	45373	0	0	0	0	0	0	0	0	0	0	0	0	0	0	0
312	375,187191	748,359829	2	28,854	FALSCH	0,753189302	1,10	17986,93	19766,01333	0	0	0	0	0	0	0	54128	105570	0	0	81483	0	0	0	0	107970	0	23365	0	0	0	116110	0	0	0	0	0	0	0	51114	0	0	0	0	0	0	0	0	0
313	375,187255	748,359956	2	32,256	FALSCH	0,259505337	0,77	23704,83909	18336,62167	0	0	0	0	0	0	0	0	0	0	0	0	107190	0	0	0	0	161900	76019	109460	107730	0	260490	30580	0	207610	0	0	5228,6	112460	0	0	0	5963,3	163170	0	0	0	0	0
314	375,187281	374,180005	1	25,285	FALSCH	0,628906035	1,71	760,6481818	1303,93	0	0	0	0	0	0	0	0	0	0	0	0	0	0	8103,9	0	0	0	3974	0	0	0	0	0	0	24170	0	0	29067	0	0	0	0	11386	0	0	0	0	0	0
315	375,187421	748,360289	2	28,439	FALSCH	0,806132874	0,30	9825,111818	2976,013333	0	75268	0	22563	16295	0	0	13065	0	0	14362	0	0	0	0	32545	0	10962	0	0	0	0	0	0	0	0	0	0	0	16760	0	0	12862	0	0	0	0	0	0	0
316	375,187465	748,360376	2	45,778	FALSCH	0,565030859	0,37	138939,2027	52097,26333	0	1490500	0	624880	0	37568	0	0	0	0	0	0	0	0	0	0	0	0	0	0	0	0	0	0	0	0	0	0	0	0	0	0	0	0	0	0	0	0	0	0
317	375,187573	374,180297	1	29,674	FALSCH	0,98720521	1,29	477,0481818	616,1966667	0	0	0	0	0	0	0	0	0	0	0	0	0	0	0	0	0	0	0	0	0	0	0	0	0	0	0	0	0	0	0	0	0	0	0	0	0	4984,3	7107,2	0
318	375,187575	748,360597	2	10,984	FALSCH	0,531679745	0,48	2122,484545	1013,113333	4275,7	0	0	7584,8	0	0	4285,4	6873,9	0	6286,8	0	3811,2	0	0	0	8383,9	0	7147,8	0	9325,5	0	0	10889	0	5860,6	0	0	0	6060,9	0	10317	0	0	0	0	0	0	0	0	0
319	375,187811	1122,5416	3	27,151	FALSCH	0,6908143	1,41	4660,239091	6580,613333	0	0	26585	0	20300	42057	0	0	0	0	0	0	0	0	8942,4	0	32904	0	0	0	0	0	0	0	0	0	0	0	0	0	0	0	9685,2	0	0	0	36091	0	0	0
320	375,187847	374,18057	1	39,618	FALSCH	0,850624701	0,46	9251,111818	4269,263333	0	52767	19542	26996	0	0	0	0	0	0	0	48732	0	28551	0	0	23948	0	0	0	0	0	0	0	0	0	0	0	15334	16216	0	0	0	0	0	0	0	0	0	0
321	375,187854	748,361154	2	24,015	FALSCH	0,350179481	231,55	23,93	5541,013333	0	0	0	0	0	0	0	0	0	0	0	0	0	0	0	0	0	0	0	0	18996	0	0	0	0	0	0	0	0	13350	29493	0	0	66205	0	0	0	0	0	0
322	375,18787	374,180593	1	12,208	FALSCH	0,919599697	0,78	1532,939091	1194,771667	0	0	7474,5	6259,1	5424,7	12046	0	0	0	0	0	0	7791	0	0	0	0	0	0	0	0	0	0	0	0	0	0	0	0	0	5465,9	4553,1	0	0	0	0	0	0	0	0
323	375,187879	748,361205	2	23,371	FALSCH	0,917045745	1,17	12102,20273	14115,84667	21864	0	29746	0	27684	33649	0	0	0	11979	22870	0	34643	79166	0	31063	22690	32700	0	20650	54940	0	68149	0	0	0	0	0	13690	30320	0	0	0	0	0	0	111770	0	0	35851
324	375,187992	1122,54215	3	28,47	FALSCH	0,602787135	2,22	3832,384545	8512,263333	0	0	0	0	11484	41893	0	12869	0	0	0	0	0	38482	0	0	29881	0	0	0	0	0	0	0	0	25368	0	0	0	0	0	0	0	0	0	0	71979	0	0	0
325	375,18801	374,180733	1	11,753	FALSCH	0,157426214	1,65	1968,93	3257,93	0	0	0	0	9644,9	11205	0	0	8929,5	4969,5	0	0	8172	14899	0	10190	0	0	7558,3	0	0	0	0	5655,8	0	0	0	0	0	0	0	0	5917,2	0	7711,8	0	0	0	2575,2	0
326	375,188101	374,180824	1	46,014	FALSCH	0,77553073	0,05	67943,93	3438,68	0	0	0	0	0	747120	0	0	0	0	0	0	0	0	0	0	0	0	0	0	0	0	0	0	0	0	0	0	40707	0	0	0	40977	0	0	0	0	0	0	0
327	375,188106	374,18083	1	33,267	FALSCH	0,542682975	16,75	5360,111818	89771,76333	47334	0	634320	0	90378	0	0	122050	0	0	30509	0	0	0	0	0	0	665350	0	0	0	0	0	0	0	0	1041600	58698	0	0	0	0	0	0	0	0	35374	0	0	0
328	375,188229	748,361905	2	33,836	FALSCH	0,57792803	1,16	367167,7482	426829,2633	914470	720490	0	1374900	973240	63422	0	756440	0	0	618370	704030	835660	730210	142190	887240	879870	0	0	546550	676010	100230	0	334560	817520	665200	0	805060	655720	699930	0	615920	0	391100	0	0	1255600	0	49974	0
329	375,188269	748,361984	2	22,653	FALSCH	0,621508572	0,91	10445,74818	9519,18	0	0	0	0	0	0	0	0	0	0	0	0	0	0	0	0	0	0	0	46986	30175	0	49162	0	73986	0	39547	54380	0	0	50181	11098	74396	0	67754	0	0	0	0	94435
330	375,188284	748,362015	2	21,989	FALSCH	0,287806038	7,23	2892,411818	20923,18	51622	0	83675	61331	13237	0	32386	0	80148	61426	0	0	76926	0	4204,3	27349	0	25997	0	8275,6	34758	0	0	0	10870	0	0	0	58554	0	0	0	0	0	10015	0	0	0	0	0
331	375,188313	1122,54311	3	31,363	FALSCH	0,171703146	978,29	23,93	23410,43	0	0	0	0	0	0	0	0	198070	11999	0	0	0	0	0	0	0	0	0	0	0	0	0	82568	0	14459	0	0	0	0	0	0	0	0	0	0	0	0	0	0
332	375,188377	748,362201	2	34,369	FALSCH	0,285180414	1,38	76721,83909	105622,5467	0	0	0	0	0	801410	376570	0	32228	545040	0	16078	0	0	0	0	50472	0	233510	10490	0	0	0	0	20886	0	0	26189	0	26085	0	0	570030	0	0	0	0	0	4373,4	35252
333	375,188631	748,36271	2	19,203	FALSCH	0,597179621	2,46	441,9845455	1088,155	0	0	0	0	0	0	0	0	0	0	0	0	0	0	0	0	9950,7	0	0	0	0	0	0	2820	0	0	0	0	0	0	0	4598,6	0	0	0	0	0	0	0	6711
334	375,188646	374,181369	1	22,657	FALSCH	0,17495392	66,88	23,93	1600,53	0	0	0	0	0	0	0	0	0	0	0	0	0	0	0	0	0	82012	0	0	0	0	0	0	0	46639	0	0	0	0	0	0	0	15335	0	0	0	0	3584,2	0
335	375,188663	748,362773	2	25,998	FALSCH	0,166419516	5,62	932,2027273	5241,021667	23453	0	22192	16857	0	0	0	24881	0	0	0	0	9014,3	37967	0	0	31111	0	0	0	0	0	0	0	0	22765	0	0	0	19112	0	9991	0	5622,8	0	0	0	0	0	14813
336	375,188709	374,181433	1	14,348	FALSCH	0,898666887	0,54	888,0754545	482,555	0	9505,6	7225,5	0	0	0	0	5025,5	5503,5	0	0	0	0	0	0	0	0	0	0	0	0	0	0	0	0	0	0	0	0	0	0	0	0	0	0	0	0	0	0	0
337	375,188757	1122,54444	3	11,046	FALSCH	0,350179481	22,40	23,93	535,9633333	0	0	0	0	0	0	0	0	6144,4	0	0	0	0	0	0	0	0	0	0	0	0	0	0	0	0	4918	0	0	0	0	0	0	0	0	0	0	0	0	0	0
338	375,188794	374,181518	1	28,67	FALSCH	0,760526851	0,07	13373,02091	899,93	0	0	0	0	0	0	0	0	0	0	0	0	0	0	0	0	0	0	0	0	0	0	0	0	0	84611	0	146840	0	0	0	0	0	10512	87415	0	0	0	0	0
339	375,188983	374,181707	1	27,797	FALSCH	0,892212179	0,63	7298,839091	4618,763333	0	0	0	0	97429	0	0	0	0	0	0	65560	43368	0	0	0	0	0	0	0	0	0	14464	11770	0	16463	0	0	0	0	0	0	0	0	0	0	0	0	0	0
340	375,189039	748,363526	2	21,181	FALSCH	0,24712629	0,10	14835,23909	1433,846667	0	7381,3	0	0	10970	0	0	0	0	0	0	0	0	0	3538,1	107200	8089,9	0	0	6587,8	0	0	0	0	0	0	0	0	0	57596	0	44805	8829,1	0	0	0	0	0	0	0
341	375,189058	1496,72713	4	28,124	FALSCH	0,98041742	2,14	1598,748182	3426,513333	0	0	0	0	0	0	0	0	0	0	0	0	0	0	0	17323	0	0	0	0	0	0	0	0	0	0	40831	0	0	0	0	0	0	0	0	0	0	0	0	0
342	375,189071	374,181795	1	31,484	FALSCH	0,425137907	1,42	17177,40273	24309,26333	84156	0	0	0	87189	181470	0	0	16836	0	0	0	0	0	0	0	0	13704	0	0	0	0	0	0	0	0	111270	0	0	0	0	7218,2	0	0	31444	0	151390	0	11928	0
343	375,189137	748,363721	2	33,018	FALSCH	0,601305284	0,02	95378,47545	1807,663333	0	0	0	0	0	0	0	0	0	0	0	53740	0	29875	0	0	0	33043	0	0	0	0	995160	16924	14878	0	0	0	0	0	727770	0	0	0	0	0	0	0	4480,8	38592
344	375,189179	748,363804	2	25,106	FALSCH	0,622867504	1,56	2389,202727	3734,93	29363	0	0	0	38230	0	0	20117	24868	0	0	0	0	0	0	0	19664	38698	0	28780	0	0	0	0	23565	10234	0	26018	8305	28969	0	0	0	0	0	0	0	0	0	0
345	375,189204	374,181927	1	49,061	FALSCH	0,644283443	1,20	3256,657273	3900,513333	32001	0	0	0	0	0	26172	0	0	0	47759	0	0	0	0	0	0	0	20347	0	0	0	35560	0	40111	0	0	0	0	0	0	0	0	0	0	0	0	0	0	0
346	375,189426	374,18215	1	24,423	FALSCH	0,887569729	1,28	5665,366364	7249,946667	0	0	35787	0	0	0	47538	0	0	12770	0	11375	0	15395	8380,9	0	0	43392	2787,6	0	0	0	34387	0	0	0	0	0	0	0	0	0	0	29821	0	0	0	7912,9	6565,6	40827
347	375,189788	374,182512	1	34,986	FALSCH	0,667197073	2,04	3166,839091	6473,013333	0	0	0	0	0	0	0	0	0	0	0	0	40142	0	18022	16550	0	0	0	0	0	0	0	17402	0	0	0	0	0	0	0	0	0	19845	24561	0	0	0	0	0
348	375,189806	374,182529	1	21,522	FALSCH	0,190086555	3,53	1076,748182	3802,796667	17989	0	18152	25046	0	0	0	0	0	15235	45702	0	0	0	0	0	0	14063	10955	0	0	11581	0	5609,1	0	58602	0	0	0	0	0	0	0	0	0	0	0	0	3736,3	0
349	375,189808	748,365064	2	18,574	FALSCH	0,842864388	0,71	2206,566364	1562,963333	0	7745,5	0	0	5982,1	9002,4	0	0	7187,2	0	0	0	0	6999,8	0	7261,1	0	0	3056,1	0	0	0	0	0	11584	0	8225,1	0	0	0	0	0	0	0	0	0	0	0	0	5073,6
350	375,189821	1122,54763	3	38,011	FALSCH	0,157592635	0,49	32861,47545	16013,76333	28720	110240	0	0	0	0	118900	0	0	16639	26609	49705	0	0	20085	42918	0	0	0	0	34431	75654	62611	0	0	50177	0	0	0	0	0	0	17754	55224	0	0	0	0	0	0
351	375,189825	748,365098	2	38,196	FALSCH	0,602936072	2,60	20061,75727	52233,76333	39425	0	0	360890	38699	0	0	0	0	0	0	0	243880	39693	7966,1	0	0	0	0	0	0	0	0	0	0	0	0	212450	0	0	0	0	0	0	41594	0	21748	0	0	0
352	375,189907	374,182631	1	11,237	FALSCH	0,307121322	0,05	437,2209091	23,93	0	0	0	0	0	0	0	0	0	0	0	0	0	0	0	0	0	0	0	0	0	0	0	0	0	6623	0	0	0	0	0	4546,2	0	0	0	0	0	0	0	0
353	375,189965	1122,54807	3	26,284	FALSCH	0,133623733	0,00	5047,475455	23,93	13115	0	11716	0	0	26395	0	0	0	0	0	0	0	0	0	0	0	0	0	0	0	28864	0	0	0	0	0	0	15956	0	0	0	0	0	0	0	0	0	0	0
354	375,189969	748,365384	2	10,823	FALSCH	0,913795648	0,63	803,1027273	508,63	0	0	0	5816,4	0	0	0	0	0	5087,1	0	0	0	0	0	0	0	0	0	0	0	0	8570,9	0	0	8899,2	0	0	0	0	0	0	0	0	0	0	0	0	0	0
355	375,190015	374,182739	1	28,805	FALSCH	0,350179481	851,92	23,93	20386,43	0	0	0	0	0	0	0	0	0	0	0	0	0	0	0	0	0	0	0	0	0	0	0	0	0	0	0	0	0	0	0	0	0	0	0	0	244350	0	0	138910
356	375,190025	748,365496	2	12,441	FALSCH	0,637498783	1,41	756,0027273	1066,121667	5128,2	8052,8	0	7662,4	0	0	0	0	4843,9	0	0	0	0	11295	0	0	0	7275,8	0	9248,1	0	0	0	0	0	10197	0	0	0	0	0	0	0	0	4738,1	0	0	0	0	0
357	375,190036	374,18276	1	37,994	FALSCH	0,850760875	0,45	10313,74818	4672,93	0	0	222230	27732	0	64265	0	158220	28056	25459	0	0	0	0	48923	0	0	0	0	0	0	0	0	0	0	0	0	0	0	0	0	0	0	0	0	0	0	0	0	0
358	375,190111	1496,73134	4	45,53	FALSCH	0,970624222	1,31	55713,93	72771,43	0	0	0	0	0	0	0	0	872970	0	0	612590	0	0	0	0	0	405090	0	0	0	0	0	0	0	428160	0	0	0	520590	0	0	0	0	0	0	0	0	0	0
359	375,190174	374,182897	1	23,7	FALSCH	0,903017709	0,60	539,5936364	322,0966667	0	0	0	0	0	0	0	0	0	0	0	0	0	0	0	0	0	0	0	0	0	0	0	0	0	0	0	0	0	0	0	0	0	0	0	0	0	5672,3	3578	0
360	375,190327	374,18305	1	12,921	FALSCH	0,134479791	0,01	2594,848182	23,93	0	0	4694,6	0	0	0	0	0	0	0	0	0	0	0	0	8863,1	0	0	0	0	0	0	19417	0	0	5528,3	0	0	0	0	0	0	0	0	6013	0	0	0	0	0
361	375,190397	748,36624	2	43,788	FALSCH	0,90717743	0,34	34240,94818	11478,93	63454	0	0	0	0	0	0	41757	0	0	0	0	0	0	8947,2	0	18030	0	0	0	31060	0	0	0	0	0	0	0	0	0	42625	0	119430	0	0	0	0	367440	0	36880
362	375,190405	1122,54938	3	29,223	FALSCH	0,307121322	0,01	1922,293636	23,93	0	0	0	0	0	0	0	0	0	0	0	0	0	0	0	0	0	0	0	22017	0	0	20882	0	0	30157	0	0	0	0	0	0	0	0	8177,9	0	0	0	0	0
363	375,190592	748,366631	2	19,981	FALSCH	0,271942848	0,28	3738,939091	1052,896667	0	7914,1	0	0	0	0	0	0	6767,2	0	0	0	0	6825	0	6594,4	0	0	0	5521,5	0	5299,6	21057	0	0	0	5580,4	0	0	0	5600	0	0	0	0	0	0	0	0	9326,9
364	375,190594	374,183317	1	46,165	FALSCH	1	1,00	23,93	23,93	0	0	0	0	0	0	0	0	0	0	0	0	0	0	0	0	0	33551	0	0	0	0	0	0	362230	0	0	0	0	0	305520	0	0	0	0	0	0	0	0	0
365	375,191052	1122,55133	3	30,893	FALSCH	0,172092513	125,79	23,93	3010,096667	0	0	0	0	0	0	0	0	0	0	0	0	10755	29573	0	0	25079	0	0	15137	0	0	0	0	0	0	0	0	0	0	0	0	0	0	0	0	0	0	0	0
366	375,191441	748,368329	2	31,122	FALSCH	0,745067187	6,18	1583,402727	9783,096667	0	0	0	0	0	0	0	0	0	0	0	0	0	0	3835,2	0	0	0	0	0	0	0	13319	0	0	0	0	0	0	0	0	0	0	0	0	0	117110	0	0	0
367	375,191492	374,184216	1	18,583	FALSCH	0,082122356	68,02	23,93	1627,713333	0	0	0	0	0	0	0	0	0	0	0	0	0	0	0	0	8327,3	0	0	0	0	0	0	0	0	0	0	0	0	0	0	0	0	0	0	0	6927,6	0	3990,5	0
368	375,191543	374,184267	1	27,459	FALSCH	0,70063455	4,50	5564,193636	25042,26333	0	0	22003	0	0	0	0	0	300220	154890	18255	8509,9	0	0	0	0	0	0	0	0	0	0	52433	0	0	0	0	0	0	0	0	0	0	0	256610	0	0	0	0	0
369	375,191672	748,36879	2	44,429	FALSCH	0,916840896	0,79	14269,11182	11290,01333	0	0	0	0	0	107240	84788	23741	50405	0	0	0	0	0	0	0	0	0	0	0	39304	0	0	0	0	0	0	49457	0	0	38838	0	0	0	0	0	0	0	0	32447
370	375,191726	748,368899	2	27,703	FALSCH	0,05581722	0,00	4792,202727	23,93	0	0	0	0	0	15940	0	0	0	0	0	0	0	0	24133	0	0	0	0	0	0	0	0	0	0	0	0	0	0	0	0	12378	0	0	0	0	0	0	0	0
371	375,192133	374,184857	1	87,438	FALSCH	0,134489587	0,11	209,2018182	23,93	0	0	0	0	3173,7	0	0	0	0	0	0	779,49	0	0	1258,5	0	0	0	0	0	0	0	0	0	0	0	0	0	0	781,81	0	0	0	0	0	0	0	0	0	0
372	375,192146	374,184869	1	22,567	FALSCH	0,46917429	0,24	27156,65727	6424,763333	0	183690	46124	0	49994	114770	0	0	0	32497	44350	0	0	0	0	0	0	0	0	0	0	0	0	0	0	45771	76810	0	0	0	0	0	0	0	0	0	0	0	0	0
373	375,192171	748,36979	2	30,459	FALSCH	0,381752243	0,60	18089,04818	10789,84667	0	0	0	0	0	114420	0	0	0	52994	50404	0	109950	0	3489,6	7582,7	0	0	19241	46775	0	0	73224	0	0	0	0	0	0	70483	0	0	0	0	15854	0	0	0	0	9007,9
374	375,192242	374,184966	1	29,296	FALSCH	0,544037016	4,51	1830,111818	8246,18	0	0	11179	44995	0	0	0	108960	0	0	0	0	0	0	0	0	0	56780	0	0	0	0	19868	53672	20496	0	0	0	0	81381	88863	0	0	0	0	0	0	0	0	0
375	375,192326	374,18505	1	45,189	FALSCH	0,350179481	110,50	23,93	2644,346667	0	0	0	0	0	0	0	0	0	0	0	0	0	0	0	0	0	0	0	0	0	0	0	0	0	0	0	0	0	0	18963	0	31445	0	0	0	0	0	0	0
376	375,192373	1496,74039	4	37,897	FALSCH	0,98344846	2,34	4256,93	9944,763333	0	0	0	119050	0	0	0	0	0	0	0	0	0	0	0	0	0	0	0	0	0	0	0	0	0	0	0	0	0	0	0	46563	0	0	0	0	0	0	0	0
377	375,192543	374,185267	1	31,598	FALSCH	0,173263187	547,92	23,93	13111,76333	0	0	0	0	27857	0	0	0	0	0	0	0	0	0	0	0	0	25853	0	0	0	0	0	0	118380	43349	0	0	0	0	0	0	0	128090	95673	0	28964	0	0	0
378	375,192882	374,185606	1	13,858	FALSCH	0,50881045	0,43	3546,111818	1536,621667	0	15226	7114,5	0	0	0	0	0	5812,3	0	0	0	0	0	0	10530	0	0	0	0	0	0	12988	0	0	0	0	0	0	0	0	0	0	12340	0	0	0	0	0	0
379	375,192894	1496,74247	4	30,684	FALSCH	0,350179481	680,93	23,93	16294,76333	0	0	0	0	0	0	0	0	195250	0	0	0	0	0	0	0	0	0	0	0	0	0	0	0	0	0	0	0	0	0	0	0	0	0	0	0	0	0	0	0
380	375,19294	748,371327	2	40,05	FALSCH	1	1,00	23,93	23,93	0	0	18642	0	0	0	0	0	0	0	0	0	0	0	0	0	0	0	0	0	0	0	0	0	0	0	0	0	0	0	59777	0	0	0	0	0	0	0	0	0
381	375,19304	374,185763	1	28,188	FALSCH	0,443914215	1,61	40187,56636	64629,76333	0	0	0	0	0	0	0	0	211430	0	0	0	0	50461	0	251320	0	0	0	0	0	0	0	122710	81610	0	0	0	0	274450	209940	190480	201320	239810	0	0	0	0	0	0
382	375,193131	1122,55756	3	32,484	FALSCH	0,838830124	0,22	4676,111818	1044,763333	0	0	0	0	0	0	0	0	0	0	0	0	0	0	0	0	0	0	0	0	0	51174	0	0	29437	0	0	0	0	0	0	0	12250	0	0	0	0	0	0	0
383	375,193166	374,185889	1	39,38	FALSCH	0,498791316	7,95	636,5481818	5063,43	0	0	0	0	0	0	0	0	0	0	0	0	0	0	0	0	0	0	0	0	0	0	0	0	0	0	0	0	0	0	0	0	19096	0	0	0	41378	6738,8	0	0
384	375,193171	374,185895	1	38,829	FALSCH	0,946067802	3,97	3080,384545	12214,76333	0	33621	0	0	0	0	0	0	0	0	0	0	0	0	0	0	0	14007	0	0	77115	0	0	0	0	0	0	0	226780	53681	0	0	146290	0	0	0	0	0	0	0
385	375,193186	374,18591	1	36,109	FALSCH	0,240951277	1,62	79683,02091	129143,1717	0	0	0	0	0	0	0	0	0	0	0	0	0	0	0	0	822140	0	0	0	0	0	876250	372200	0	0	0	0	0	727380	0	0	0	349710	0	0	0	0	5380,9	0
386	375,193511	748,372469	2	36,095	FALSCH	0,194881133	0,04	349294,0209	12970,68	892400	1685100	797860	0	0	0	133700	0	0	729590	0	0	21661	0	0	789950	0	0	0	40034	0	0	0	0	0	0	0	1335900	678570	0	0	31021	0	0	0	0	0	0	0	1099800
387	375,19352	1122,55873	3	35,459	FALSCH	0,530812671	1,03	16562,20273	17072,34667	39611	107710	0	29282	0	0	0	0	0	0	0	0	0	0	0	29572	0	52721	0	0	0	44639	0	39401	40702	40658	43448	0	0	0	0	0	0	62259	0	0	30191	0	0	0
388	375,19361	1122,559	3	62,928	FALSCH	0,33338283	0,67	35662,29364	24011,59667	127200	40775	46010	60843	48276	110930	0	35972	80790	58482	67070	48844	62863	0	13984	59958	0	88294	0	0	0	0	48512	0	0	0	0	69019	32049	35504	0	0	56678	0	34755	0	0	0	26678	48796
389	375,193701	748,37285	2	36,216	FALSCH	0,281147659	19,00	9059,202727	172136,18	0	0	0	0	0	0	0	0	0	0	0	0	929640	0	0	0	0	0	0	0	0	99388	0	0	0	0	1047100	0	0	0	783460	0	0	0	0	0	0	0	88607	0
390	375,193789	748,373025	2	31,399	FALSCH	0,942090949	1,09	17413,88455	18923,98833	0	0	0	0	175130	32413	0	0	0	0	192200	153100	0	0	0	0	0	24271	0	0	0	0	0	140990	0	0	0	0	0	0	0	0	80791	0	0	0	0	5776,5	5019,7	0
391	375,194169	1122,56068	3	29,406	FALSCH	0,672082645	2,28	2282,657273	5202,155	0	0	11404	41608	0	0	0	0	0	0	0	0	0	0	0	10888	0	0	0	14366	0	0	0	0	0	0	0	13958	0	15940	0	0	0	10978	0	0	0	0	9552,7	0
392	375,194192	1122,56075	3	28,002	FALSCH	0,729681866	0,43	159889,3845	68770,59667	202840	462820	271240	105390	226040	0	166760	223910	0	0	184630	522380	0	264590	0	0	0	254860	0	181740	226050	298060	292430	0	0	187810	330400	182830	287700	0	0	0	110880	0	0	0	111530	0	0	256330
393	375,194374	374,187097	1	35,463	FALSCH	0,995727997	0,38	137614,8391	52255,96333	0	0	31342	0	0	947240	479300	62365	81707	0	0	443890	0	0	122370	0	0	0	59228	0	0	0	0	0	0	0	0	0	76148	0	0	0	0	0	0	0	0	0	6549,4	0
394	375,194411	748,374269	2	29,228	FALSCH	0,739467161	2,10	9537,657273	20030,78833	0	0	0	0	0	0	0	0	0	0	0	0	81635	0	21506	34412	76618	0	0	0	0	0	0	0	0	102040	76539	0	0	0	0	48733	0	0	0	0	0	0	5290,3	0
395	375,194475	1122,5616	3	28,728	FALSCH	0,106164538	0,15	30411,02091	4536,846667	0	0	0	54155	0	0	0	0	0	0	0	0	0	0	0	39795	0	0	0	0	0	56483	119310	0	0	0	0	0	0	0	0	0	0	0	0	0	0	118670	0	0
396	375,194674	374,187397	1	30,749	FALSCH	0,63348378	0,38	64213,02091	24615,43	0	0	0	36822	0	0	130720	0	71963	51204	0	0	0	0	0	0	0	20666	0	0	0	325060	359920	0	31369	218350	0	21100	0	0	31918	0	20853	34740	0	0	0	0	0	0
397	375,194859	748,375166	2	31,714	FALSCH	0,454315065	0,52	101285,2027	52491,26333	151430	272860	220650	84862	46674	268870	0	0	37710	19210	0	0	217890	247060	81143	0	264610	206490	0	240040	214000	0	220230	0	196270	0	0	188910	175600	142150	213110	81861	0	0	165560	0	0	0	24536	153440
398	375,194904	1122,56288	3	39,156	FALSCH	0,20919779	0,07	24372,11182	1701,18	0	130830	0	0	0	0	0	0	0	0	0	0	0	0	14430	0	0	0	0	0	0	0	122570	0	71978	0	0	0	0	0	0	0	0	0	95859	0	0	0	20127	85169
399	375,194906	748,375259	2	28,976	FALSCH	0,411882861	0,93	31264,02091	29174,76333	96545	63717	0	24269	60263	106350	55583	0	0	67644	0	0	24452	126240	0	74379	0	86599	21424	87760	0	0	0	0	0	83638	0	99195	67056	0	50470	0	68470	49192	69655	0	106420	0	0	102380
400	375,194981	374,187705	1	17,177	FALSCH	0,869336069	0,17	2690,475455	464,68	0	0	10248	0	0	0	2356,8	0	0	0	0	0	0	0	0	29332	0	3447,4	2932,2	0	0	0	0	0	21886	1883,3	0	0	0	0	0	0	0	0	0	0	0	0	0	0
401	375,195046	374,18777	1	26,911	FALSCH	0,085781585	338,57	23,93	8102,063333	0	0	0	0	0	0	0	0	0	0	0	0	0	0	0	0	0	0	0	0	0	0	0	0	118770	0	0	0	0	8704,7	58618	0	0	76289	0	0	13649	0	6999,6	0
402	375,195086	748,375619	2	30,562	FALSCH	0,46394694	1,05	29324,29364	30870,09667	0	0	0	242790	71260	0	0	72715	40045	77677	0	295200	44204	0	0	27104	0	0	0	0	119500	0	0	0	0	0	43115	0	0	0	0	0	0	0	0	0	0	0	0	71372
403	375,195102	748,375651	2	42,55	FALSCH	0,144656745	0,43	25690,94818	11009,76333	0	0	0	0	0	0	0	0	0	0	0	0	0	0	0	7941,2	0	0	0	0	0	135240	0	131830	0	0	0	76083	0	0	0	0	0	0	0	0	0	63073	0	0
404	375,195153	1122,56363	3	39,07	FALSCH	0,619770868	1,70	11091,20273	18823,18	0	0	0	154180	210390	121740	0	0	0	58909	0	0	0	0	0	0	71411	0	0	0	0	0	0	0	0	142980	0	0	0	0	0	0	0	0	0	0	0	0	0	0
405	375,195318	1122,56412	3	35,612	FALSCH	0,133617284	0,00	6315,202727	23,93	0	0	0	0	0	0	0	0	0	0	0	0	0	0	0	0	0	0	0	0	0	0	35455	0	0	0	0	0	0	0	0	33749	0	0	39984	0	0	0	0	0
406	375,195353	1122,56423	3	30,346	FALSCH	0,261073421	0,30	11717,74818	3572,513333	0	0	0	0	0	69236	42583	0	0	150450	0	0	0	0	0	45115	0	109230	0	0	0	0	0	0	0	0	0	0	0	0	0	14281	0	0	0	0	0	0	0	0
407	375,195393	748,376233	2	30,203	FALSCH	0,454953583	0,71	78355,74818	55368,18	0	0	0	0	0	0	0	0	0	0	0	0	0	103420	39190	0	0	0	0	0	0	822460	0	63061	89269	0	169930	0	16033	0	0	0	0	123990	0	0	307150	0	0	131290
408	375,195521	1122,56473	3	39,087	FALSCH	0,350179481	909,07	23,93	21753,93	0	0	0	0	0	0	0	0	0	0	0	0	0	0	0	0	0	0	0	0	0	0	0	0	0	0	260760	0	80240	0	0	0	0	0	0	0	0	0	0	0
409	375,195595	374,188319	1	18,86	FALSCH	0,134160861	0,01	4515,111818	23,93	0	0	0	0	0	0	0	0	0	0	0	0	0	0	0	32783	0	0	0	0	0	16620	0	0	0	0	0	0	0	31421	0	0	0	0	0	0	0	0	0	0
410	375,195615	374,188339	1	22,666	FALSCH	0,374183534	0,09	30498,65727	2782,438333	0	0	0	0	0	0	0	0	0	0	0	77952	0	0	0	115450	0	0	0	0	0	0	0	0	0	0	0	141820	0	0	0	0	25575	0	0	0	0	0	7527,1	0
411	375,195736	748,376919	2	32,524	FALSCH	0,71879496	1,56	43730,47545	68132,43	0	0	0	0	0	0	0	0	292710	0	0	211360	132480	0	16212	125250	0	0	117860	0	0	0	127950	0	0	0	0	0	0	0	0	0	188240	0	0	0	86012	0	0	0
412	375,195769	374,188493	1	28,233	FALSCH	0,675444343	0,71	18108,47545	12879,84667	0	0	79504	93111	0	198930	61160	17721	0	16153	17632	0	0	0	0	0	0	66222	0	0	0	0	0	0	159260	0	0	0	0	0	0	0	0	0	0	0	0	0	0	0
413	375,195832	374,188555	1	11,596	FALSCH	0,928462117	0,67	5612,202727	3748,096667	0	0	0	0	0	0	0	0	0	0	0	0	0	0	0	0	0	0	0	0	0	0	0	0	0	0	44690	61471	0	0	10153	0	0	0	0	0	0	0	0	0
414	375,195896	748,377239	2	39,159	FALSCH	0,522456255	0,55	17117,02091	9458,096667	0	0	0	0	0	128980	113210	0	0	0	0	0	0	0	0	0	0	0	0	75309	0	0	0	0	0	0	0	0	0	0	0	59044	0	0	0	0	0	0	0	0
415	375,196056	1122,56634	3	33,048	FALSCH	1	1,00	23,93	23,93	0	0	0	0	0	0	0	0	0	0	0	0	0	0	0	0	0	0	0	0	0	0	0	0	0	0	0	0	0	0	0	0	0	0	205190	0	0	0	0	162260
416	375,196082	748,377611	2	30,081	FALSCH	0,771663422	0,35	16112,47545	5663,988333	0	0	0	0	0	0	0	0	0	0	0	0	0	0	0	0	0	0	0	0	0	0	0	0	0	0	0	128770	0	94033	0	48204	0	0	0	0	62168	0	5512,7	0
417	375,196186	374,188909	1	41,701	FALSCH	0,171098109	221,48	23,93	5299,93	0	0	0	0	0	0	0	0	0	37984	0	0	0	0	0	0	34241	0	0	17456	0	0	0	0	0	22829	0	0	0	0	0	0	29071	0	0	0	0	0	0	0
418	375,196187	1122,56673	3	30,894	FALSCH	0,307121322	0,01	2972,020909	23,93	0	0	0	0	0	0	0	0	0	0	0	0	0	0	0	0	0	328810	0	0	299020	0	0	0	0	0	0	0	0	0	0	0	0	0	292410	0	0	32429	0	0
419	375,196271	748,377988	2	34,32	FALSCH	0,308690042	0,39	26570,02091	10323,84667	0	0	0	0	0	0	79400	0	0	0	0	0	0	0	28931	0	0	0	44199	0	0	82280	151130	0	129480	44926	0	0	22969	0	0	0	0	0	0	0	0	29666	0	0
420	375,196344	1122,5672	3	33,036	FALSCH	0,942486512	0,82	28320,83909	23313,18	165570	184310	0	0	0	0	0	0	0	120460	263330	0	0	289430	15896	0	127650	0	0	266750	304630	0	0	67638	0	330110	0	111060	0	0	172400	0	0	84183	0	0	0	0	0	0
421	375,196599	1122,56797	3	34,464	FALSCH	0,497573737	0,32	41550,02091	13428,18	35667	0	0	43391	219210	0	0	137370	0	0	77699	221340	117460	163470	92447	143000	0	124420	0	0	0	0	0	0	0	0	0	0	0	105330	307150	0	0	0	152250	0	0	0	0	0
422	375,196688	1122,56824	3	34,903	FALSCH	0,104911777	1,18	52282,11182	61834,93	119170	235040	104790	43953	0	0	0	0	0	102260	0	0	0	22485	0	0	134540	0	35591	89364	161990	45280	194360	41991	0	0	142190	0	156040	0	0	100160	75434	99632	0	0	157290	0	11111	137140
423	375,196752	374,189476	1	24,121	FALSCH	0,157225392	14,81	2748,293636	40701,255	0	0	0	334100	0	0	0	0	0	0	0	0	0	0	29968	0	0	0	71825	0	0	0	0	0	0	90740	0	0	0	0	0	0	73725	0	0	0	0	0	8477,9	0
424	375,196904	374,189627	1	23,373	FALSCH	0,168026856	1,73	37518,38455	65076,68	0	251110	0	175310	166250	0	0	187740	154150	0	0	0	99865	0	48349	112980	0	212490	44445	184460	0	0	0	0	0	0	0	0	0	0	0	0	91363	0	205390	0	202690	0	12810	79302
425	375,196916	374,18964	1	87,954	FALSCH	0,432200208	1,88	3156,020909	5926,271667	0	0	0	0	0	0	0	0	0	0	0	0	0	0	11433	0	17019	16256	10523	0	0	0	0	0	4369,9	0	9550,6	4652,4	0	0	0	15732	9601,6	15113	14471	2635,6	9020,9	0	0	0
426	375,19693	748,379307	2	31,421	FALSCH	0,348734746	5,48	13737,56636	75303,26333	0	0	51837	235470	0	0	0	0	326960	0	0	0	0	0	0	0	0	0	0	0	0	107710	43140	0	0	265050	252800	0	0	0	30730	0	0	0	0	0	88122	0	0	0
427	375,197076	748,379598	2	34,688	FALSCH	0,272962204	11,86	3172,93	37627,26333	0	0	0	196530	78162	0	0	47898	129460	0	0	0	0	49139	0	0	0	0	0	0	0	0	34639	0	0	0	125250	0	0	0	0	0	0	0	0	0	0	0	0	0
428	375,197096	374,18982	1	10,809	FALSCH	1	1,00	23,93	23,93	0	0	0	0	0	0	0	0	0	12944	0	0	0	0	0	0	0	0	0	0	0	0	0	0	47911	0	0	0	0	36167	0	0	0	0	0	0	0	0	0	0
429	375,197102	374,189825	1	31,198	FALSCH	0,857002625	0,42	45985,74818	19361,43	0	0	0	0	0	0	0	0	0	0	0	0	0	0	0	213930	118830	0	0	0	0	0	0	0	216490	0	0	291650	0	0	0	0	113220	0	0	0	0	0	0	0
430	375,197103	1122,56948	3	31,27	FALSCH	0,612565115	2,27	8785,566364	19933,43	0	0	0	0	0	0	45504	0	0	0	0	0	0	0	96378	0	0	0	0	0	0	0	0	0	0	57069	0	0	0	0	0	0	0	0	0	0	193410	0	0	0
431	375,197208	374,189931	1	19,402	FALSCH	0,772360478	0,20	28352,11182	5663,763333	0	0	0	0	0	311610	31073	0	0	0	188240	0	0	0	0	0	0	0	0	0	0	0	0	36605	0	0	0	0	0	0	0	0	0	0	164670	0	0	0	0	0
432	375,197295	374,190018	1	25,769	FALSCH	0,399509902	1,87	15980,29364	29900,33	0	0	0	0	0	0	135110	180390	0	140320	200200	0	0	261650	0	175520	0	0	0	0	214640	0	0	0	0	125720	0	0	182430	208660	0	0	215390	0	0	0	0	0	8016,8	265470
433	375,197323	748,380092	2	28,617	FALSCH	0,549253777	1,47	29099,74818	42902,48833	0	0	0	0	0	0	0	0	0	0	0	73416	104840	0	66594	0	79211	0	89771	61730	63233	31037	125910	48011	0	0	0	0	62251	0	44884	0	91247	0	72567	0	95050	22877	6412,7	0
434	375,197333	374,190057	1	43,633	FALSCH	0,35675254	2,83	5390,93	15232,18	0	0	0	11499	21463	59037	0	0	0	0	0	0	0	0	0	0	0	0	0	0	0	0	0	0	0	0	0	0	0	0	0	0	0	91522	52187	0	79478	0	0	0
435	375,19737	374,190093	1	87,837	FALSCH	0,588453814	1,23	7019,93	8632,871667	12762	0	12951	22664	15289	17086	13237	14148	17443	0	14035	21678	25535	18912	0	0	0	0	0	14170	16524	19239	18953	21005	0	17243	0	0	20406	9050,1	10896	0	0	0	0	0	0	0	3423,3	2409,3
436	375,197423	374,190146	1	92,067	FALSCH	0,516992302	0,53	397,8572727	211,3966667	843,55	1813,4	0	0	0	0	0	0	0	0	0	0	2249,6	0	0	0	0	0	0	3327,6	0	0	2299,8	0	0	0	0	0	0	0	0	0	0	0	0	0	0	0	0	0
437	375,197511	374,190234	1	89,506	FALSCH	0,876325733	0,55	243,9481818	134,9133333	0	0	1337,6	1331,8	1878,1	2420,2	0	0	0	0	0	0	0	0	0	0	0	0	0	0	0	0	0	0	0	0	0	0	0	0	0	0	0	0	0	0	0	0	0	0
438	375,197579	374,190302	1	12,167	FALSCH	0,79700765	0,34	9141,566364	3143,388333	0	0	0	0	0	0	0	0	0	0	0	0	0	0	0	33974	0	0	0	0	0	0	66320	0	0	5959,8	0	0	0	0	0	0	29654	0	0	0	0	0	7779,5	0
439	375,197636	748,380719	2	26,804	FALSCH	0,550691209	0,97	32973,83909	31857,89667	0	0	0	0	80854	0	0	66392	0	67032	70050	90285	0	0	40563	0	90178	0	57863	83108	0	0	78933	225720	0	62966	0	114770	0	0	0	37898	0	0	0	0	0	0	8246,6	0
440	375,197677	374,190401	1	33,893	FALSCH	0,036468169	1099,41	23,93	26308,76333	0	0	0	150390	25645	0	44576	23241	76493	38061	0	0	43959	62954	0	0	0	35524	0	0	0	0	0	0	80197	0	0	0	0	0	0	0	0	0	0	0	0	0	0	0
441	375,197702	374,190426	1	20,856	FALSCH	0,294355548	0,36	92786,65727	33456,43	0	379600	0	0	301420	208950	236400	0	0	0	0	0	0	0	0	0	164790	168970	0	0	0	115920	0	0	322500	0	0	315920	0	0	0	0	0	0	0	0	0	0	0	0
442	375,197755	374,190479	1	55,9	FALSCH	0,350179481	158,00	23,93	3780,846667	0	0	40601	0	0	0	0	0	45083	20944	0	0	0	0	0	0	0	0	0	0	0	0	0	0	0	0	0	0	23130	0	0	0	0	0	0	0	0	0	0	0
443	375,197789	748,381025	2	24,261	FALSCH	0,350179481	242,36	23,93	5799,68	92888	0	0	0	0	0	69309	0	0	0	0	0	0	0	0	0	0	0	0	0	0	0	0	0	0	0	0	0	0	0	0	0	0	0	107750	0	0	0	0	0
444	375,1979	1122,57187	3	26,456	FALSCH	0,081711589	1173,81	23,93	28089,34667	0	0	141080	0	0	0	125720	0	0	0	0	0	0	0	0	0	0	0	0	0	78201	0	0	0	0	0	75195	0	0	81924	0	0	135870	0	0	0	0	0	0	87478
445	375,197925	374,190649	1	28,418	FALSCH	0,629583133	4,92	4083,566364	20106,98	0	0	0	0	0	0	0	0	0	0	0	0	0	0	0	0	234860	0	0	0	0	0	0	0	0	63123	0	0	0	0	0	44656	0	0	58690	0	0	0	6136,6	190360
446	375,197958	374,190682	1	24,441	FALSCH	0,811947143	1,18	106464,8391	125388,0967	361250	507870	0	0	423070	0	210410	0	181910	0	0	0	0	0	0	0	422240	0	0	455270	188830	265070	119130	0	0	0	100610	0	358840	0	0	278780	0	0	398300	0	589200	0	0	0
447	375,198034	748,381514	2	27,243	FALSCH	0,139205719	1,94	31934,11182	61924,43	82366	135870	67326	128660	0	114020	90775	0	164350	0	0	0	86024	108540	0	0	0	60658	0	0	67402	0	0	51204	76004	0	75568	88647	58894	0	0	0	0	54068	61639	0	92157	12475	0	85003
448	375,198135	748,381717	2	26,379	FALSCH	0,922594597	0,98	20929,38455	20424,09667	41481	0	0	52354	0	0	0	117650	0	33242	0	0	0	0	44999	42851	0	0	53338	0	0	0	142110	0	134670	0	0	0	0	0	0	0	0	0	0	0	139110	0	0	0
449	375,198166	748,38178	2	28,308	FALSCH	0,753157075	1,53	22004,29364	33749,01333	143080	84234	84407	0	136400	0	111170	0	186310	151500	61688	0	0	0	0	64857	0	153870	0	0	0	92693	0	0	0	0	0	0	0	0	181720	0	46862	60359	0	0	0	0	0	0
450	375,198178	374,190901	1	40,246	FALSCH	0,202396969	1,83	7803,293636	14249,09667	41671	85573	30452	0	0	0	0	33283	0	0	0	0	33215	0	0	0	53276	0	0	0	0	0	0	0	0	38305	0	0	0	0	0	0	0	23860	0	0	60351	0	0	0
451	375,198207	374,190931	1	17,482	FALSCH	0,764127087	6,58	780,0390909	5135,846667	0	2911	0	0	0	5406,2	0	0	0	0	0	0	0	0	0	0	0	0	0	0	0	0	0	61343	0	0	0	0	0	0	0	0	0	0	0	0	0	0	0	0
452	375,198208	374,190931	1	21,552	FALSCH	0,307121322	0,01	4785,202727	23,93	0	0	0	0	0	0	0	0	0	0	0	0	0	0	0	0	0	0	0	0	0	0	0	0	0	324510	0	0	0	0	292220	52374	0	0	0	0	0	0	0	422600
453	375,19821	748,381867	2	23,439	FALSCH	0,307121322	0,00	19437,56636	23,93	0	0	0	0	0	0	0	0	0	0	0	0	0	0	0	0	0	0	0	0	0	0	213550	0	0	0	0	0	0	155610	0	0	0	0	0	0	0	0	0	200560
454	375,198237	374,190961	1	25,598	FALSCH	0,99214541	1,54	66708,56636	102588,93	207100	269480	175880	545770	171810	221490	287900	0	0	0	0	0	0	0	0	0	202860	145710	0	0	415230	0	226150	0	184310	0	0	0	0	0	144620	0	0	0	0	0	194250	16411	0	0
455	375,198245	374,190968	1	29,979	FALSCH	0,373183744	0,31	47473,40273	14676,09667	44574	168810	43733	0	0	60285	0	50068	54721	24607	22325	0	0	0	9353,2	40459	37305	0	10889	0	40255	119230	87395	27925	0	0	0	36412	0	0	0	0	11601	0	0	0	33385	0	0	0
456	375,198255	374,190979	1	23,4	FALSCH	0,134446106	0,00	19073,11182	23,93	0	0	0	0	0	0	0	0	0	0	0	0	0	0	0	0	0	0	0	0	0	0	0	0	0	0	0	0	0	0	145620	153410	0	0	0	0	0	56131	0	0
457	375,198255	748,381957	2	29,942	FALSCH	0,529658088	0,37	21145,38455	7911,43	0	47140	0	0	37644	38556	0	0	46102	0	0	0	0	0	0	0	0	0	0	0	0	0	146640	0	12710	0	0	0	0	0	0	0	0	0	0	0	48548	0	0	0
458	375,198257	1496,76392	4	28,892	FALSCH	0,33696888	0,89	47173,56636	41769,84667	0	311200	0	476080	0	0	0	0	0	0	198630	119270	24871	0	12857	75319	0	0	0	0	0	0	0	0	0	0	0	0	0	0	0	0	0	0	74920	0	0	0	0	0
459	375,198265	748,381978	2	46,077	FALSCH	1	1,00	23,93	23,93	0	0	0	0	0	0	0	0	0	0	0	0	0	0	0	0	0	0	0	0	0	0	0	0	0	12805	0	0	0	0	0	0	0	0	0	0	0	0	0	0
460	375,198313	374,191036	1	46,897	FALSCH	0,870694917	18,49	4094,293636	75703,18	0	0	0	0	0	0	0	37973	24691	0	0	0	0	0	0	0	0	0	0	13062	0	0	0	0	0	0	883460	0	0	0	0	28264	0	0	0	0	0	16510	0	0
461	375,198314	1496,76415	4	23,101	FALSCH	0,171076155	1118,15	23,93	26757,26333	0	0	238880	0	0	0	0	0	151460	0	0	0	0	0	0	0	0	0	0	0	0	0	0	0	0	0	0	0	0	0	0	0	0	0	0	0	169340	0	0	0
462	375,198407	374,191131	1	21,277	FALSCH	0,806815293	0,44	103727,5664	45574,34667	0	0	302280	0	0	429330	64945	0	0	62371	0	438590	0	0	0	272820	0	0	0	319020	0	0	0	209950	0	199620	0	0	0	0	0	0	0	271710	0	0	0	0	0	0
463	375,198473	1496,76479	4	28,112	FALSCH	0,942090653	0,79	18862,11182	14857,26333	0	0	0	0	0	0	0	0	0	0	0	207220	0	0	0	0	0	0	0	179640	0	0	0	0	0	0	178000	0	161780	0	0	0	0	0	0	0	0	0	0	0
464	375,198515	748,382478	2	21,339	FALSCH	0,540250126	6,22	9597,566364	59718,09667	0	0	0	0	0	0	0	0	0	0	0	0	0	0	105310	0	288480	336750	0	0	132330	0	0	0	0	0	0	0	293180	0	0	0	0	0	361090	0	427850	0	0	0
465	375,198544	748,382534	2	40,681	FALSCH	0,350179481	84,95	23,93	2032,763333	0	0	0	0	0	0	0	0	0	0	0	0	0	0	0	0	0	0	0	0	52070	0	0	0	0	0	24106	0	53886	0	0	0	0	0	0	0	0	0	0	0
466	375,198553	1122,57383	3	35,948	FALSCH	0,171158052	703,20	23,93	16827,51333	22759	0	68271	0	0	0	0	0	0	0	30871	0	0	0	0	0	84713	0	0	50837	0	0	0	0	79704	0	116930	0	0	0	0	0	0	0	0	0	0	0	0	0
467	375,198563	748,382574	2	32,243	FALSCH	0,361281147	1,82	6974,839091	12714,26333	0	0	16074	0	50566	0	0	0	0	0	0	0	37869	0	0	0	44012	0	0	0	48226	0	76460	0	120750	15464	0	0	0	0	156100	0	0	70403	0	0	0	0	0	0
468	375,198618	1122,57402	3	29,774	FALSCH	0,285920262	7,24	1338,748182	9694,596667	0	0	0	30214	0	0	48295	19158	0	0	0	0	0	0	0	14463	0	0	0	27647	0	0	0	0	0	0	0	0	24111	0	0	0	37539	0	38289	0	0	0	0	0
469	375,198631	1122,57406	3	33,997	FALSCH	0,13480164	0,00	5128,111818	23,93	0	0	0	0	32970	0	0	0	0	0	0	0	0	0	0	0	0	0	0	0	0	0	0	0	32727	0	0	41164	0	0	0	14982	0	0	27023	0	0	0	0	0
470	375,198681	374,191404	1	11,638	FALSCH	0,133633641	0,00	11996,29364	23,93	0	0	0	0	0	0	0	0	0	0	0	0	0	0	0	0	0	0	0	0	0	0	61071	0	0	0	0	70625	38806	0	0	0	0	0	0	0	0	0	0	0
471	375,198739	748,382925	2	21,245	FALSCH	1	1,00	23,93	23,93	0	0	0	0	0	0	0	0	0	0	0	0	0	0	0	0	0	0	0	0	320180	0	0	0	0	0	0	0	0	272790	0	0	0	0	0	0	0	0	0	0
472	375,198761	374,191485	1	24,974	FALSCH	0,240870761	2,18	91464,29364	199830,5967	0	0	0	0	0	0	0	314440	493620	359820	331530	526140	390440	0	111590	344930	0	396250	202960	143610	0	0	0	155530	0	361920	468780	0	0	440280	406200	0	346330	340020	0	0	0	23184	0	497150
473	375,198772	374,191495	1	38,179	FALSCH	0,401639482	0,04	103989,2027	4559,013333	0	717280	49027	27609	0	21508	0	38622	0	0	70193	0	0	0	0	0	26812	0	0	0	21825	0	0	0	0	0	0	404830	0	20144	0	0	0	0	0	0	0	0	0	0
474	375,198774	748,382995	2	24,18	FALSCH	0,916313789	0,80	24319,38455	19568,09667	86330	157440	0	0	0	109810	0	111190	130230	88964	97294	0	0	0	0	0	0	0	0	0	97338	0	0	0	95041	0	0	0	95243	0	104720	0	0	104300	0	0	0	0	0	102740
475	375,198806	374,19153	1	28,07	FALSCH	0,868376429	1,02	33817,74818	34395,755	0	0	0	0	0	0	0	0	168730	0	62872	0	198220	45090	0	30764	0	0	41514	36366	0	0	209380	0	80311	0	0	119970	0	0	0	0	0	0	169300	0	0	11618	3997,9	0
476	375,198812	374,191536	1	24,435	FALSCH	0,350179481	999,61	23,93	23920,59667	160570	0	393540	0	0	0	0	113320	0	0	0	0	0	0	0	0	0	0	0	0	0	0	0	286760	0	192760	0	0	0	0	0	0	0	0	0	0	0	0	0	0
477	375,198818	1122,57462	3	40,43	FALSCH	0,830890565	0,38	10014,38455	3855,18	0	0	0	0	0	66720	0	0	0	16162	0	43175	0	0	0	0	0	0	0	29453	26686	0	0	18640	0	0	0	0	0	0	0	0	0	27335	42796	0	0	0	0	57644
478	375,198898	748,383244	2	27,206	FALSCH	0,176371962	201,72	23,93	4827,163333	0	0	0	0	0	0	0	0	0	0	0	0	0	0	0	0	0	0	0	0	0	0	0	0	0	0	0	0	0	0	0	0	50596	0	0	0	0	0	7042,8	0
479	375,198907	374,19163	1	31,59	FALSCH	0,347234608	0,38	59537,02091	22829,84667	0	0	0	0	0	436420	0	0	145920	0	0	0	78164	0	13920	95111	0	0	0	0	0	0	0	0	0	0	49587	0	0	124730	0	63298	0	0	0	0	0	45895	0	173590
480	375,198954	748,383356	2	17,466	FALSCH	0,133946085	0,02	1182,284545	23,93	0	0	0	0	0	0	0	0	0	0	0	7716,8	0	0	0	0	0	10024	0	0	0	5025,1	0	0	7580,9	0	0	0	9833,3	0	0	0	0	0	0	0	0	0	0	0
481	375,19898	374,191704	1	34,915	FALSCH	0,447506089	3,52	3925,475455	13827,07167	0	0	0	130350	0	0	0	0	20202	205510	0	0	0	0	17581	0	0	0	5561,4	0	12953	0	0	0	0	0	9524,3	0	0	0	0	0	0	0	198150	0	0	25336	0	0
482	375,199031	748,38351	2	21,688	FALSCH	0,327512932	3,51	31096,65727	109174,7633	278480	341800	0	540730	0	0	0	268630	396820	47456	0	0	0	401960	0	0	0	0	0	102380	0	0	0	0	0	0	372260	0	0	65844	64532	0	0	0	0	0	0	0	0	0
483	375,199161	748,38377	2	35,751	FALSCH	0,084864585	366,27	23,93	8764,78	0	0	0	0	0	0	0	0	0	0	0	0	0	0	0	0	65438	0	0	0	0	0	0	7146,2	0	0	0	0	0	54720	0	0	0	0	0	0	32306	0	0	0
484	375,199223	374,191947	1	23,272	FALSCH	0,646027188	1,05	19509,38455	20409,76333	0	0	0	112140	0	214340	0	0	0	76657	0	0	0	0	0	0	132490	0	0	0	0	0	0	0	207740	0	0	0	0	0	0	0	0	0	0	0	0	0	0	0
485	375,199233	748,383912	2	21,411	FALSCH	0,187015382	2,70	25150,29364	67808,51333	0	0	0	0	0	0	0	0	0	282420	315870	0	308020	0	0	0	0	0	171420	0	0	0	0	0	0	0	83045	0	0	0	0	276390	250930	0	0	0	0	0	0	0
486	375,199252	1122,57593	3	35,759	FALSCH	0,307121322	0,01	3722,748182	23,93	0	0	0	0	0	0	0	0	0	0	0	0	0	0	0	0	0	0	0	0	0	0	0	0	0	0	0	0	0	0	32015	40687	0	0	0	0	0	0	0	0
487	375,199285	374,192009	1	12,363	FALSCH	0,828579621	0,20	4776,839091	944,68	0	0	0	0	0	0	0	0	0	0	0	0	0	0	0	0	0	0	0	0	0	0	52282	0	0	0	11049	0	0	0	0	0	0	0	0	0	0	0	0	0
488	375,19959	374,192314	1	42,618	FALSCH	0,649924355	2,79	5013,111818	13995,01333	0	0	0	59124	0	0	0	0	90944	0	0	0	0	0	0	0	0	0	0	0	0	0	23483	0	0	0	0	31398	0	0	75891	0	17585	0	0	0	0	0	0	0
489	375,199608	374,192331	1	35,549	FALSCH	0,185906936	4,56	8130,384545	37096,01333	0	0	0	48821	0	0	0	0	0	0	0	0	0	0	0	89171	0	0	39723	0	0	0	0	0	0	50729	34151	0	0	0	138530	0	0	0	0	0	322170	0	0	0
490	375,19974	374,192463	1	28,214	FALSCH	0,556100737	1,71	23058,20273	39336,41333	0	0	0	0	0	0	0	0	0	0	0	0	0	215820	45218	139870	27322	0	0	0	155580	0	0	99439	0	0	0	0	0	162600	0	68289	0	136630	0	0	204700	0	3658,8	0
491	375,199894	1122,57785	3	31,244	FALSCH	0,498444219	0,24	16133,47545	3889,18	0	0	0	0	0	0	0	0	0	0	0	0	0	0	0	18845	0	0	0	0	53078	158360	0	0	0	0	0	0	0	67936	0	0	0	0	0	0	46383	0	0	47924
492	375,199973	748,385394	2	17,346	FALSCH	0,307121322	0,02	1076,384545	23,93	0	0	0	0	0	0	0	0	0	0	0	0	0	0	0	0	0	0	0	0	0	11577	0	0	0	0	0	0	0	8277,7	0	0	0	0	0	0	0	0	0	0
493	375,200068	1122,57838	3	50,586	FALSCH	0,307121322	0,01	2564,748182	23,93	0	0	0	0	0	27949	0	0	0	0	0	0	0	0	0	0	0	0	0	0	0	0	0	0	0	0	0	0	0	0	0	0	0	0	0	0	0	0	0	0
494	375,200112	1122,57851	3	39,967	FALSCH	0,925805922	1,14	14147,93	16198,34667	0	0	0	162050	42208	0	0	0	0	0	0	53334	0	0	0	0	0	0	0	0	0	0	0	0	0	36648	0	0	45148	16265	0	102030	0	32043	0	0	0	0	0	31575
495	375,200202	748,385851	2	36,4	FALSCH	0,453112524	38,94	5434,839091	211632,2633	83390	40934	0	0	25979	0	0	0	1473200	0	74377	0	122940	0	0	18586	943160	0	0	0	0	0	0	0	0	0	0	0	0	0	0	0	0	0	155670	0	0	0	0	0
496	375,200264	374,192988	1	27,725	FALSCH	0,527358185	0,64	13722,11182	8793,93	63996	82366	78876	0	0	68314	105240	55348	0	0	94746	0	0	95488	0	0	0	20325	0	0	0	0	0	0	0	0	0	0	0	0	54303	0	0	0	0	0	0	0	0	72586
497	375,20065	374,193373	1	32,951	FALSCH	0,172628632	209,77	23,93	5019,68	0	0	0	0	0	0	0	0	0	0	0	0	0	0	0	0	0	0	0	0	0	0	0	0	0	0	14783	0	84269	0	0	0	45166	0	128390	0	0	0	0	0
498	375,200691	374,193414	1	26,287	FALSCH	0,519557452	8,59	3691,93	31698,93	0	0	0	0	0	0	0	0	269160	0	57947	0	0	0	0	0	0	0	0	80862	0	40348	0	0	102280	0	0	0	0	0	0	0	0	110940	0	0	0	0	0	0
499	375,200702	374,193426	1	28,892	FALSCH	0,401676663	0,06	34128,47545	2095,346667	0	0	154140	0	0	286480	0	121500	0	15878	10645	88670	0	0	0	0	0	0	0	17004	0	0	0	24857	0	66113	0	0	31277	0	0	0	0	0	0	0	0	0	0	0
500	375,200752	748,386951	2	37,629	FALSCH	0,203787428	2,13	44261,65727	94132,93	94633	24458	0	144780	137610	0	76500	83503	99019	69274	125350	87766	0	154650	15590	71515	187400	151870	0	97107	99815	94809	110420	155040	130230	106970	104170	82057	0	78767	136830	0	120780	84571	0	0	137340	0	19708	142510
501	375,200798	748,387043	2	38,703	FALSCH	0,696236094	1,77	97698,56636	172483,93	0	0	0	0	0	0	0	0	0	0	0	0	0	0	0	0	603620	0	0	0	0	395320	588020	428530	450130	439790	447040	0	482840	0	0	0	0	0	0	0	590330	91081	0	0
502	375,20082	748,387087	2	42,265	FALSCH	0,280081444	1,75	14616,38455	25560,09667	0	74137	0	121670	0	0	0	0	71610	0	0	86380	43404	67577	0	0	0	38672	0	67112	0	0	0	0	0	0	59083	0	0	0	0	0	0	0	0	0	0	0	10667	44399
503	375,200845	748,387137	2	38,802	FALSCH	0,564501884	1,39	196374,5664	273286,68	0	786900	0	695390	474890	264860	585200	421960	764430	0	505050	725070	550480	600470	164480	187520	0	680740	252500	533020	0	31027	0	0	0	0	0	0	0	515740	496000	0	369450	23939	0	0	0	0	37764	745150
504	375,200847	374,19357	1	30,38	FALSCH	0,307121322	0,01	3780,384545	23,93	0	0	0	0	0	0	0	0	0	0	0	0	0	0	0	0	0	0	0	21784	44450	0	0	0	16279	0	0	41321	0	18474	0	0	0	0	0	0	0	0	0	0
505	375,200884	748,387214	2	32,813	FALSCH	0,036992605	1185,45	23,93	28367,84667	0	0	0	0	86455	0	129550	0	0	0	121720	0	0	122720	0	0	108730	0	0	0	0	0	0	0	0	0	81124	0	0	127500	128080	0	0	0	0	0	0	0	20723	0
506	375,200929	748,387305	2	38,377	FALSCH	0,813767032	0,14	9920,293636	1394,43	398530	108860	461650	0	0	0	0	0	0	0	0	0	0	0	0	0	0	0	0	0	0	0	0	0	0	0	16446	0	0	0	0	0	0	0	0	0	0	0	0	0
507	375,200974	748,387395	2	35,24	FALSCH	0,623803074	1,01	139921,2936	142004,3467	178390	246190	162120	266830	153980	280020	113110	135920	289270	0	54155	141930	241440	0	44991	0	186910	265360	0	172610	215970	167260	277970	96252	186770	154800	194760	261660	0	238490	0	118850	169060	126790	0	0	0	0	19343	236830
508	375,200993	748,387434	2	30,447	FALSCH	0,581950184	6,53	5260,020909	34335,09667	0	0	0	0	0	0	0	0	0	35091	0	0	0	0	21254	0	27919	0	21045	0	0	0	0	207800	22987	0	0	0	0	49046	0	25497	0	154970	0	0	0	10846	0	0
509	375,201008	374,193731	1	43,913	FALSCH	0,359247986	2,02	3676,475455	7428,43	30213	0	0	0	0	0	0	0	43294	0	0	0	0	21796	0	0	0	0	28145	0	0	0	0	0	0	76141	0	0	0	0	0	40178	17415	0	0	0	0	0	0	0
510	375,201021	748,38749	2	32,928	FALSCH	0,254484107	9,03	42273,93	381816,5133	119820	0	174900	0	75293	142520	4532700	0	0	112050	0	0	0	0	84997	0	0	144010	0	228650	0	0	0	0	0	0	0	173540	0	0	0	35179	0	48811	77744	0	0	28514	0	161260
511	375,201169	374,193893	1	38,811	FALSCH	0,653716869	1,27	34533,13909	43827,26333	0	0	0	0	0	0	0	0	0	0	0	0	0	0	0	0	0	0	0	0	0	0	0	0	0	0	0	0	0	0	0	370630	0	525640	0	0	0	8971,3	0	0
512	375,201197	374,193921	1	32,179	FALSCH	0,663634221	0,83	15063,93	12506,93	0	0	0	0	0	0	0	0	0	0	0	0	0	0	0	0	0	0	0	0	0	0	165440	72038	0	0	77758	0	0	0	0	0	0	0	0	0	0	0	0	0
513	375,201265	748,387976	2	45,277	FALSCH	0,350179481	125,74	23,93	3008,93	0	0	0	0	0	0	0	0	0	0	0	0	35820	40639	0	0	0	0	0	0	47873	0	0	0	0	0	0	0	0	0	0	0	0	0	0	0	0	0	0	0
514	375,201491	748,38843	2	41,478	FALSCH	0,307121322	0,01	2365,748182	23,93	0	0	0	0	0	0	0	0	0	0	0	0	0	0	0	0	0	0	0	0	0	0	0	0	0	0	0	0	0	0	0	25760	0	0	0	0	0	0	0	0
515	375,201501	374,194224	1	46,231	FALSCH	0,141459995	0,00	4843,020909	23,93	0	0	0	0	0	0	0	0	0	0	0	0	0	0	0	0	0	0	0	0	0	0	0	0	0	0	0	0	0	0	0	48643	0	0	0	0	0	4367	0	0
516	375,201623	1122,58304	3	45,548	FALSCH	0,940619057	4,22	2740,93	11556,43	0	0	0	0	0	0	138390	0	0	0	0	0	0	0	0	0	0	31227	0	0	0	0	29887	0	48780	0	0	0	0	0	0	0	0	0	0	0	0	0	0	0
517	375,201758	748,388963	2	32,911	FALSCH	0,598202695	0,01	1084342,112	14160,93	0	0	0	0	0	0	136610	64953	0	0	0	0	0	0	0	0	0	0	0	69989	58496	8432200	0	33034	99407	133370	0	3495300	0	69317	0	0	0	0	1631900	0	0	0	0	0
518	375,202059	374,194783	1	32,986	FALSCH	0,563311298	3,96	3682,475455	14569,01333	63551	40244	0	122180	15168	0	0	129180	0	0	0	0	0	101550	0	0	0	61159	0	0	121300	0	0	0	0	130180	52361	0	0	0	0	0	0	0	0	0	0	0	0	1844600
519	375,202161	748,38977	2	17,403	FALSCH	0,350179481	76,36	23,93	1827,18	0	0	0	0	0	0	21639	0	0	0	0	0	0	0	0	0	0	0	0	0	5472,5	0	0	0	0	0	0	0	0	0	0	0	0	0	0	0	0	0	0	0
520	375,202185	1122,58473	3	32,605	FALSCH	0,887967022	15,46	8909,111818	137757,2633	0	0	0	0	0	0	0	0	0	0	0	97737	0	0	0	0	0	0	0	0	0	0	0	0	0	0	0	0	0	0	0	0	0	0	0	0	1652800	0	0	0
521	375,202208	1122,5848	3	39,423	FALSCH	0,908218285	6,45	1901,020909	12253,93	0	20648	0	0	0	0	146760	0	0	0	0	0	0	0	0	0	0	0	0	0	0	0	0	0	0	0	0	0	0	0	0	0	0	0	0	0	0	0	0	0
522	375,202263	374,194986	1	42,589	FALSCH	0,172089224	242,23	23,93	5796,68	93504	0	34420	19632	41127	0	0	0	0	0	0	0	0	0	0	0	49641	0	0	0	0	0	0	0	47368	0	0	0	59181	0	0	0	0	0	0	0	0	0	0	0
523	375,202279	374,195002	1	39,735	FALSCH	0,084844089	959,63	23,93	22963,93	0	0	143930	0	99941	0	0	0	70024	422940	0	0	0	47473	0	0	0	0	15326	0	352950	0	0	0	0	0	0	0	0	0	0	0	0	0	0	0	189930	0	0	0
524	375,202311	748,390069	2	32,217	FALSCH	0,708038414	1,13	477689,2027	538525,5967	1930100	3382800	2032200	0	2103400	180250	0	1811500	3345400	1475900	34789	865650	0	1815000	225960	577070	769710	2400600	0	1970600	2422500	0	0	0	2641100	2461200	0	0	1647600	1600100	2381400	0	1350600	820220	0	0	0	22588	176090	0
525	375,202416	748,390279	2	33,17	FALSCH	0,517040307	0,48	134222,3845	65032,01333	0	0	0	0	0	0	8311	0	88992	0	1675700	0	25918	0	0	0	23574	0	557300	0	0	221260	30359	26645	0	0	0	99764	0	0	0	0	49357	0	0	0	0	1124800	0	103280
526	375,202485	374,195209	1	31,367	FALSCH	0,810229918	0,47	337030,93	159898,7883	0	0	0	0	0	2866500	0	48258	0	0	0	0	0	107430	10487	0	0	25510	9981,3	0	0	0	830090	95817	150140	0	1812700	0	0	0	0	0	0	0	0	0	0	0	0	0
527	375,202598	1122,58596	3	30,79	FALSCH	0,083394277	326,79	23,93	7819,971667	0	0	0	51288	0	0	0	42615	0	0	0	0	0	0	0	0	0	0	0	0	0	0	0	0	0	0	0	0	0	0	0	0	32375	0	0	0	0	0	9889,5	56989
528	375,202721	748,390889	2	16,739	FALSCH	0,082932875	26,49	23,93	633,8633333	0	0	4337,1	0	0	0	2407,6	0	3559,8	0	0	0	0	0	0	0	0	0	0	0	0	0	0	0	0	0	0	0	0	0	0	0	0	1351,8	0	0	0	0	0	0
529	375,202741	1122,58639	3	46,263	FALSCH	0,429610253	2,03	10617,29364	21576,84667	0	53016	88169	0	50131	63511	36818	0	0	0	0	0	48193	0	0	0	106610	61723	0	0	0	0	0	0	0	0	0	0	0	0	0	0	0	67014	0	0	0	0	0	0
530	375,202746	1122,58641	3	39,852	FALSCH	0,354279801	0,65	46598,38455	30085,59667	0	173230	0	139260	0	117290	0	107560	0	120820	0	0	108590	170890	33642	107790	112890	120260	0	118230	128230	0	0	0	122590	0	0	80367	129660	145620	0	0	0	0	96875	0	0	0	0	0
531	375,203013	1122,58721	3	39,892	FALSCH	0,220773595	1,36	16149,38455	21909,43	0	0	0	0	0	0	0	0	0	0	0	0	0	0	0	0	0	0	65558	0	0	0	177380	0	0	142860	0	0	0	0	100180	0	91757	91988	0	0	0	0	13323	109830
532	375,20319	374,195914	1	18,661	FALSCH	0,350179481	19,66	23,93	470,355	0	0	0	5357,1	16318	0	0	8039,9	0	6334	0	0	0	12632	0	0	0	14122	0	0	9118,2	0	0	0	0	0	0	0	0	0	9534,1	0	0	0	9409,3	0	0	0	0	10799
533	375,203206	374,19593	1	18,033	FALSCH	0,350179481	36,25	23,93	867,43	0	0	0	10122	7552,3	0	0	3287,3	0	0	7666,9	0	0	0	0	0	0	0	0	2633,6	11561	0	0	0	0	0	0	0	0	0	0	0	0	0	0	0	0	0	0	0
534	375,203308	374,196032	1	45,469	FALSCH	0,670580712	2,48	4962,966364	12324,755	32010	0	40519	0	88375	0	0	0	0	0	0	0	0	30349	0	30109	62503	0	0	76508	631840	0	0	0	28369	453620	42093	0	0	0	0	16733	0	35969	0	0	0	7487,4	7044,9	0
535	375,203332	374,196056	1	16,678	FALSCH	0,602238235	2,03	373,4390909	756,7716667	2985,4	3844,6	0	5856	0	0	0	1963,3	0	0	0	0	0	7646,4	0	0	0	0	0	2865,8	0	0	0	0	3582,9	0	2938,1	0	2587,3	0	0	0	0	0	0	0	0	0	0	0
536	375,203416	374,19614	1	28,788	FALSCH	0,350179481	164,02	23,93	3924,93	0	0	0	0	0	0	0	0	0	0	0	0	0	0	0	0	0	0	0	0	0	0	0	0	0	0	46812	0	0	24458	0	0	0	0	0	0	0	0	0	28047
537	375,203795	748,393037	2	34,374	FALSCH	0,465356365	90,75	1435,384545	130261,18	0	0	0	0	0	0	0	0	0	0	0	0	0	0	15526	0	0	0	0	0	0	0	0	0	0	0	1537600	0	0	0	0	0	25247	0	0	0	0	0	0	0
538	375,204008	1122,5902	3	46,068	FALSCH	0,812635969	0,10	35213,93	3633,846667	0	0	0	0	0	0	0	0	0	0	0	0	0	0	0	0	0	0	0	0	0	0	0	0	0	0	0	0	0	0	0	387090	43319	0	966720	0	0	0	0	0
539	375,204082	748,393611	2	22,521	FALSCH	0,604621352	1,95	993,93	1936,43	5504,8	10670	0	0	0	0	0	0	0	0	0	0	0	0	0	0	13412	0	0	0	0	0	0	0	0	0	0	0	0	0	0	0	0	9538	0	0	0	0	0	0
540	375,204121	748,393689	2	17,107	FALSCH	0,480208799	0,27	1130,602727	307,1383333	0	10044	5467,6	0	0	0	0	0	3398,5	0	0	0	0	0	0	0	0	2956,9	0	0	0	0	2129,4	0	0	0	0	0	0	2177,1	0	0	0	0	0	0	0	0	0	0
541	375,204193	374,196917	1	27,158	FALSCH	0,196080769	0,04	22788,38455	849,3883333	0	0	0	0	154470	35863	0	0	0	0	0	204130	9905,5	0	0	0	0	0	0	0	0	0	0	0	0	0	0	10416	23029	40458	0	0	0	0	22971	0	0	0	0	0
542	375,20429	748,394027	2	11,847	FALSCH	0,833686132	0,46	2627,566364	1213,863333	0	0	0	0	0	0	5952,7	0	8326,5	0	0	0	0	8521,5	0	0	0	0	0	0	0	0	12113	0	5513,2	0	0	16527	0	0	0	0	0	0	0	0	0	0	0	0
543	375,204328	374,197051	1	38,672	FALSCH	0,596939956	2,67	6996,475455	18653,18	265930	0	0	0	0	0	51251	0	0	246240	0	0	0	0	76698	0	0	0	172300	0	0	0	0	0	0	0	0	0	0	0	0	0	0	0	0	0	0	0	0	0
544	375,204456	374,19718	1	31,517	FALSCH	0,171068582	130,82	23,93	3130,43	0	0	0	0	0	0	0	0	0	0	0	0	0	0	0	0	0	176870	0	0	0	0	0	19017	0	0	0	0	0	0	0	0	18261	0	0	0	0	0	0	0
545	375,204463	374,197187	1	36,295	FALSCH	0,788393983	46,38	1096,839091	50867,26333	0	0	0	0	0	0	0	0	0	0	0	0	0	0	0	0	0	0	0	0	0	0	0	0	0	0	0	0	137830	671290	28827	0	610120	0	703540	0	0	11802	0	0
546	375,204587	748,39462	2	25,781	FALSCH	0,969238389	2,44	3665,566364	8926,513333	0	0	0	0	0	0	0	0	0	0	0	0	75827	0	0	0	0	37093	0	0	0	17700	0	0	0	0	0	22358	0	0	0	0	31004	0	0	0	0	0	0	0
547	375,204598	748,394642	2	40,507	FALSCH	0,26338547	0,35	6366,475455	2200,346667	0	0	0	26117	0	37865	0	0	0	0	0	0	0	0	0	11709	0	0	0	0	0	0	20194	0	0	0	0	0	0	0	0	0	0	0	0	0	0	0	0	0
548	375,20464	1122,59209	3	45,818	FALSCH	0,26372491	1,76	305360,5664	538728,0967	715770	40283	835690	1704300	0	916160	336740	0	0	712100	0	618770	813410	1008500	0	759190	831250	972910	209790	0	0	146210	878090	230290	943410	0	0	0	782580	787360	838050	0	669430	537640	0	0	1131600	0	0	0
549	375,204644	1122,5921	3	29,899	FALSCH	0,574157645	2,94	2047,020909	6026,096667	0	0	0	0	0	0	0	0	0	0	0	0	0	0	0	0	30813	0	0	0	49923	0	0	0	0	0	41213	22254	0	0	0	0	0	0	0	0	0	0	0	23320
550	375,204654	1122,59213	3	36,307	FALSCH	0,676028952	1,01	465209,3845	468350,7633	0	0	1083400	1522900	0	733630	704050	886770	0	947760	637620	1347700	908920	1158100	213120	895340	0	932580	505870	0	0	381140	1275400	252950	1296700	0	22282	0	0	0	858490	270710	0	672190	0	0	878580	0	152180	0
551	375,204846	748,395138	2	44,439	FALSCH	0,433976502	0,95	26251,56636	24843,34667	18065	0	0	46422	0	0	0	0	60886	0	0	0	0	0	0	271990	0	0	0	25863	0	0	0	0	0	175010	0	16514	0	0	0	0	0	57005	0	0	0	0	133520	44810
552	375,204859	374,197583	1	12,283	FALSCH	0,714135306	0,68	1104,293636	751,405	0	11884	5351,3	4874,7	0	0	0	0	0	0	0	0	3855	7679,5	0	0	0	0	0	0	0	0	0	0	0	0	0	0	0	0	0	0	0	0	0	0	0	0	0	0
553	375,204898	748,395243	2	11,252	FALSCH	0,927523781	0,91	1154,366364	1051,663333	0	6945,6	5468,1	6511,2	0	5489,2	5821,6	0	0	5889,2	0	0	0	4998,9	0	0	0	0	0	0	0	0	0	0	7063,3	0	0	0	0	0	0	0	0	0	0	0	0	0	0	5019,3
554	375,205073	374,197796	1	34,853	FALSCH	0,739615156	0,80	213739,6573	171024,5133	0	0	0	0	690560	0	759510	0	0	0	186160	0	442950	217530	0	1459100	0	0	0	850770	896980	0	0	0	0	0	0	877050	632790	0	0	0	0	0	0	0	796100	14723	53447	0
555	375,205097	1122,59346	3	32,027	FALSCH	0,13371102	0,00	5556,202727	23,93	0	0	0	0	0	0	0	0	0	0	0	0	0	0	0	34893	0	0	0	0	65011	0	0	0	0	0	0	0	0	0	0	25962	0	0	0	0	0	0	0	0
556	375,205174	748,395795	2	19,087	FALSCH	0,968229281	1,08	573,9754545	621,13	0	0	0	0	0	0	0	0	0	0	0	0	0	32101	0	6050,5	0	0	0	10063	0	0	0	0	0	0	0	0	0	0	0	0	0	0	0	0	7166,4	0	0	0
557	375,20526	1122,59395	3	26,791	FALSCH	0,999679944	1,88	6412,748182	12068,93	0	0	0	0	0	0	0	0	0	0	0	0	0	0	0	0	0	0	0	0	0	0	0	0	7492,8	0	0	70277	125550	78238	0	0	0	0	124640	0	144540	0	0	94408
558	375,205335	1496,79223	4	30,582	FALSCH	0,992671343	1,86	1907,748182	3548,596667	0	20722	0	0	0	0	0	0	0	0	0	0	0	0	0	0	42296	0	0	0	0	0	0	0	0	0	0	0	0	0	0	0	0	0	0	0	0	0	0	0
559	375,205372	748,396191	2	29,835	FALSCH	0,589692918	1,15	30601,74818	35125,59667	0	119400	0	0	91495	0	48164	0	94246	50386	53226	40704	74605	49335	22415	40489	14524	52494	0	54344	38630	0	70409	47737	51628	54900	0	42939	64766	0	0	0	43882	70575	81392	0	27487	0	0	0
560	375,205386	748,396219	2	29,335	FALSCH	0,561533689	0,62	23481,93	14643,26333	0	0	0	0	0	0	0	0	0	0	0	0	0	0	0	0	73832	56758	0	0	0	107090	82107	0	0	0	0	68841	0	46500	0	0	0	0	80003	0	101600	0	0	68268
561	375,205395	374,198118	1	25,888	FALSCH	0,592611572	1,56	6102,202727	9523,096667	0	0	0	0	0	28193	113990	0	0	0	31793	0	0	0	0	0	0	0	0	0	0	38668	0	0	0	24834	0	0	0	0	20203	0	0	0	0	0	0	0	0	0
562	375,205397	748,396241	2	19,861	FALSCH	0,309715601	0,48	2612,902727	1249,446667	8918,5	0	0	0	11530	9408,1	0	0	0	0	6245	5451,9	0	11188	0	7806,3	6585,6	0	0	0	0	5812,4	0	0	0	0	0	0	0	0	0	0	8120,6	0	0	0	0	0	0	0
563	375,205401	1122,59437	3	42,704	FALSCH	0,616871981	3,39	4736,202727	16045,76333	0	51835	0	0	0	0	0	0	0	0	0	0	0	252960	0	0	178560	0	0	0	0	0	0	13702	0	0	0	0	0	0	0	0	0	0	0	0	0	0	0	0
564	375,20551	1870,99117	5	15,052	FALSCH	0,994365237	1,47	924,4118182	1361,513333	0	0	3850,4	0	9137,7	0	0	0	0	0	0	0	0	0	0	9905,3	0	10393	0	0	0	0	0	0	0	0	0	0	0	0	0	0	0	0	0	0	16051	0	0	0
565	375,205512	748,396471	2	26,722	FALSCH	0,036358063	409,66	23,93	9803,096667	0	0	0	0	0	0	38618	0	41121	0	0	0	0	33232	0	0	21353	24744	16258	0	0	0	0	0	0	0	0	0	0	0	0	0	0	0	0	0	0	0	0	0
566	375,205549	1870,99136	5	16,723	FALSCH	1	1,00	23,93	23,93	0	0	0	0	0	0	0	0	0	0	0	0	0	0	0	0	0	3606,5	0	0	2848,6	0	0	0	0	0	0	0	0	0	0	0	0	0	0	0	0	0	0	0
567	375,205572	1122,59489	3	27,378	FALSCH	0,776680864	0,63	7839,384545	4938,755	0	0	0	26037	13898	0	24449	0	0	96820	0	0	0	27880	0	74084	8491,9	103550	0	0	0	0	0	0	0	0	0	0	0	0	0	11886	0	0	0	0	0	0	0	0
568	375,205714	748,396876	2	24,53	FALSCH	0,882160674	3,47	2201,848182	7644,43	0	11953	0	53376	0	0	18230	0	0	0	0	0	0	0	5816,8	0	0	0	0	0	6164,1	0	0	0	0	0	0	0	0	0	0	6187,3	0	0	0	0	19840	0	0	0
569	375,20573	2245,19072	6	14,142	FALSCH	0,17162647	64,87	23,93	1552,33	0	0	0	6639,8	0	0	11701	0	0	0	0	0	0	0	0	0	0	0	0	0	0	0	0	0	0	0	0	0	0	0	0	0	0	0	0	0	0	0	0	0
570	375,205809	1122,5956	3	26,591	FALSCH	0,124421091	2,41	25073,74818	60393,68	131430	165670	71534	136170	18304	0	0	80686	210080	0	91252	0	0	121630	0	12895	85741	0	0	76392	146030	0	96983	38550	98937	80465	113870	0	0	0	87460	0	85443	54583	0	0	0	0	0	34275
571	375,205835	748,397117	2	29,001	FALSCH	0,292808439	2,56	10287,29364	26386,76333	63415	49774	55081	124520	0	38179	66848	49505	80864	42510	66865	0	14596	0	0	24944	19424	0	0	0	0	0	0	0	18738	0	0	0	0	0	44582	0	0	0	0	0	0	0	10102	0
572	375,205847	374,19857	1	38,488	FALSCH	0,325634534	4,03	38549,38455	155272,2633	0	0	0	677250	0	0	310440	0	875290	35660	0	423780	0	0	0	0	0	0	0	218550	0	0	0	0	0	0	0	0	33201	335920	290380	0	0	0	0	0	0	0	0	278890
573	375,20586	748,397168	2	29,232	FALSCH	0,04631622	4,49	6864,566364	30825,76333	0	0	0	0	0	0	0	0	0	0	0	0	53444	82522	0	28869	0	0	13971	35198	0	0	0	46902	67797	84224	66628	0	51806	0	79286	46378	64010	59282	0	0	65385	0	0	0
574	375,20587	748,397188	2	42,911	FALSCH	0,35390462	1,36	81438,47545	110996,0967	186290	257200	0	287580	218080	256080	0	0	0	0	258970	0	120280	0	0	0	0	219450	0	255290	179240	0	213760	47676	226320	0	261590	0	242200	0	0	168520	111720	148840	0	0	353980	0	0	197440
575	375,205893	1870,99308	5	11,811	FALSCH	0,64396287	2,02	1205,539091	2438,938333	0	0	0	0	0	8666,2	10209	7225,9	0	0	0	0	8059,1	0	0	4331,5	0	0	0	0	6894	0	0	0	0	0	10712	0	0	0	0	0	0	0	0	0	0	0	0	0
576	375,205901	748,397249	2	31,289	FALSCH	0,534128743	1,79	16695,56636	29858,22167	0	70408	47923	110000	77800	0	0	63684	117070	54454	71626	0	90633	0	0	52019	0	0	35519	78135	0	0	0	0	0	82507	0	60961	57550	61504	0	0	0	0	0	0	0	0	4789,5	0
577	375,205965	748,397377	2	22,22	FALSCH	0,203443401	0,13	2302,911818	298,5383333	0	9265,3	0	0	0	0	0	6141,2	0	0	0	0	0	0	0	5010,5	0	0	0	0	0	0	0	3295,3	16865	0	0	10793	0	0	0	0	0	0	0	0	0	0	0	0
578	375,205974	374,198698	1	18,071	FALSCH	0,171131812	41,65	23,93	996,6883333	0	0	0	6361,4	0	0	0	19615	0	0	0	0	0	0	0	0	0	5762,2	0	0	5547,9	0	0	5311,7	0	2639,6	0	0	6914	2863,3	0	0	0	0	0	0	0	0	0	0
579	375,206001	748,397448	2	23,117	FALSCH	0,133617393	0,01	2296,839091	23,93	0	12230	0	0	0	0	0	0	0	0	0	12772	0	0	0	0	0	0	0	0	0	0	0	0	0	0	0	0	0	0	0	0	0	0	0	0	0	0	0	0
580	375,206021	374,198745	1	29,138	FALSCH	0,621605858	2,72	3519,566364	9571,18	52366	0	26362	0	0	0	39577	29875	0	0	0	0	0	0	13174	25278	0	0	0	0	0	0	0	0	19861	0	39445	0	0	0	36581	0	35545	0	0	0	0	0	0	0
581	375,206033	1122,59627	3	23,958	FALSCH	0,133667639	0,01	1641,511818	23,93	18655	0	11137	0	0	8089,2	0	0	0	0	0	0	0	14875	0	9704,2	0	0	0	0	0	0	0	0	0	0	0	0	16729	0	0	0	0	0	0	0	0	0	0	0
582	375,206056	1870,9939	5	16,294	FALSCH	0,171470719	32,97	23,93	789,0466667	0	0	4074,3	0	0	0	0	0	0	0	0	0	3623,6	0	0	0	0	2700,1	0	0	2652,6	0	0	0	3068,8	0	0	0	0	0	0	0	0	0	0	0	5557,8	0	0	0
583	375,206069	374,198793	1	13,9	FALSCH	0,851084645	0,35	879,2209091	311,1216667	0	0	0	0	0	0	0	0	3446,3	0	0	0	0	0	0	0	0	0	0	0	0	0	9408,2	0	0	0	0	0	0	0	0	0	0	0	0	0	0	0	0	0
584	375,206087	748,397621	2	33,704	WAHR	0,005147809	2421,77	23,93	57952,93	0	0	0	441920	0	0	0	0	0	527290	0	0	30700	0	0	0	112340	27046	42260	0	754500	0	0	0	32121	0	29177	0	45173	23676	31887	0	0	38751	0	0	0	0	0	0
585	375,206099	374,198823	1	30,682	FALSCH	0,451776827	0,11	14907,74818	1642,013333	0	0	0	0	0	0	0	0	0	0	0	0	0	0	0	14752	0	26253	0	0	0	0	148970	0	0	0	0	0	0	15109	0	0	0	0	36061	0	19417	0	0	0
586	375,20616	748,397767	2	31,474	FALSCH	0,342435716	2,49	7028,020909	17470,01333	0	0	0	0	0	0	0	0	0	0	0	0	0	0	0	0	0	0	0	0	0	0	0	0	0	0	0	0	0	0	62817	77045	65846	61939	24129	0	81568	0	0	0
587	375,206173	374,198896	1	42,583	FALSCH	0,577066935	4,20	2892,111818	12134,43	0	0	21761	20946	0	0	124380	0	0	153700	0	0	0	0	31550	0	0	0	0	0	0	0	0	0	0	0	0	0	0	0	0	0	0	0	0	0	0	0	0	0
588	375,206197	374,198921	1	44,881	FALSCH	1	1,00	23,93	23,93	0	0	0	0	0	0	0	0	0	0	0	0	0	0	0	0	0	0	0	0	0	0	0	0	0	0	0	0	22909	0	48388	0	0	0	0	0	0	0	0	23746
589	375,206277	748,398001	2	15,832	FALSCH	0,350179481	13,05	23,93	312,355	0	0	0	0	2471	0	0	0	0	0	0	0	0	0	0	0	0	0	0	0	0	0	0	0	0	0	3461,1	0	0	0	0	0	0	0	0	0	0	0	0	0
590	375,206307	374,199031	1	34,076	FALSCH	0,18520213	0,44	391020,1118	172723,7883	648700	718600	613550	0	0	0	0	615930	1645300	0	24808	1176500	9466,3	910460	57078	142670	0	667740	19108	32814	0	142390	1115500	86844	778610	825890	0	948220	13610	610800	0	0	0	311680	75605	0	0	0	0	12194
591	375,20632	748,398087	2	38,366	FALSCH	0,534959441	0,61	238211,2027	144442,2633	0	0	505330	0	389520	430470	0	372430	0	0	0	0	410770	347330	0	437530	282470	0	0	0	0	134690	806110	157760	0	0	555670	574320	476240	0	0	236940	326350	0	0	0	0	0	0	0
592	375,206379	374,199103	1	11,336	FALSCH	1	1,00	23,93	23,93	0	0	0	0	0	0	0	0	0	0	0	0	0	0	0	0	0	0	0	0	3403,7	0	0	0	0	0	0	0	0	0	0	0	0	0	4466,9	0	0	0	0	4594,2
593	375,206383	374,199107	1	20,271	FALSCH	0,171131568	39,67	23,93	949,33	4983,3	0	8925,8	0	0	0	0	7753,8	0	0	0	0	5058,4	5508,4	0	0	0	0	0	0	0	0	0	0	0	0	0	0	6191,2	0	0	0	6046,4	0	0	0	0	0	0	0
594	375,20661	748,398667	2	30,514	FALSCH	0,79340961	0,28	11723,83909	3282,013333	0	0	0	0	0	72919	0	48141	0	0	0	55780	15118	0	0	0	0	0	0	0	0	0	0	0	0	9001,8	0	0	0	18136	22722	0	0	0	10692	0	23979	0	0	0
595	375,206665	1870,99694	5	15,357	FALSCH	0,022095371	0,01	4433,357273	23,93	0	4592,8	0	0	0	8132,3	0	0	0	0	8846,5	5289,6	0	5687,7	0	30489	0	9967,6	0	4568,6	0	0	0	0	0	11714	0	0	0	0	0	0	0	0	0	0	0	0	0	0
596	375,2067	748,398848	2	38,418	FALSCH	0,171642068	3594,95	23,93	86027,26333	0	0	0	0	0	0	0	0	0	0	0	0	0	0	0	0	0	0	0	0	0	0	0	0	426510	426450	0	0	0	0	0	0	0	286510	0	0	745530	0	0	0
597	375,206713	1122,59831	3	11,501	FALSCH	0,437876129	0,22	1348,711818	295,8633333	0	8892,2	0	3263,2	0	0	0	0	0	0	0	5680,4	0	0	0	0	0	0	0	0	0	0	0	0	0	0	0	0	0	0	0	0	0	0	0	0	0	0	0	0
598	375,206774	374,199497	1	23,061	FALSCH	0,977048201	1,20	806,7845455	970,3466667	0	0	0	0	0	0	0	0	0	9042	0	0	0	0	0	0	0	3620,6	0	0	0	0	8611,4	0	0	0	0	0	0	0	0	0	0	0	0	0	11357	0	0	0
599	375,206798	1870,99761	5	11,908	FALSCH	0,32098568	3,85	901,2936364	3465,963333	0	9651	14382	8388,4	0	0	0	0	22225	0	11176	0	10691	10141	0	0	0	0	0	0	0	0	0	0	0	0	0	0	0	0	0	0	0	0	0	0	0	0	0	0
600	375,206808	374,199531	1	35,483	FALSCH	0,608661891	0,78	37801,02091	29375,93	876620	0	161790	62254	169300	174960	0	0	0	0	701880	0	0	0	0	0	0	0	0	0	0	0	225990	0	0	0	0	0	0	0	0	0	289970	0	0	0	0	14598	0	0
601	375,206848	1870,99786	5	13,234	FALSCH	0,943717008	1,05	2642,020909	2764,596667	0	11542	12964	12465	0	17257	0	0	0	0	0	0	20423	14120	0	0	0	0	0	0	0	0	0	0	13930	0	0	0	0	0	0	0	0	0	0	0	0	0	0	0
602	375,206918	374,199642	1	27,04	FALSCH	0,087682439	153,20	23,93	3666,121667	0	0	31114	0	0	0	0	0	0	0	0	0	11028	28313	0	0	0	0	0	0	0	0	0	30452	43200	24700	0	0	17177	0	0	0	0	0	0	0	0	0	2226,3	0
603	375,207014	374,199737	1	24,175	FALSCH	0,352035148	3,57	676,3027273	2415,538333	0	0	0	0	0	0	0	15460	0	0	0	7176,1	0	0	0	0	0	0	0	7450,1	11505	0	0	8242,5	13704	0	0	0	0	0	0	0	0	0	0	0	18765	0	1691,8	0
604	375,207083	1870,99903	5	12,694	FALSCH	0,99992262	1,62	2329,475455	3775,846667	7929,1	13974	0	25529	0	0	0	0	19494	0	0	0	0	0	0	0	0	0	0	13230	0	0	11387	0	12905	0	0	0	0	0	0	0	0	0	0	0	0	0	0	0
605	375,207085	748,399617	2	12,345	FALSCH	1	1,00	23,93	23,93	0	0	0	0	0	0	0	0	0	6432,3	0	0	0	0	0	0	0	0	0	0	0	0	0	0	4641,5	0	0	0	0	0	6027,2	0	0	0	5785,7	0	0	0	0	0
606	375,20712	1122,59953	3	27,895	FALSCH	0,307121322	0,01	1702,566364	23,93	0	0	0	0	0	0	0	0	0	0	0	0	0	0	0	18465	0	0	0	0	0	0	0	0	27596	0	0	0	0	0	0	0	0	0	0	0	0	0	0	0
607	375,207322	1122,60014	3	12,867	FALSCH	0,307121322	0,02	1486,111818	23,93	0	16084	0	0	0	0	0	0	0	0	0	0	0	0	0	0	0	0	0	0	0	0	0	0	0	0	0	0	0	0	0	0	0	0	0	0	0	0	0	0
608	375,207339	748,400124	2	27,742	FALSCH	0,594855704	2,12	2999,884545	6361,096667	0	0	0	0	0	0	0	0	0	0	0	0	0	0	0	0	0	0	0	26121	17325	29522	0	0	0	0	24782	0	21936	0	0	3213,5	18520	0	0	0	32744	0	0	0
609	375,207597	1871,0016	5	14,591	FALSCH	0,307121322	0,03	833,4572727	23,93	0	0	0	0	0	0	0	0	0	11361	0	0	0	8654,3	0	8904,8	0	0	0	0	0	0	0	0	0	0	0	0	0	11696	0	0	0	0	0	0	0	0	0	0
610	375,207717	1122,60132	3	35,494	FALSCH	0,675446872	0,82	95027,83909	77546,84667	0	280260	0	141010	0	0	136670	221580	0	94561	158370	219590	0	0	31903	199850	0	172490	34956	140120	146210	0	0	118710	331580	168750	157490	208580	150750	99045	129470	104860	122560	0	122790	0	200000	0	18879	0
611	375,207865	374,200588	1	11,549	FALSCH	0,307121322	0,08	299,4572727	23,93	0	0	0	0	0	0	0	0	0	3130,9	0	0	0	0	0	0	0	0	0	0	0	3030,8	0	0	0	2630	0	0	0	0	0	0	0	0	0	0	0	0	0	0
612	375,207958	374,200681	1	24,715	FALSCH	0,57842499	0,60	6537,111818	3929,93	0	40387	22020	0	12093	0	0	9696	25564	11157	18300	22471	0	28708	0	0	21308	0	0	0	0	0	0	0	20362	0	0	8787	15819	0	0	0	0	0	0	0	0	0	0	48981
613	375,207985	374,200708	1	26,066	FALSCH	0,586876072	2,44	1926,475455	4701,013333	38657	20928	31168	0	0	0	0	0	0	0	50565	0	0	52901	0	0	0	0	0	0	0	0	0	26856	0	0	0	0	0	0	25918	0	0	0	0	0	29269	0	0	35034
614	375,208119	748,401685	2	52,846	FALSCH	0,728672058	1,03	12826,65727	13209,18	0	108050	0	0	0	32780	0	0	0	0	0	0	0	0	0	0	48825	0	0	0	0	0	0	0	0	0	76465	0	0	0	0	0	0	0	0	0	32933	0	0	0
615	375,208141	748,401728	2	35,41	FALSCH	0,171907119	700,59	23,93	16765,01333	0	0	0	0	0	0	55453	0	0	0	0	0	0	0	0	0	145440	0	0	0	0	0	0	0	0	0	0	0	0	49971	0	0	0	0	0	0	0	0	0	0
616	375,208146	374,200869	1	32,163	FALSCH	0,350179481	470,22	23,93	11252,26333	0	0	0	0	0	0	0	78355	0	0	0	0	0	0	0	0	0	130210	134740	0	0	0	0	0	70269	0	0	0	0	96909	0	0	0	0	0	0	0	0	0	0
617	375,208214	1122,60281	3	10,783	FALSCH	0,171080491	51,01	23,93	1220,73	0	0	0	7493,1	0	0	0	3898,1	6868,5	0	0	0	0	0	0	0	0	0	0	0	0	0	0	0	0	0	0	0	0	0	0	0	0	0	0	0	0	0	0	0
618	375,208215	1122,60282	3	39,705	FALSCH	0,896832764	0,83	14393,47545	11886,76333	0	126430	0	0	0	0	0	57451	124720	74531	61671	0	0	0	31635	0	0	0	0	0	0	0	0	0	57551	0	0	0	0	0	65487	0	17634	0	0	0	0	0	0	0
619	375,208338	374,201062	1	28,346	FALSCH	0,714961955	2,68	3355,475455	8981,896667	0	0	0	0	0	0	0	0	81208	0	7249,5	14196	0	0	0	0	0	0	0	0	0	22451	0	0	0	0	23475	0	0	0	0	0	0	0	0	0	0	0	2812,6	18688
620	375,208382	1122,60332	3	35,028	FALSCH	0,057783554	0,00	22575,38455	23,93	0	145580	0	0	0	0	0	0	0	0	0	0	0	0	0	0	0	0	0	0	0	86413	0	0	0	0	0	0	0	0	0	0	0	0	0	0	0	16073	0	0
621	375,208423	1122,60344	3	34,635	FALSCH	0,368516697	0,71	91447,56636	65098,93	123530	378350	0	0	157830	119360	108960	0	0	104760	129680	0	0	0	0	39080	0	105010	0	127140	167790	0	266820	213480	131160	0	304680	101730	80400	121470	0	100320	0	153780	0	0	0	0	0	120520
622	375,208614	1122,60401	3	34,585	FALSCH	0,503446199	0,18	38935,83909	6923,596667	0	0	0	0	0	0	0	0	82796	0	0	406320	0	148500	0	0	0	0	0	0	0	0	0	0	0	0	0	0	0	0	139710	0	0	0	97390	0	0	21711	0	0
623	375,208664	748,402775	2	39,74	FALSCH	0,811068014	0,24	25227,20273	6149,846667	24409	0	17674	42027	20607	58936	0	0	0	0	0	0	0	0	0	0	31484	24755	0	0	0	218300	0	0	0	0	0	0	32456	0	0	0	0	0	0	0	0	0	0	0
624	375,20871	748,402867	2	25,012	FALSCH	0,055658778	0,01	4731,293636	23,93	0	21426	0	0	0	16427	0	0	0	0	0	0	0	0	0	0	0	0	0	0	0	0	13928	0	0	14045	0	0	0	11703	14414	0	0	0	0	0	0	0	0	0
625	375,208841	374,201564	1	20,096	FALSCH	0,90814374	0,54	2573,475455	1396,846667	0	0	0	0	0	0	0	0	0	0	0	0	0	4935,7	0	0	0	0	0	0	0	28045	0	16475	2982,4	0	0	0	0	0	0	0	0	0	0	0	0	0	0	0
626	375,208875	748,403197	2	47,283	FALSCH	0,171420692	547,52	23,93	13102,09667	0	0	0	0	0	0	0	26190	0	39281	0	0	55178	0	0	0	0	0	0	0	0	0	0	0	0	0	0	0	0	0	0	0	0	0	0	0	101760	0	0	0
627	375,208955	1122,60504	3	34,693	FALSCH	0,175536611	320,19	23,93	7662,096667	0	0	0	0	0	0	0	0	0	0	0	0	0	0	0	0	0	0	0	0	0	0	0	0	0	0	0	0	0	0	0	0	0	0	0	0	80111	0	11547	0
628	375,20906	374,201784	1	28,687	FALSCH	0,021312123	0,00	5139,266364	23,93	0	0	0	0	0	0	0	0	0	0	0	0	0	0	5229,7	21160	0	62456	0	41221	0	13101	0	0	0	0	0	0	0	0	0	16778	0	0	0	0	0	0	0	0
629	375,209191	374,201914	1	46,228	FALSCH	0,134872973	0,00	7032,384545	23,93	0	0	0	0	0	57625	0	0	0	0	0	0	0	0	0	0	0	0	0	0	0	19468	0	0	0	0	0	0	0	0	0	0	0	0	0	0	0	0	0	0
630	375,209216	748,403878	2	32,022	FALSCH	0,555422043	0,58	36593,93	21389,76333	0	0	0	0	0	0	0	0	0	0	0	0	0	0	0	123790	0	0	0	0	78795	0	168350	0	0	0	0	110130	0	0	83814	0	0	106960	0	0	149430	0	0	92174
631	375,209249	748,403944	2	36,53	FALSCH	0,448524992	0,14	25340,65727	3619,096667	0	0	0	0	163550	0	43142	68076	0	0	0	216990	0	0	0	0	0	0	0	0	0	61494	0	0	0	0	0	0	0	0	0	0	0	0	125180	0	0	0	0	44256
632	375,209384	1122,60632	3	32,444	FALSCH	0,383852644	3,04	4950,475455	15040,59667	75088	21869	0	0	0	0	0	0	180200	0	0	0	0	0	21776	0	0	18134	0	0	0	0	0	0	0	0	0	10547	0	0	0	0	0	0	0	0	0	0	0	0
633	375,209429	748,404306	2	31,766	FALSCH	0,968143483	2,80	2964,111818	8293,18	0	32342	0	0	147170	0	99231	0	0	88400	89190	0	0	0	0	0	0	0	0	0	0	0	0	0	0	0	0	0	12063	0	0	0	0	0	65816	0	0	0	0	0
634	375,209446	374,20217	1	39,559	FALSCH	0,879142012	0,43	1245,202727	537,08	0	0	0	0	0	0	0	0	0	0	0	0	0	0	0	0	0	32673	0	47547	0	13434	0	0	0	0	0	0	0	0	0	0	0	0	0	0	0	0	6157,8	0
635	375,209475	374,202198	1	21,143	FALSCH	0,998073474	1,60	1401,384545	2240,93	0	0	0	0	0	0	0	0	0	0	0	0	0	0	0	0	0	0	0	0	0	15152	0	0	0	0	26604	0	0	0	0	0	0	0	4662,1	0	0	0	0	0
636	375,209607	374,202331	1	43,151	FALSCH	0,350179481	67,15	23,93	1606,93	0	0	0	0	0	0	0	0	0	0	0	0	0	0	0	0	0	0	0	0	0	0	0	0	0	0	0	0	0	0	0	0	0	0	51298	0	18996	0	0	0
637	375,209844	374,202567	1	35,42	FALSCH	0,999078581	1,65	1344,748182	2219,263333	0	0	0	0	0	0	0	0	0	0	0	0	26344	124180	14529	0	0	0	0	0	0	0	0	0	0	0	0	0	0	0	0	0	0	0	0	0	0	0	0	50559
638	375,209912	1122,60791	3	25,437	FALSCH	0,539121507	0,72	6190,111818	4459,68	0	40679	0	53229	9266,2	0	0	0	0	0	0	0	0	0	0	27149	0	0	0	12139	0	0	0	0	0	0	0	0	0	0	0	0	0	0	68534	0	0	0	0	0
639	375,210125	374,202848	1	31,058	FALSCH	0,652384298	3,01	2797,839091	8416,43	16760	0	81936	0	0	16549	100710	16219	0	0	14366	0	0	0	0	0	0	0	0	17889	0	13964	0	0	0	0	0	0	0	0	0	0	0	0	0	0	0	0	0	0
640	375,210235	748,405918	2	25,418	FALSCH	0,307121322	0,00	10454,83909	23,93	0	0	0	0	0	0	0	0	0	0	0	0	0	0	0	0	0	0	0	0	0	0	114740	0	0	0	0	0	0	0	0	0	0	0	0	0	0	0	0	12347
641	375,210375	748,406197	2	22,899	FALSCH	0,90894815	0,59	1139,839091	668,3633333	11547	0	0	7733,2	0	0	0	0	0	0	0	0	0	0	0	0	0	0	0	0	0	0	12275	0	0	0	0	0	4805	0	5122,5	0	0	0	0	0	0	0	0	0
642	375,210418	748,406283	2	28,087	FALSCH	0,450424179	0,20	4328,384545	854,6216667	0	0	0	0	0	0	0	0	0	0	0	0	0	0	0	0	0	0	0	0	0	0	33903	0	0	14827	0	0	27256	0	0	13446	0	9968,3	0	0	0	0	0	0
643	375,210555	1122,60984	3	25,946	FALSCH	0,499245824	0,39	15208,02091	5886,93	0	0	0	0	37567	0	0	0	0	0	0	111280	0	0	0	55745	0	0	0	0	0	0	0	0	0	0	70356	0	37394	39609	0	0	0	0	0	0	0	0	0	0
644	375,210563	374,203286	1	15,657	FALSCH	0,934527399	0,79	481,7936364	380,9716667	0	0	0	4284,5	0	0	0	0	0	0	1853,5	0	0	0	0	5036,5	0	0	0	0	0	0	0	0	0	0	0	0	0	0	0	0	0	0	0	0	0	0	0	0
645	375,210796	748,40704	2	31,973	FALSCH	0,984109998	1,38	26740,02091	36939,59667	0	142820	123560	233780	0	132260	62038	0	0	0	0	0	0	168550	18797	0	147170	0	0	116890	0	0	0	0	0	115420	0	0	84417	0	0	0	0	0	0	0	0	0	0	0
646	375,211073	374,203797	1	27,994	FALSCH	0,448161822	2,03	3893,348182	7890,955	0	0	0	0	0	0	0	0	50861	0	0	0	0	0	5971,6	0	0	0	0	0	0	0	0	9638,5	23792	0	31546	36592	0	0	0	0	0	0	0	0	0	0	2358,8	10753
647	375,211126	374,20385	1	19,341	FALSCH	0,94583438	0,92	3900,402727	3579,213333	0	2912,2	0	25934	0	28823	0	0	0	7685,9	0	10906	0	17466	0	0	0	0	0	2731,4	9695,5	0	0	7197,3	0	0	0	0	0	0	0	0	0	9532,1	0	0	0	0	0	0
648	375,211305	748,408056	2	40,689	FALSCH	0,350179481	54,72	23,93	1309,513333	0	0	0	0	0	0	0	0	0	0	0	0	0	0	0	0	15427	0	0	0	0	0	0	0	0	0	0	0	0	0	27349	0	0	0	0	0	0	0	0	0
649	375,211311	1122,6121	3	39,912	FALSCH	0,307121322	0,00	7690,566364	23,93	0	0	0	0	146550	0	0	0	0	0	0	0	0	0	0	0	0	0	0	0	83720	0	0	0	0	0	0	84333	0	72419	0	0	0	0	81730	0	0	0	0	76468
650	375,211568	1496,81717	4	48,583	FALSCH	0,307121322	0,01	4545,020909	23,93	0	0	0	0	36803	0	0	0	0	0	0	0	0	0	0	0	0	0	0	0	41693	0	0	0	0	0	0	0	0	0	0	49732	0	0	0	0	0	0	0	0
651	375,211633	374,204357	1	29,03	FALSCH	0,960189512	1,01	960,7481818	968,7633333	0	0	0	0	0	0	0	0	0	0	0	0	0	0	10305	0	0	0	0	0	0	0	0	0	0	0	0	0	0	0	0	0	11338	0	0	0	0	0	0	0
652	375,211692	374,204415	1	25,958	FALSCH	0,693807668	1,75	5180,839091	9088,18	53730	0	0	0	0	0	0	0	16544	0	0	30678	0	0	0	0	58257	46126	0	51391	0	0	0	0	0	0	0	0	0	0	0	26048	0	33970	0	0	0	0	0	0
653	375,211803	748,409052	2	19,015	FALSCH	0,350179481	40,32	23,93	964,8466667	0	0	0	0	0	0	0	0	0	0	0	0	0	0	0	0	0	0	0	0	0	0	0	0	0	11059	11291	0	0	0	0	0	0	0	0	0	0	0	0	0
654	375,211872	1496,81838	4	18,936	FALSCH	0,581544631	2,92	1510,839091	4413,18	0	0	0	38298	0	0	0	0	0	0	0	0	0	0	0	16356	0	0	0	14391	0	0	0	0	0	0	0	0	0	18352	0	0	0	0	0	0	14373	0	0	18822
655	375,211878	748,409202	2	36,614	FALSCH	0,248147565	0,23	23556,83909	5413,68	0	0	0	0	0	160600	64677	0	0	0	158330	0	0	183990	62737	35525	0	78725	0	0	0	0	0	0	0	0	0	0	0	0	0	0	0	0	0	0	0	0	0	0
656	375,211932	374,204656	1	88,156	FALSCH	0,350179481	11,53	23,93	275,9466667	0	0	0	0	0	0	0	0	0	0	0	0	0	0	0	0	0	0	0	0	0	0	0	0	0	0	0	0	0	0	0	0	0	0	2227,7	0	3024,2	0	0	0
657	375,211948	1122,61401	3	27,368	FALSCH	0,986124408	1,97	1477,93	2907,596667	0	0	0	0	22285	0	34604	0	0	0	10594	0	0	0	0	15994	0	0	0	0	0	0	0	0	0	0	0	0	0	0	7787	0	0	0	0	0	0	0	0	0
658	375,211976	374,204699	1	32,407	FALSCH	0,850554046	0,51	22846,20273	11619,84667	0	0	0	0	0	0	0	16924	0	0	0	0	0	0	0	0	0	93533	0	0	0	27115	223930	0	126420	0	0	0	0	0	0	0	10581	0	0	0	128570	0	0	0
659	375,212007	1122,61419	3	35,252	FALSCH	0,175920956	444,15	23,93	10628,43	0	0	0	0	0	0	0	0	0	0	0	0	0	0	0	0	0	0	0	0	0	0	0	0	0	0	0	0	0	0	0	0	0	0	106270	0	113300	0	13954	0
660	375,212029	1122,61426	3	39,876	FALSCH	0,269024878	0,36	23215,20273	8348,596667	0	0	0	0	0	0	0	0	0	0	100040	58856	85626	0	27598	84292	0	0	0	0	0	0	84358	0	113710	0	0	0	45781	0	0	0	0	0	0	0	0	0	14270	0
661	375,212107	1122,61449	3	42,203	FALSCH	0,630547409	1,57	8990,293636	14122,59667	0	0	28547	0	0	98630	0	0	126620	0	0	0	0	0	0	0	42564	0	0	0	0	0	0	0	62890	0	0	0	0	0	0	0	0	0	0	0	0	0	0	0
662	375,212229	1122,61486	3	39,602	FALSCH	0,745675956	1,00	22685,93	22734,51333	0	80412	39154	85023	0	168870	0	78184	142700	0	26677	0	0	95854	0	0	0	0	0	0	32319	0	0	0	0	0	0	0	0	0	16178	0	44804	0	0	0	0	0	0	0
663	375,212376	374,205099	1	88,253	FALSCH	0,629592465	0,80	926,5754545	739,3633333	0	0	0	0	0	0	0	0	0	0	0	0	0	0	0	0	4911,4	3992,7	0	0	5601,7	5645,9	0	0	0	2374,4	3673,8	0	0	0	5156,6	0	0	0	3490,3	1262,5	0	3020,7	0	0
664	375,212402	1122,61538	3	35,223	FALSCH	0,311138082	1,58	46560,29364	73743,68	0	102370	77305	115670	122060	90522	0	74573	196390	79019	73026	51760	111210	87949	0	0	123400	101820	23734	0	53131	0	137550	40753	86243	88378	123590	102700	111010	83291	85723	26998	96668	53222	0	0	0	0	0	100710
665	375,212404	374,205127	1	87,923	FALSCH	0,269841621	1,90	1047,702727	1989,213333	0	0	0	0	2200,7	0	1412	5841,8	4310,3	0	7155,4	0	4671,9	0	4080	0	0	0	3915,1	0	0	0	1378	0	0	0	2628	4307,8	0	1579,5	0	0	0	4198,7	4205,1	1495,7	2447,4	0	0	0
666	375,212506	1496,82092	4	39,013	FALSCH	1	1,00	23,93	23,93	0	0	0	0	0	0	0	0	0	0	0	0	0	0	0	0	0	0	0	0	0	0	0	0	0	97984	0	0	0	0	0	0	0	0	0	0	0	0	0	0
667	375,212568	374,205292	1	87,556	FALSCH	0,812950013	1,15	1458,993636	1683,038333	0	0	2138,9	2284,7	4070,6	0	3289,2	2861,3	0	0	0	3614,3	3371,9	0	4072,8	0	3686,5	0	3209,1	2589,4	0	3366,8	2944,1	0	0	2538,9	0	0	3447,8	2147,5	0	0	0	0	4715,5	1787,7	4067,9	0	0	0
668	375,212741	374,205465	1	88,702	FALSCH	0,109122617	3,67	415,3209091	1522,971667	0	0	0	1303,2	6456,4	1533	1935,6	0	2180	0	0	0	0	3981,9	0	0	0	0	0	0	0	0	0	6074,3	0	0	1700,7	0	0	0	2338,6	0	0	0	0	2772,3	0	0	4794,7	0
669	375,212829	748,411105	2	45,974	FALSCH	0,350179481	9823,05	23,93	235065,5967	0	0	0	0	0	0	0	0	0	0	0	0	0	0	0	0	0	0	0	0	0	0	0	0	0	0	0	0	0	0	0	0	0	0	1388600	0	2820500	0	0	0
670	375,212846	374,205569	1	86,914	FALSCH	0,375254379	2,05	407,3845455	836,9216667	3678,3	0	4430,9	4371,5	1898,3	0	0	0	0	0	4043,6	0	1203,7	2744,1	4218	0	0	0	0	0	0	0	0	4180,7	0	0	0	0	5114,3	0	2876,3	0	0	0	1785,9	0	0	0	0	0
671	375,212862	374,205586	1	87,432	FALSCH	0,544523249	1,32	1891,666364	2495,838333	7160,3	0	5008,2	6696,3	3412,9	3699	0	4069,4	2684,9	0	0	6423,4	5336,3	3991,1	0	0	0	5013,3	0	0	0	0	6439,6	6357,9	0	4545,2	4131	3983,1	5292,6	4030,5	0	0	0	4456,5	0	0	0	0	0	3127,9
672	375,212863	374,205586	1	24,539	FALSCH	0,62330572	2,38	1776,611818	4220,43	0	0	0	0	0	0	0	0	0	0	0	14215	0	0	0	0	22352	0	0	0	9651,9	5064,5	0	0	0	0	16645	0	0	5724,8	0	0	0	0	5741,6	0	11361	0	0	0
673	375,212927	374,20565	1	91,549	FALSCH	0,686014685	0,99	391,3663636	385,655	0	0	0	0	0	0	0	0	0	0	0	0	0	0	4041,8	0	0	0	2527,1	0	0	0	0	0	2189,4	0	0	0	0	0	0	0	0	0	0	0	1813,6	0	0	0
674	375,21295	748,411347	2	32,625	FALSCH	0,307121322	0,00	15085,74818	23,93	0	0	0	0	0	0	0	0	0	0	0	0	0	0	0	0	0	0	0	0	0	0	0	0	0	0	0	165680	0	0	89826	0	0	0	0	0	0	0	0	55350
675	375,213023	374,205747	1	83,931	FALSCH	0,350179481	7,66	23,93	183,4133333	0	0	0	0	0	0	0	0	0	0	0	0	0	0	0	0	1913,8	0	0	0	0	0	0	0	0	0	0	0	0	0	0	0	0	0	0	0	0	0	0	0
676	375,213044	748,411535	2	45,996	FALSCH	0,766453283	1,51	570623,93	862799,7633	0	0	0	0	1755000	0	1178300	1084100	0	0	1479800	1466800	1698200	1780200	401770	1074900	1743100	2201400	989760	1536000	1579600	477110	0	682150	2221500	1083400	2164700	2441600	1293700	1549200	1497500	414420	0	1897100	0	0	0	0	0	0
677	375,213088	374,205812	1	86,32	FALSCH	0,545806016	1,03	647,0845455	664,115	1943,3	0	0	949,62	2732,2	0	0	0	0	0	0	0	1991,3	4259,8	3628,4	0	1572,2	0	0	0	0	0	3226,3	0	0	0	0	0	4863,3	1814,4	0	0	0	0	0	0	3169,1	0	0	0
678	375,213092	748,411631	2	37,008	FALSCH	0,028161184	2,35	40607,65727	95241,51333	0	0	0	200550	0	0	109210	114370	171430	0	0	0	144000	0	0	91621	83734	0	93801	0	0	0	168410	0	0	0	0	186390	0	0	0	0	0	118000	0	0	211340	0	10546	0
679	375,213141	748,411729	2	32,436	FALSCH	0,275668799	0,29	45891,65727	13089,84667	79265	152950	101150	0	115220	0	0	17543	0	0	0	134950	69720	99216	13834	84551	69562	0	17509	0	101210	118260	0	0	0	95530	0	0	0	0	0	0	0	0	0	0	0	0	0	0
680	375,213317	748,41208	2	46,009	FALSCH	0,823826543	3,33	146365,2936	487266,43	0	38497	1604800	2071900	0	1403000	0	0	1867500	0	0	0	0	0	0	0	0	0	0	0	0	42068	0	0	0	0	0	0	0	95033	0	0	1639200	0	0	0	0	126190	268310	1684000
681	375,213518	374,206241	1	19,081	FALSCH	0,560997159	0,73	1929,357273	1409,096667	0	0	0	0	0	0	0	0	0	0	0	4904,7	16622	0	0	0	0	0	0	0	0	0	0	0	0	0	0	0	0	0	0	16055	0	0	0	0	0	0	0	0
682	375,213558	374,206282	1	91,255	FALSCH	0,953165664	0,94	291,1027273	272,4216667	1820,6	0	0	2981,9	0	0	0	0	0	2913,9	0	2938,9	0	0	0	0	0	2309,1	0	0	0	0	0	0	0	0	0	0	0	0	2069,3	0	0	0	0	0	0	0	0	0
683	375,213616	374,20634	1	91,77	FALSCH	0,92207673	0,98	750,8209091	737,43	0	0	0	0	0	0	0	0	0	2968,4	0	2565,6	2773	0	2599,1	0	0	2831	0	0	3497,5	0	0	0	2112,3	2592,9	0	0	0	3426	0	2831,1	3012,5	2776,5	2626,1	0	0	0	0	0
684	375,213624	374,206347	1	41,91	FALSCH	0,628931013	1,44	4443,384545	6395,18	0	0	0	0	0	0	0	0	0	0	0	0	0	0	0	0	0	0	0	0	0	0	0	0	0	0	44935	48614	0	627780	0	0	0	0	0	0	0	0	31520	0
685	375,213656	374,206379	1	36,352	FALSCH	0,587126305	2,61	5627,93	14665,76333	115880	0	0	0	0	0	104450	24387	0	0	0	0	0	0	0	61644	0	0	0	0	0	0	0	71252	138060	0	0	0	0	0	230660	0	0	0	0	0	0	0	0	0
686	375,213721	1122,61934	3	45,102	FALSCH	1	1,00	23,93	23,93	0	0	0	0	44671	0	0	0	0	0	0	0	0	0	0	0	0	0	0	0	0	0	0	0	0	0	0	0	0	0	0	0	0	0	0	0	0	0	0	0
687	375,213733	748,412913	2	31,512	FALSCH	0,97346927	2,80	5111,566364	14318,09667	0	0	0	0	0	0	0	92488	171530	0	0	55964	0	15043	0	0	0	0	0	0	0	0	0	0	0	0	0	0	0	0	0	0	0	0	0	0	0	0	0	0
688	375,213897	748,413242	2	35,973	FALSCH	0,28793487	8,12	2298,748182	18667,18	0	0	0	0	0	0	0	0	0	0	0	0	0	0	0	0	0	0	0	0	122380	0	0	0	0	0	44097	0	0	0	0	25023	0	62812	0	0	116810	0	0	0
689	375,213916	1122,61992	3	40,7	FALSCH	0,62503019	3,92	32342,11182	126827,93	0	0	0	0	0	0	0	0	1463300	0	0	0	0	0	0	0	0	0	0	0	0	355500	0	0	0	0	0	0	16912	0	0	0	0	0	0	0	0	0	58348	0
690	375,214034	748,413516	2	41,904	FALSCH	0,261950799	0,44	314351,2027	139762,3467	406340	269460	433070	585210	513120	956540	0	394200	0	0	262560	318400	278380	369140	0	460530	0	360900	0	403690	709670	0	802820	66241	681090	474140	0	330790	477730	313450	297470	319060	0	339530	0	0	407500	0	0	56393
691	375,214127	1122,62055	3	35,698	FALSCH	0,307121322	0,00	6487,475455	23,93	0	0	0	0	0	71099	0	0	0	0	0	0	0	0	0	0	0	0	0	0	0	0	0	0	0	54623	0	0	40229	0	41083	0	0	0	35629	0	0	0	0	0
692	375,214172	374,206895	1	40,326	FALSCH	0,673571614	0,15	135713,93	19682,62167	0	1090500	56444	0	0	0	0	509340	0	21863	0	0	0	0	0	402090	0	0	230080	39161	0	0	0	0	64045	0	0	0	0	34007	533550	0	0	0	0	0	0	0	5824,3	0
693	375,214177	374,2069	1	44,642	FALSCH	0,303225182	6,23	1417,93	8828,513333	0	0	0	0	0	0	42987	0	0	0	18351	0	51404	0	15334	0	0	0	11264	0	0	0	0	0	35458	0	0	0	0	0	0	0	0	0	0	0	0	0	0	20415
694	375,214219	374,206943	1	45,317	FALSCH	0,350179481	262,48	23,93	6281,096667	0	0	0	0	0	0	0	0	0	0	0	0	75086	0	0	0	0	0	0	0	0	0	0	0	0	0	0	0	0	0	0	0	0	0	0	0	0	0	0	33911
695	375,214295	374,207019	1	35,777	FALSCH	0,620091166	1,32	3713,484545	4915,596667	0	0	0	0	0	0	0	58359	0	0	0	0	0	0	0	0	0	0	0	0	0	0	0	0	0	0	58700	0	0	0	0	34809	0	0	0	0	0	5776,1	0	0
696	375,214306	374,20703	1	31,071	FALSCH	0,996275703	1,72	4068,566364	6984,513333	0	0	0	0	0	0	0	0	0	0	0	44491	0	0	0	0	0	0	0	0	0	0	0	83527	0	0	0	0	0	0	0	0	0	0	0	0	0	0	0	0
697	375,214344	374,207068	1	24,246	FALSCH	0,968597483	1,11	1256,748182	1401,18	0	0	0	0	0	0	0	0	0	0	0	13561	0	0	0	0	0	0	0	0	0	0	0	0	0	0	0	0	0	10443	0	0	0	16527	0	0	0	0	0	0
698	375,214398	748,414242	2	21,257	FALSCH	0,350179481	30,91	23,93	739,6966667	0	0	0	0	0	0	8589,2	0	0	0	0	0	0	0	0	0	0	0	0	0	0	0	0	0	0	0	0	0	0	0	0	0	0	0	0	0	0	0	0	0
699	375,214507	748,414461	2	35,89	FALSCH	0,017088636	5,29	11520,38455	60956,18	0	0	0	239160	98237	0	43788	0	154270	0	68610	97205	82088	131850	0	29256	109890	0	25303	63236	0	0	0	0	147900	0	0	0	70851	0	87052	0	59111	0	0	0	0	0	17577	0
700	375,214523	748,414493	2	24,13	FALSCH	0,779605132	0,83	2663,657273	2215,771667	9052,9	10919	4558,5	8929,1	0	18118	0	0	0	0	0	0	0	0	0	0	0	0	0	0	0	0	0	6323	0	0	0	0	0	0	0	0	11050	0	0	0	0	0	0	0
701	375,214547	748,414542	2	36,343	FALSCH	0,222703501	0,32	126688,3845	41108,26333	98135	144810	126730	118660	107830	69880	58519	0	136710	77898	0	148010	68842	66941	0	80190	48362	76405	0	70698	0	58309	679890	0	0	94608	0	146410	99970	89534	106240	65810	61919	0	0	0	0	0	0	94072
702	375,214552	1122,62183	3	33,293	FALSCH	0,63048389	0,32	273856,6573	86568,84667	268520	947330	168440	199030	196900	259550	220060	199090	129380	209910	387820	581230	86953	269830	0	0	337190	0	65926	0	322300	579180	440460	0	239510	0	0	204410	0	0	0	0	0	0	0	0	0	0	0	305210
703	375,214561	748,414568	2	42,542	FALSCH	0,503816975	0,35	9074,020909	3198,763333	0	46344	0	17303	0	0	0	42671	0	0	0	0	0	0	0	0	0	0	0	60511	0	0	31071	20795	0	63777	0	0	0	0	0	22136	0	0	0	0	0	0	0	52438
704	375,214614	1122,62201	3	33,352	FALSCH	0,938152119	3,34	27938,93	93398,09667	0	0	0	0	0	0	0	0	0	0	0	0	0	0	38700	77465	0	222420	0	277890	0	0	0	0	0	172850	647330	0	247480	229280	229170	190900	112260	360900	0	0	0	0	0	0
705	375,214735	1122,62238	3	30,102	FALSCH	0,021353075	0,00	29646,02091	23,93	0	45125	0	0	0	0	0	0	0	0	0	29931	0	0	0	0	0	0	0	0	0	60667	0	0	0	0	0	0	0	0	0	0	0	0	0	0	0	190120	0	0
706	375,214739	748,414926	2	24,63	FALSCH	0,106314636	0,16	5134,311818	838,8466667	0	15704	0	9779	0	10452	0	0	0	0	0	6836,2	0	0	0	0	0	10996	0	0	0	23222	0	0	0	0	0	0	0	0	0	0	0	0	0	0	0	0	0	0
707	375,214987	1122,62313	3	33,252	FALSCH	0,959045986	3,83	7893,839091	30210,59667	0	0	0	0	0	0	0	0	0	0	0	0	0	0	0	0	0	0	0	0	0	0	0	362240	0	0	0	0	0	0	0	0	0	0	0	0	0	86569	0	0
708	375,215018	748,415484	2	11,206	FALSCH	0,133676878	0,03	690,2027273	23,93	0	0	0	0	0	0	0	0	0	0	0	0	0	0	0	3972,5	0	0	0	0	0	0	0	0	0	0	0	0	0	0	0	3356,5	0	0	0	0	0	0	0	0
709	375,215268	374,207992	1	24,189	FALSCH	0,278142491	0,43	1949,011818	830,655	0	0	0	0	0	11131	0	14434	0	0	0	0	0	0	0	0	0	0	0	0	0	0	0	0	0	29749	0	0	26980	0	0	6478,6	0	0	0	0	9680,7	3566,3	0	0
710	375,215282	1122,62402	3	23,894	FALSCH	0,910815553	0,81	11293,65727	9171,68	18519	74755	0	32971	29811	17351	0	0	0	0	0	31861	49327	27664	0	0	27475	0	0	0	0	0	0	0	30835	0	0	0	0	24221	20857	0	0	0	0	0	0	0	0	0
711	375,215365	1122,62427	3	23,783	FALSCH	0,975453425	1,32	7845,648182	10328,26333	0	8950,9	0	0	0	0	0	0	24142	0	0	0	0	0	0	0	0	25858	0	0	0	0	50296	26891	0	0	0	0	0	0	0	26792	0	0	0	0	72619	0	0	0
712	375,215506	748,416458	2	24,465	FALSCH	0,350179481	51,29	23,93	1227,263333	0	0	0	0	0	0	0	0	0	0	0	0	0	0	0	0	0	0	0	0	0	0	0	0	0	0	0	0	0	15755	0	0	0	0	0	0	14440	0	0	0
713	375,215548	374,208271	1	86,997	FALSCH	0,6775941	0,13	524,6390909	69,30583333	0	0	0	0	0	0	0	0	0	0	0	0	544,51	0	0	0	0	0	0	0	4909,7	0	0	0	0	0	0	0	0	0	0	0	0	0	0	0	0	5507,8	0	0
714	375,215578	374,208301	1	39,064	FALSCH	0,170203497	1,78	16173,74818	28757,84667	0	0	32265	92079	0	87592	0	0	125660	0	0	0	29437	0	0	71566	21778	0	0	603250	0	0	0	0	123840	0	29086	0	0	121420	74060	18490	0	35222	0	0	0	0	11545	120870
715	375,215812	374,208535	1	23,934	FALSCH	0,912399394	3,91	461,3936364	1802,596667	0	0	0	0	0	0	0	0	0	0	0	0	0	0	0	0	0	0	0	0	0	0	0	0	0	0	21344	0	0	0	0	0	0	0	0	0	0	4812,1	0	0
716	375,216003	1496,83491	4	29,054	FALSCH	0,162150822	5,30	2000,384545	10594,09667	0	0	0	0	39200	0	0	0	40343	0	0	0	28618	29767	0	21741	37594	0	20287	0	0	0	0	0	10059	14470	0	0	0	13918	0	0	0	0	0	0	0	0	0	40173
717	375,216226	1496,8358	4	55,481	FALSCH	0,174890676	188,86	23,93	4519,471667	0	0	0	0	0	0	0	0	0	0	0	0	0	0	0	0	0	0	8461,5	0	0	0	0	0	0	0	0	0	0	0	0	0	0	0	0	0	45485	0	0	0
718	375,216568	374,209291	1	36,565	FALSCH	0,350179481	342,30	23,93	8191,263333	140680	0	0	0	0	0	0	104240	0	0	0	0	0	0	0	0	0	0	0	0	0	0	0	0	0	160760	98008	0	0	0	0	0	0	0	102050	0	0	0	0	0
719	375,216821	1122,62863	3	27,308	FALSCH	0,350179481	42,61	23,93	1019,763333	0	0	0	0	0	0	0	0	0	0	0	0	0	0	0	0	0	0	0	0	0	0	0	0	36318	0	0	0	0	0	0	0	0	0	0	0	11950	0	0	0
720	375,216923	1122,62894	3	49,542	FALSCH	0,949810472	0,90	3429,566364	3076,846667	42594	0	0	0	0	0	0	0	36635	0	0	0	0	0	0	0	0	0	0	0	0	0	0	0	0	0	0	37462	0	0	0	0	0	0	0	0	0	0	0	0
721	375,216959	1122,62905	3	47,025	FALSCH	0,919013297	0,79	12097,74818	9616,013333	0	0	0	0	54423	0	0	0	0	0	0	42853	49751	0	0	0	65354	81245	0	0	0	0	0	0	86790	98238	0	89959	55813	0	0	0	0	0	116230	0	0	0	0	0
722	375,217035	374,209758	1	45,615	FALSCH	0,443892302	0,07	38984,20273	2922,18	0	0	55647	0	0	0	0	0	0	0	0	400410	34779	0	0	28153	0	0	0	0	0	0	0	0	0	0	0	0	0	0	0	0	0	0	0	0	0	0	0	0
723	375,217319	1122,63013	3	46,964	FALSCH	0,186226445	1,54	35489,02091	54662,68	117680	95503	0	132800	0	93315	0	48275	85405	39417	62759	0	0	77137	0	49108	0	0	34216	66804	57850	0	152190	0	0	0	160800	0	0	39931	56118	0	72969	69976	0	0	79704	0	19795	83303
724	375,217461	748,420368	2	45,52	FALSCH	0,728338098	0,78	187035,6573	146807,2633	152500	414790	239300	157850	240270	326460	162080	164720	284560	207920	176860	0	0	148180	55870	224670	235540	158020	0	140280	281240	292310	378790	115930	214700	150990	217440	192900	169070	178840	275270	142980	102370	333050	259870	0	152580	28359	0	157390
725	375,217674	374,210397	1	11,328	FALSCH	0,350179481	109,75	23,93	2626,263333	0	0	0	0	0	0	0	0	0	0	22679	0	0	0	0	0	0	0	0	0	0	0	0	0	0	0	31228	0	0	0	0	0	0	0	0	0	0	0	0	0
726	375,21807	374,210793	1	32,139	FALSCH	0,738297702	1,44	11801,29364	17029,43	0	0	0	62051	0	0	0	0	0	17322	0	0	0	0	0	0	0	0	0	0	0	52933	0	0	0	0	0	0	0	0	0	76618	15035	0	22573	0	126980	0	0	0
727	375,218183	374,210906	1	23,903	FALSCH	0,350179481	74,65	23,93	1786,346667	0	0	0	0	0	0	0	0	0	24663	30438	0	0	0	0	0	0	0	0	31430	0	0	0	0	0	0	0	0	0	0	0	0	0	21149	0	0	0	0	0	0
728	375,218195	748,421838	2	49,969	FALSCH	0,350179481	216,21	23,93	5173,846667	0	0	0	61799	0	0	0	0	0	0	0	0	0	0	0	0	0	0	0	0	0	0	0	0	0	0	0	0	0	0	0	0	0	0	17991	0	0	0	0	0
729	375,218278	374,211001	1	35,534	FALSCH	0,975352997	1,24	2283,748182	2831,013333	364080	0	0	0	0	24858	33685	0	0	0	0	0	0	0	0	0	0	0	0	0	0	0	0	0	0	0	0	0	0	0	0	0	0	0	0	0	0	0	0	0
730	375,2183	374,211024	1	49,913	FALSCH	0,171947209	143,57	23,93	3435,68	0	0	0	0	0	0	0	0	0	0	0	0	0	0	0	0	0	0	28259	0	0	0	0	12682	0	0	0	0	0	0	0	0	0	0	0	0	0	0	0	0
731	375,21844	1122,63349	3	35,792	FALSCH	1	1,00	23,93	23,93	0	0	0	0	110580	0	0	0	0	0	0	0	0	0	0	0	0	0	0	0	0	0	0	0	0	0	0	0	0	0	0	0	0	0	0	0	0	0	0	0
732	375,218474	1122,63359	3	38,75	FALSCH	0,133730579	0,00	33723,02091	23,93	59460	148260	0	0	64353	0	0	0	0	0	112110	222430	0	0	0	0	0	0	0	0	0	0	0	0	0	0	0	0	78386	0	0	0	0	0	0	0	0	0	0	0
733	375,218693	748,422834	2	47,325	FALSCH	0,510544798	1,72	115767,8391	199244,7633	0	0	0	0	735300	0	588150	0	911320	0	0	728590	0	0	0	289710	891180	0	0	0	0	189280	49439	0	0	0	0	0	0	30119	0	0	0	0	0	0	0	16164	0	0
734	375,218827	748,423101	2	41,138	FALSCH	0,045782802	0,12	195691,1118	22717,26333	1519400	716880	0	0	0	0	272320	0	0	0	0	517600	0	233700	53519	0	0	0	0	0	0	726090	0	0	0	0	0	138250	0	0	0	0	0	0	147140	0	0	0	0	0
735	375,218832	1122,63467	3	35,424	FALSCH	0,522737789	0,67	219483,1118	145958,0967	0	265290	235160	484800	267930	196920	128750	260830	0	158490	305450	820270	0	0	0	307940	286620	267580	0	0	0	94691	487570	0	215400	0	378540	241370	247590	0	0	0	190550	0	0	0	281950	0	0	290490
736	375,218881	1122,63481	3	40,818	FALSCH	0,716941624	1,24	55573,93	68722,26333	0	0	0	295530	0	261170	0	0	277230	0	50704	0	0	29852	0	0	0	213990	0	0	0	0	349880	0	345080	0	0	0	0	0	0	0	251620	0	68889	0	0	0	0	0
737	375,218924	748,423295	2	38,443	FALSCH	0,818685501	0,12	25213,93	3057,346667	90861	0	0	0	0	0	0	0	0	0	0	277090	0	0	0	0	0	124550	36401	59272	0	0	0	0	38228	0	0	0	0	0	0	0	0	0	0	0	0	0	0	101680
738	375,218949	374,211673	1	40,136	FALSCH	0,036148263	565,69	23,93	13536,93	20274	0	38285	58327	0	0	43464	0	0	0	0	0	0	0	0	0	32055	0	28310	0	0	0	0	0	0	0	0	0	35464	0	0	0	0	0	0	0	0	0	0	0
739	375,219038	748,423522	2	43,728	FALSCH	0,307121322	0,00	5800,475455	23,93	0	0	0	0	0	0	0	0	0	0	0	0	0	0	0	0	0	0	0	0	0	63542	0	0	0	0	0	0	0	0	0	0	0	0	0	0	0	0	0	0
740	375,219121	748,423689	2	47,84	FALSCH	0,350179481	1985,43	23,93	47511,43	0	0	0	0	0	0	0	0	0	0	0	0	0	0	0	0	0	0	0	429860	0	0	0	0	0	0	0	0	0	0	0	0	569850	0	0	0	0	0	0	0
741	375,219139	1122,63559	3	35,498	FALSCH	0,218964052	4,25	17042,20273	72446,18	0	0	0	0	0	0	0	0	251840	0	0	0	196200	0	46600	0	0	0	87206	301580	235550	0	0	106400	0	401990	0	0	0	0	0	114490	0	196490	0	0	0	26111	30931	0
742	375,219244	748,423936	2	41,677	FALSCH	0,134991759	0,00	61807,56636	23,93	0	0	0	0	0	0	0	0	0	0	0	0	0	0	0	0	0	0	0	0	0	0	0	0	0	0	0	0	0	0	0	551420	0	0	0	0	0	128200	0	0
743	375,219266	748,42398	2	35,909	FALSCH	0,300960879	0,52	102012,5664	53270,59667	0	206990	0	0	0	145830	0	0	0	85490	0	196750	0	0	0	118160	86097	0	0	98488	0	300510	122430	176000	0	0	176030	0	122050	103280	0	0	0	73973	100670	0	126860	31205	0	0
744	375,219348	748,424143	2	40,933	FALSCH	0,997767519	1,85	7469,657273	13829,76333	0	0	0	0	0	0	0	0	0	0	0	0	0	0	0	0	0	0	0	0	0	0	0	0	0	0	165670	0	0	0	271450	81903	0	0	0	0	0	0	0	0
745	375,219351	374,212074	1	47,763	FALSCH	0,629831747	1,38	42864,83909	59324,76333	0	0	0	0	0	471250	0	0	0	0	0	0	479500	0	0	0	0	0	232110	0	0	0	0	0	0	0	0	0	0	0	0	0	0	0	0	0	0	0	0	0
746	375,219597	374,212321	1	17,799	FALSCH	0,270337431	1,83	4437,175455	8121,263333	0	39530	0	9657,6	41566	0	0	0	0	0	44984	0	4189,4	0	0	0	47325	0	0	0	0	9015,7	0	11624	0	0	0	0	5864,5	0	6485,3	0	0	24372	12591	0	0	0	0	9371,8
747	375,220019	748,425485	2	28,666	FALSCH	0,918215027	0,55	13919,38455	7674,346667	0	152850	0	0	0	0	0	0	0	0	0	0	0	0	0	0	0	0	0	0	0	0	0	0	0	0	91805	0	0	0	0	0	0	0	0	0	0	0	0	0
748	375,220067	374,21279	1	23,784	FALSCH	0,525605527	0,54	3940,475455	2142,846667	0	0	0	0	0	0	0	0	0	0	0	0	0	0	0	0	0	0	0	66870	0	12979	0	0	0	0	0	30103	0	0	0	0	25427	0	31126	0	0	0	0	0
749	375,220228	374,212951	1	11,556	FALSCH	0,487375949	1,07	4141,475455	4417,18	0	0	19455	0	26354	31396	0	0	0	28778	24549	13897	0	0	0	0	0	0	13725	0	24989	0	0	10020	21422	0	0	0	0	0	0	0	16919	12055	0	0	0	0	0	0
750	375,22048	374,213203	1	42,986	FALSCH	0,575371514	3,24	2793,839091	9041,68	0	0	0	0	0	30469	0	53570	0	0	0	0	0	0	0	0	76425	0	0	0	0	0	0	0	0	48002	0	0	0	0	0	0	0	31788	0	0	0	0	0	0
751	375,220752	374,213475	1	38,194	FALSCH	0,529446244	0,36	14769,83909	5320,096667	0	0	0	0	0	0	0	0	0	0	0	0	0	0	0	0	0	0	0	0	0	0	0	0	205210	0	0	147110	0	158920	0	0	0	0	0	0	63554	15095	0	0
752	375,220781	748,427009	2	37,925	FALSCH	0,448835728	1,36	37221,20273	50773,93	104520	0	0	159310	0	0	0	0	149720	111150	0	0	132820	0	0	120250	0	0	0	0	119590	0	288920	0	0	0	167150	0	0	0	0	0	0	0	98664	0	0	0	0	0
753	375,220839	374,213563	1	28,866	FALSCH	0,454748089	0,35	41235,74818	14414,71333	0	120580	0	0	66340	0	0	0	0	0	0	332750	0	84164	0	0	58387	57307	3514,4	0	0	0	0	0	0	0	0	0	0	0	0	0	11160	0	58725	0	86951	0	12677	0
754	375,22086	374,213584	1	15,821	FALSCH	0,069969278	9,14	295,0209091	2697,73	0	0	0	0	0	0	0	6989,6	12985	4788,7	0	0	4814,3	0	0	2982	0	6882	3222,7	5940,3	9199,3	0	0	0	5732,6	0	8811,5	0	4053,6	5038,1	6012,5	0	0	2252,1	0	0	0	0	0	4588,4
755	375,220933	374,213656	1	12,964	FALSCH	0,447208187	2,01	2919,666364	5876,763333	21294	0	13853	18008	22714	0	0	0	0	0	19061	9796,9	0	0	4958,2	17098	0	15146	12347	23761	0	0	0	0	23856	0	24280	0	0	0	25909	0	0	8508,1	19466	0	0	0	7090,9	13430
756	375,22101	374,213733	1	12,171	FALSCH	0,927921817	1,06	6024,457273	6375,313333	21316	27068	15527	30570	31195	0	0	0	0	13928	26334	9912	18470	0	5745,8	0	0	0	0	21728	0	0	23280	0	23240	0	19849	0	17380	0	0	0	0	0	0	0	0	0	7327,6	11340
757	375,221143	374,213866	1	14,842	FALSCH	0,568042994	0,59	3990,111818	2365,43	6944,2	6674	8035,5	14460	0	18106	0	6286,3	0	6959	13233	0	0	0	0	0	13638	16500	0	0	18086	0	18848	0	6066,9	0	0	0	4141,5	0	0	0	0	0	0	0	0	0	0	3434,5
758	375,221241	374,213965	1	19,978	FALSCH	0,214202529	0,11	12956,56636	1401,096667	0	0	0	0	0	0	0	0	0	0	0	37574	0	0	19377	0	0	66574	0	0	0	0	85308	16526	0	0	0	0	0	0	0	0	0	0	0	0	0	0	0	0
759	375,221307	374,214031	1	13,539	FALSCH	0,208323097	3,47	2003,920909	6946,038333	17090	0	18558	16520	0	0	0	12479	21759	13381	17400	7865,9	16718	22615	0	13914	18325	14798	0	32884	13813	0	0	0	0	24065	0	0	0	0	0	0	0	9743,3	14311	0	0	0	0	0
760	375,221676	374,2144	1	20,139	FALSCH	0,996651371	1,54	4407,566364	6807,013333	0	0	0	0	0	0	0	53847	0	0	64931	0	0	0	14271	0	0	0	0	0	0	0	0	31941	0	0	0	0	0	0	0	33949	0	49456	64114	0	0	0	0	80862
761	375,221732	374,214455	1	50,514	FALSCH	0,085248939	3,86	6478,93	25010,01333	69674	0	0	0	67005	0	0	48765	0	47465	52963	0	60041	0	0	0	69332	0	0	48743	0	0	0	0	43734	0	58562	71005	0	42945	76886	0	67234	44664	65093	0	0	0	0	101520
762	375,221782	374,214506	1	22,441	FALSCH	0,251278275	0,24	8262,548182	2005,43	47369	0	27141	0	0	0	0	30961	0	42808	0	29329	0	0	0	0	0	39133	23778	0	0	0	51459	0	0	0	0	0	0	0	105820	0	0	0	0	0	0	9836,8	0	0
763	375,221813	374,214537	1	40,517	FALSCH	0,807263688	0,95	40421,83909	38493,09667	0	0	0	42551	0	0	0	0	59318	194400	23843	325180	0	0	0	0	321440	0	0	128100	0	37344	81853	0	0	313230	38321	0	0	166170	0	0	0	0	0	0	0	0	0	0
764	375,222004	374,214727	1	34,975	FALSCH	0,672682597	0,03	10935,74818	290,08	0	0	0	0	0	0	0	0	0	0	0	0	0	0	0	0	0	0	0	0	191790	0	120030	0	0	0	0	0	0	0	0	0	0	0	0	0	0	0	3193,8	0
765	375,222006	374,214729	1	30,044	FALSCH	0,350179481	129,74	23,93	3104,596667	0	0	0	0	0	0	0	0	0	0	0	0	0	0	0	0	0	0	36968	0	0	0	0	0	0	0	0	0	0	0	0	0	0	0	0	0	0	0	0	0
766	375,222028	374,214751	1	92,009	FALSCH	0,350179481	13,12	23,93	313,8966667	3041,1	0	0	3479,6	0	0	0	0	0	0	0	0	0	0	0	0	0	0	0	0	0	0	0	0	0	0	0	0	1170	0	0	0	0	0	0	0	0	0	0	0
767	375,222177	374,2149	1	28,267	FALSCH	0,5241883	0,44	26983,11182	11894,34667	0	118570	0	55250	76626	0	0	0	0	0	0	83613	0	0	0	47357	0	0	30512	0	115320	47011	0	0	0	0	0	0	0	0	0	0	56683	0	0	0	0	0	0	0
768	375,222186	374,21491	1	45,445	FALSCH	0,934033258	3,83	1195,202727	4582,263333	0	0	0	0	0	0	0	0	54700	0	0	0	0	0	0	12884	0	0	0	0	0	0	0	0	16054	0	0	0	0	0	0	0	0	0	0	0	0	0	0	0
769	375,222309	1122,6451	3	48,586	FALSCH	0,049782768	0,16	97440,65727	15826,43	0	500650	0	0	0	0	0	0	0	0	292370	284900	0	0	60452	191990	0	270040	0	0	0	0	0	189630	220810	0	0	0	0	0	0	0	0	0	0	0	0	33592	0	0
770	375,222582	748,430611	2	40,563	FALSCH	0,05563628	0,00	15886,38455	23,93	0	57329	0	0	0	71814	0	28624	0	0	195730	0	0	0	0	0	0	0	0	43830	0	0	0	0	0	0	0	45344	0	0	0	0	0	0	0	0	0	0	0	0
771	375,222584	748,430614	2	40,621	FALSCH	0,081725659	612,81	23,93	14664,59667	0	0	0	0	0	0	0	43962	77684	0	43006	0	56023	0	0	0	0	0	0	0	0	0	0	0	0	66617	0	0	0	0	0	0	41981	0	0	0	0	0	0	0
772	375,222598	374,215322	1	22,812	FALSCH	0,724784438	1,17	15770,65727	18419,76333	0	103840	0	0	0	69374	0	56003	68342	0	72059	0	0	63681	0	0	90961	161200	0	0	167800	0	0	61447	0	0	0	0	0	0	63751	0	0	0	142230	0	0	0	0	0
773	375,222603	374,215327	1	50,481	FALSCH	0,86323108	0,31	3893,020909	1192,013333	0	0	0	0	0	0	0	0	0	0	0	0	0	0	0	0	0	0	0	0	0	0	0	0	0	0	0	0	0	0	0	42560	0	0	0	0	0	0	14017	0
774	375,222628	374,215352	1	23,601	FALSCH	1	1,00	23,93	23,93	0	0	0	0	0	0	0	0	0	0	0	0	0	0	0	0	0	0	0	0	66587	0	0	0	74732	0	0	0	0	0	0	0	0	0	0	0	0	0	0	0
775	375,222676	748,430799	2	49,54	FALSCH	0,987068857	2,39	8090,384545	19303,93	0	0	0	0	231900	88731	0	0	0	269050	0	0	0	435860	0	0	0	114880	0	0	42918	0	0	0	0	56698	0	0	0	0	0	0	0	231360	0	0	0	0	0	0
776	375,222774	748,430995	2	53,31	FALSCH	0,059045933	0,00	51861,47545	23,93	0	0	0	0	0	0	0	0	0	0	0	0	0	0	24374	0	0	0	0	0	0	0	0	0	0	0	0	0	0	0	0	64889	0	0	0	0	0	480950	0	0
777	375,222836	748,431118	2	38,153	FALSCH	0,157323787	10,59	3714,384545	39322,93	0	0	0	0	0	0	0	0	0	0	0	0	40714	0	0	0	0	0	44515	0	0	0	0	54199	0	0	0	0	0	0	0	40595	0	332160	18674	0	0	0	0	0
778	375,22288	748,431207	2	48,497	FALSCH	0,006587652	2,84	88263,02091	250634,18	313310	0	235080	433440	0	308850	268670	250430	506110	26218	0	0	371450	50221	0	0	417600	0	123490	0	344580	0	535640	0	0	307230	301650	0	237250	244070	266990	126140	0	31287	0	0	499580	0	54046	327790
779	375,222973	374,215696	1	25,775	FALSCH	0,557315644	0,99	47109,38455	46737,26333	0	388640	0	560560	388700	0	0	303560	0	0	0	0	0	485840	0	0	0	0	0	0	363650	0	0	0	0	0	0	0	0	0	0	129300	0	0	0	0	0	0	0	481110
780	375,223021	374,215744	1	36,423	FALSCH	0,350179481	420,84	23,93	10070,59667	0	0	0	0	0	0	0	0	0	0	0	0	0	0	0	0	0	0	0	0	0	0	0	0	0	0	0	0	0	0	0	0	0	0	375790	0	120560	0	0	0
781	375,223029	374,215753	1	34,526	FALSCH	0,319293224	0,56	47606,20273	26708,09667	0	0	0	0	192400	197250	0	0	0	152920	82615	0	0	0	0	130870	115500	0	0	0	161560	0	0	0	0	150140	204710	116430	155010	0	148140	78855	0	0	173120	0	0	0	0	0
782	375,223035	748,431518	2	33,382	FALSCH	0,307121322	0,00	15698,47545	23,93	0	172420	0	0	0	0	0	0	0	0	0	0	0	0	0	0	0	0	0	0	0	0	0	0	0	0	0	0	135010	0	0	0	0	0	0	0	0	0	0	0
783	375,223084	374,215808	1	32,844	FALSCH	0,659816687	2,70	19806,56636	53418,09667	0	0	0	0	121400	0	245610	109190	0	0	196480	0	106410	0	0	102460	0	176250	161580	0	0	39180	0	0	0	0	127130	0	0	0	0	75969	0	0	236740	0	0	0	0	0
784	375,223129	748,431706	2	44,685	FALSCH	0,988941204	1,49	2591,020909	3871,513333	0	0	0	0	0	0	0	0	0	0	0	0	0	0	0	0	0	0	0	31825	0	0	0	0	0	0	0	0	0	0	0	28238	0	0	0	0	46171	0	0	0
785	375,223169	374,215893	1	29,277	FALSCH	0,769933917	0,76	24606,02091	18652,09667	0	0	0	0	84318	194980	117530	0	0	0	0	0	64468	0	0	0	0	65853	0	0	67582	0	75423	0	0	98892	41540	0	0	0	0	0	0	0	246390	0	0	0	0	0
786	375,223189	374,215912	1	43,05	FALSCH	0,558070594	0,60	22889,20273	13706,26333	73621	0	28779	72500	0	0	0	70951	0	0	0	77712	58116	0	0	55271	0	0	0	0	40298	35288	83247	0	0	0	33572	0	0	0	0	0	0	0	0	0	0	0	0	55006
787	375,223233	374,215957	1	21,547	FALSCH	0,443074467	2,27	30762,56636	69801,68	0	0	0	0	0	176090	171200	0	236270	0	0	0	160680	215040	0	0	204090	109650	65093	133120	123170	47765	0	0	0	157070	0	0	106200	144990	0	114270	0	0	0	0	0	0	0	0
788	375,223264	748,431976	2	36,152	FALSCH	0,130862172	0,38	38268,02091	14720,59667	0	171030	133130	0	123130	145830	0	0	176360	0	0	0	0	102430	37803	0	0	0	0	89383	0	0	0	0	0	0	0	0	0	75329	0	0	0	0	0	0	0	66022	0	94723
789	375,223295	374,216019	1	39,349	FALSCH	0,713712232	3,51	8721,202727	30641,255	39530	0	223470	46022	0	0	267970	0	0	41024	0	0	0	13520	32082	49181	0	0	0	0	0	0	0	0	0	0	0	0	0	0	0	0	0	0	0	0	48691	14407	4724,9	52520
790	375,223302	374,216026	1	30,955	FALSCH	0,111436996	0,21	43007,29364	8836,43	0	0	0	0	81739	0	105750	0	0	0	0	0	0	0	0	113450	0	0	0	0	0	129770	153500	0	0	0	0	0	58959	0	0	76097	0	0	123090	0	0	0	0	0
791	375,223318	374,216041	1	23,731	FALSCH	0,176839004	328,97	23,93	7872,155	0	0	0	0	0	0	0	0	0	0	0	0	0	0	0	0	0	0	0	0	0	0	0	0	0	68321	0	0	75582	42170	88049	0	0	0	0	0	84635	0	9543,7	0
792	375,223344	1871,08034	5	28,221	FALSCH	0,948563939	0,88	11393,93	9987,263333	0	0	0	0	0	0	0	0	0	0	0	0	0	0	0	0	119560	0	0	0	0	0	125070	0	0	0	0	0	0	0	0	0	0	0	0	0	0	0	0	0
793	375,223355	374,216078	1	45,67	FALSCH	0,633302425	1,55	2072,839091	3205,763333	0	0	0	0	0	0	0	0	0	0	0	0	0	0	0	0	0	0	10662	0	0	0	22538	0	53139	0	0	0	0	0	0	0	0	27520	0	0	0	0	0	0
794	375,223376	374,2161	1	11,853	FALSCH	0,171271426	125,68	23,93	3007,596667	0	0	0	21282	0	0	0	0	0	0	0	0	0	0	0	0	0	0	0	0	0	0	0	0	0	27560	0	0	0	0	0	0	0	14522	0	0	0	0	0	13996
795	375,223389	374,216112	1	36,813	FALSCH	0,687020986	2,12	70326,65727	149168,0967	0	0	0	0	0	0	0	0	0	330320	142050	0	478790	286070	0	0	502120	0	0	327540	391270	122980	0	0	423920	0	0	440890	274950	360060	0	209460	0	367070	0	0	441750	0	0	431280
796	375,223469	748,432386	2	28,919	FALSCH	0,171066774	412,10	23,93	9861,596667	0	0	0	0	0	0	0	0	0	0	0	0	59660	0	0	0	58392	0	0	0	73897	0	0	0	0	0	0	0	0	0	0	0	0	0	0	0	0	0	0	83941
797	375,223506	374,21623	1	24,567	FALSCH	0,151875243	2,23	62005,93	137977,5133	66825	431530	0	90816	0	88347	315930	0	112180	0	0	89126	75355	65157	0	72799	337710	349290	24922	0	78531	0	0	0	0	0	0	0	0	0	0	0	0	243880	0	0	454650	0	0	0
798	375,223506	748,43246	2	35,603	FALSCH	0,020753884	0,00	57282,11182	23,93	153670	138440	0	0	0	0	0	86179	0	0	0	205430	0	0	0	0	0	0	0	0	0	106350	179620	0	0	0	0	0	0	0	535130	0	0	0	0	0	0	0	0	0
799	375,223545	374,216269	1	33,143	FALSCH	0,368737566	0,95	57441,11182	54328,51333	147090	173540	156130	0	261500	0	0	0	297050	140350	0	0	0	0	62139	0	275790	0	0	113140	0	136650	116110	0	212880	366710	0	143150	0	110790	124390	0	78815	0	0	0	0	0	0	141690
800	375,223589	1122,64894	3	29,345	FALSCH	1	1,00	23,93	23,93	0	0	0	0	0	0	0	0	0	0	0	0	0	0	0	0	0	0	0	63094	0	0	0	0	0	0	0	0	0	0	0	0	0	0	0	0	0	0	0	64761
801	375,223594	374,216317	1	34,529	FALSCH	0,151305951	0,45	101686,2027	45954,93	158270	0	0	0	0	0	0	168180	282820	0	168090	276760	0	213320	38165	151350	100430	154500	92827	154620	0	117830	230360	0	218060	137390	0	199990	0	153580	0	103830	0	75095	0	0	0	0	0	171700
802	375,223594	374,216317	1	23,382	FALSCH	0,307876164	1,69	14608,29364	24713,18	0	0	0	0	0	0	0	0	0	0	0	0	0	89865	0	47915	63299	85774	0	0	0	0	76182	45151	0	46146	0	0	43213	62684	34402	36331	36356	47930	0	0	91683	0	11852	48496
803	375,223595	374,216319	1	18,491	FALSCH	0,894525705	0,50	1231,202727	619,3966667	0	0	0	0	0	0	0	0	0	0	0	0	0	0	0	13280	0	0	0	0	0	0	0	7145,6	28277	0	0	0	0	0	0	0	0	0	24433	0	0	0	0	0
804	375,223623	374,216347	1	29,215	FALSCH	0,338715611	2,71	5318,748182	14420,18	0	0	0	0	0	0	0	0	0	0	0	0	0	0	0	0	0	0	0	0	0	0	0	0	79742	64187	56265	58243	0	72625	0	0	0	44472	73215	0	72018	0	0	0
805	375,223627	1122,64905	3	26,527	FALSCH	0,480334249	0,28	57570,29364	16325,59667	0	318040	0	0	0	314970	0	0	0	0	0	0	0	0	0	0	195620	0	0	0	0	0	0	0	0	0	0	0	0	0	0	0	0	0	0	0	0	0	0	0
806	375,223628	374,216351	1	19,603	FALSCH	0,886287878	0,86	7792,93	6687,263333	0	0	0	0	0	46061	0	0	0	0	0	0	0	0	0	39398	67163	0	12797	0	58278	0	0	0	0	0	0	0	0	0	0	0	0	0	32506	0	0	0	0	0
807	375,223631	374,216354	1	38,04	FALSCH	0,578393034	0,35	121152,93	42125,18	0	0	0	0	0	0	0	0	0	0	0	0	0	95021	0	0	0	117760	0	225140	226370	1224800	73966	440610	0	67579	0	0	0	0	0	0	0	0	0	0	64605	33653	0	224520
808	375,22364	1496,86545	4	25,176	FALSCH	1	1,00	23,93	23,93	227210	0	0	0	0	0	0	0	0	0	0	0	0	0	0	0	0	0	0	0	0	0	0	0	0	0	0	0	0	0	0	0	0	0	0	0	0	0	0	0
809	375,223641	374,216365	1	88,833	FALSCH	1	1,00	23,93	23,93	0	0	0	0	0	0	0	0	0	0	0	0	0	0	0	0	0	0	0	0	2606,4	0	0	0	0	0	0	0	0	640,87	0	0	0	0	0	0	0	0	0	0
810	375,223685	374,216409	1	49,064	FALSCH	0,908827796	1,19	16996,56636	20310,01333	0	0	0	25803	0	114330	217630	0	0	0	0	0	0	0	0	0	0	0	0	0	0	0	0	0	36993	0	0	72369	0	0	0	0	0	0	0	0	0	0	0	0
811	375,223716	374,216439	1	26,075	FALSCH	0,514279105	1,06	197548,93	208804,7633	319660	181750	294880	268190	0	409010	0	0	600450	233990	225990	298150	343460	0	56745	313300	0	229200	122840	331290	0	177270	408300	0	434460	380080	374350	216560	341900	310410	354250	111690	293930	147110	0	0	355040	0	0	0
812	375,223717	374,216441	1	21,632	FALSCH	0,571477123	0,60	52558,83909	31282,18	0	198600	0	55766	66037	0	52053	0	0	0	143480	0	0	0	0	105320	0	0	0	0	0	0	130360	0	0	0	144630	129510	0	0	0	0	122650	0	0	0	0	14094	0	0
813	375,223764	374,216488	1	30,659	FALSCH	0,760246421	0,11	496646,6573	54926,93	347300	245530	118310	139310	233510	131120	475370	197260	0	333400	408110	5086200	0	128930	0	0	0	256460	0	0	375720	0	0	0	215080	0	0	0	82953	143150	115580	0	0	0	0	0	44156	0	0	0
814	375,223777	374,2165	1	36,719	FALSCH	0,767628958	0,84	241594,93	203114,18	0	484650	320310	510180	398980	425570	313200	305210	537000	0	346020	615710	0	309170	80501	363320	0	480000	0	0	0	0	564350	183610	0	0	494100	123180	0	0	0	0	372820	0	0	0	0	0	26173	0
815	375,223814	374,216538	1	42,148	FALSCH	0,985749769	2,28	4716,020909	10770,59667	0	0	0	0	0	0	0	0	0	0	75929	51613	128960	0	0	0	0	0	0	0	0	0	0	0	0	0	0	0	0	69199	0	0	0	0	0	0	0	0	0	86013
816	375,22383	374,216554	1	34,02	FALSCH	0,13700914	1,72	61478,65727	105842,3467	124560	179070	0	0	0	0	251720	0	172190	0	151980	174350	148120	181680	72470	0	113130	0	93591	0	0	0	142890	84640	188880	178910	176930	0	125120	0	0	78049	104190	107210	0	0	0	29173	18100	0
817	375,22389	374,216614	1	32,354	FALSCH	0,355586328	2,13	83310,04818	177256,0133	142850	0	266350	353810	0	241660	0	0	375870	196430	193910	372400	259350	242330	86612	177340	0	275180	0	209700	0	0	0	69125	450340	62895	296040	0	280750	192960	243190	0	214080	270050	0	3442,3	288460	34693	0	304220
818	375,223912	374,216636	1	28,341	FALSCH	0,279007013	2,13	23143,02091	49270,84667	0	0	0	85939	76593	0	106410	46684	206240	58597	68672	0	0	0	0	0	0	0	0	71570	0	55975	87545	50849	68267	63916	75770	110790	68046	0	70080	0	0	65755	0	0	0	0	0	94775
819	375,223919	1122,64993	3	24,342	FALSCH	0,978846173	1,38	7423,566364	10233,09667	0	0	0	0	0	0	0	0	122510	0	0	0	0	0	0	0	0	75852	0	0	0	0	81396	0	0	0	0	0	0	0	0	0	0	0	0	0	0	0	0	0
820	375,223929	374,216652	1	31,021	FALSCH	0,520951756	1,08	43013,38455	46507,01333	256150	329110	244410	0	0	0	0	95150	0	0	119680	0	130760	338860	29434	0	169080	0	42431	329220	0	0	0	0	145290	272910	0	114340	0	0	402840	0	0	0	0	0	192290	0	23236	444160
821	375,223958	748,433363	2	29,088	FALSCH	0,350179481	311,58	23,93	7456,18	0	0	0	0	0	0	0	0	89187	0	0	0	0	72591	0	0	0	0	0	0	0	0	0	0	0	0	0	0	0	0	0	0	0	0	0	0	0	0	0	0
822	375,223996	374,21672	1	27,028	FALSCH	0,862266375	0,59	48606,83909	28832,93	0	0	0	0	0	0	0	0	121720	64376	77897	0	0	0	0	0	0	0	141440	0	0	231910	219490	82548	294470	157600	0	0	0	0	0	0	0	0	0	0	0	83012	0	0
823	375,224082	748,43361	2	28,602	FALSCH	0,98293241	2,01	7970,566364	16019,51333	0	0	65555	73467	0	0	0	0	118480	0	0	0	0	0	26305	0	0	0	0	0	68155	0	61108	0	0	0	0	0	0	0	0	0	0	0	0	0	0	0	0	0
824	375,224104	374,216828	1	20,043	FALSCH	0,592409446	0,68	11826,56636	8015,18	127290	51992	51105	72545	115880	69485	0	0	0	0	0	0	0	0	0	0	0	0	0	59772	0	0	0	0	0	58888	0	0	47332	0	0	8352	0	23350	0	0	0	0	0	65455
825	375,224105	374,216828	1	24,265	FALSCH	0,319395035	0,50	11862,49364	5953,096667	92647	0	72193	0	0	83903	0	0	0	0	304270	43223	0	0	0	0	0	0	0	0	0	0	0	0	0	83048	71150	0	67633	0	0	0	0	0	0	3098,2	0	0	0	0
826	375,224148	374,216871	1	11,613	FALSCH	0,307121322	0,01	2064,111818	23,93	0	0	0	0	0	0	0	0	0	0	0	0	0	0	0	0	0	0	0	0	0	0	22442	0	0	0	0	0	11776	0	0	0	0	0	0	0	0	0	0	0
827	375,224172	374,216896	1	88,758	FALSCH	0,967944712	1,62	288,7572727	467,7466667	2238,5	0	0	0	0	0	3433,2	3121,8	1892,6	0	0	1417,6	0	0	1495,5	0	0	0	0	1992,7	0	0	0	0	0	0	0	0	0	0	0	0	0	0	0	0	0	0	0	0
828	375,224406	374,217129	1	29,08	FALSCH	0,171070466	386,57	23,93	9250,513333	0	0	0	0	0	0	0	0	0	0	0	0	0	0	0	0	0	0	0	0	0	0	0	0	0	0	0	0	0	0	0	0	53595	57124	0	0	0	0	0	0
829	375,224406	374,21713	1	21,493	FALSCH	0,574677508	3,27	6872,020909	22502,68	0	0	0	170050	0	0	0	132350	0	0	0	75329	0	0	0	0	0	0	0	0	0	0	0	0	171980	0	0	0	0	0	135480	0	0	99695	0	0	0	0	0	170790
830	375,224705	374,217428	1	31,515	FALSCH	0,488967761	0,31	39723,93	12448,93	0	0	0	0	0	298180	0	0	0	0	0	0	0	0	0	0	0	0	0	0	0	0	0	0	0	0	149100	0	198120	302510	0	138520	0	0	0	0	0	0	0	0
831	375,224921	374,217645	1	25,987	FALSCH	0,135060718	0,00	17997,47545	23,93	0	0	0	0	0	0	0	0	0	0	106790	0	0	0	0	155520	0	0	0	0	0	0	0	0	0	0	0	0	0	0	0	0	0	0	0	0	0	42189	0	0
832	375,226087	374,218811	1	41,908	FALSCH	0,350179481	152,52	23,93	3649,846667	0	0	98971	0	0	0	43511	0	0	0	0	0	0	0	0	0	0	85218	0	0	0	0	0	0	0	89098	0	0	98308	0	0	0	0	0	0	0	0	0	0	0
833	375,226369	374,219092	1	29,989	FALSCH	0,958810575	1,03	11158,47545	11448,93	174000	0	38919	0	0	0	0	0	137100	0	0	0	0	0	0	0	0	109810	0	138490	159210	0	0	0	0	0	0	122480	0	0	0	0	0	0	0	0	0	0	0	0
834	375,226898	1122,65886	3	29,418	FALSCH	0,317556043	0,89	41444,47545	36930,59667	0	22306	0	0	0	0	0	0	0	0	0	0	0	0	0	0	0	0	0	0	0	175900	0	442880	0	0	0	0	0	0	31489	0	0	0	0	0	0	257420	0	0
835	375,227059	1122,65935	3	31,373	FALSCH	0,949094413	3,89	3532,293636	13724,76333	0	0	0	0	0	0	0	0	0	0	0	0	0	0	0	0	0	0	0	0	0	0	0	164410	0	0	0	0	0	0	0	0	0	0	0	0	0	38592	0	0
836	375,228003	748,441454	2	29,529	FALSCH	0,350179481	113,07	23,93	2705,68	0	0	0	0	38212	0	0	0	0	0	0	0	0	42057	0	0	0	0	0	0	0	0	0	0	0	40038	0	0	0	32323	0	0	32181	0	0	0	0	0	0	42097
837	375,228466	374,22119	1	29,538	FALSCH	0,845971288	0,21	11371,20273	2343,346667	0	0	0	0	0	0	0	34270	0	29956	47627	0	0	0	0	0	0	0	0	0	0	0	124820	0	0	0	27833	0	0	0	0	0	0	0	0	0	0	0	0	0
838	375,229862	374,222586	1	39,653	FALSCH	0,350179481	160,28	23,93	3835,513333	0	0	0	0	0	0	0	0	0	12173	0	0	45739	0	0	0	0	0	0	0	0	0	0	0	0	0	0	0	0	0	0	0	0	0	0	0	0	0	0	0
839	375,230982	374,223706	1	91,586	FALSCH	0,350179481	3,88	23,93	92,9575	0	0	0	0	0	0	0	0	0	0	0	0	0	0	0	0	0	0	0	2399,2	0	0	0	0	0	0	0	0	904,13	768,2	0	0	0	0	0	0	0	0	828,33	0
840	375,231024	748,447496	2	43,403	FALSCH	0,178528712	318,57	23,93	7623,38	0	0	0	0	0	0	0	0	0	0	0	0	0	0	0	0	0	0	0	0	0	0	0	0	0	0	0	0	0	0	0	0	0	0	313700	0	83862	0	7331,4	314790
841	375,231084	374,223807	1	87,127	FALSCH	0,350179481	3,52	23,93	84,1675	0	0	0	0	0	0	0	0	0	0	0	0	0	859,44	0	0	0	0	0	0	0	0	0	0	0	0	0	0	0	0	0	0	0	722,85	0	0	0	0	0	0
842	375,231114	748,447676	2	45,326	FALSCH	0,221701653	3,02	11092,83909	33465,93	0	0	0	0	0	0	0	0	0	0	0	0	0	0	0	0	107780	100220	30627	0	158370	31117	0	73085	0	0	0	0	0	91099	0	90641	115220	74592	106950	0	0	0	0	106330
843	375,231164	748,447776	2	41,299	FALSCH	0,350179481	94,53	23,93	2262,18	0	0	0	0	0	0	0	0	0	0	0	0	0	0	0	0	0	0	0	0	0	0	0	0	0	0	0	0	0	0	0	0	0	0	221450	0	0	0	26859	186180
844	375,231205	374,223929	1	91,726	FALSCH	0,865903039	0,65	593,1118182	384,9966667	3279,7	0	0	0	0	0	2071,6	2894,9	0	0	0	0	0	0	3596,4	0	0	2005,1	0	2726,9	0	0	2664,6	2261,2	0	2116,5	0	0	0	3794,2	0	0	0	0	0	0	0	0	0	0
845	375,231222	748,447891	2	36,855	FALSCH	0,134439621	0,00	47572,11182	23,93	0	0	0	0	0	0	0	0	0	0	0	393300	0	0	0	0	0	0	0	0	0	129730	0	0	0	0	0	0	0	0	0	0	0	0	0	0	0	0	0	0
846	375,231382	748,448211	2	45,298	FALSCH	0,810486141	1,33	67408,20273	89617,09667	0	211710	128920	136630	187830	169680	93844	101030	296770	57124	90110	60478	145500	174820	34464	87545	0	0	0	72736	0	0	0	0	73493	128270	129050	177350	118460	0	140820	0	0	0	0	0	239370	0	33954	0
847	375,231561	374,224285	1	91,966	FALSCH	0,644583976	1,31	573,9936364	754,58	0	0	0	0	0	0	0	0	0	0	0	0	0	0	0	0	0	0	0	0	0	0	0	0	0	0	0	0	0	0	0	0	4974,9	3792,9	0	0	0	6050,7	0	0
848	375,231827	748,449101	2	44,48	FALSCH	0,055578858	0,00	49911,20273	23,93	109680	200790	0	0	0	0	0	0	0	0	0	0	0	0	0	0	0	0	0	0	0	0	196750	0	0	0	0	0	0	0	0	0	0	0	0	0	0	151220	0	0
849	375,231902	748,44925	2	41,185	FALSCH	0,992459756	1,77	12156,65727	21493,09667	0	0	0	0	0	0	0	0	0	0	0	0	0	0	0	0	0	0	0	0	0	0	0	0	0	0	257630	0	241770	0	0	133460	0	0	0	0	0	0	0	0
850	375,232038	374,224761	1	43,986	FALSCH	0,307121322	0,01	2297,475455	23,93	0	0	0	0	94614	0	0	0	0	0	0	0	0	0	0	25009	0	0	0	0	0	0	0	0	0	0	0	0	0	0	0	0	0	0	109400	0	0	0	0	0
851	375,232412	1122,67541	3	50,72	FALSCH	0,307121322	0,02	1166,566364	23,93	0	0	0	0	0	0	0	0	0	0	0	0	0	55464	12569	0	0	47746	0	0	72265	0	0	0	0	62543	0	0	72743	0	0	0	0	0	59495	0	0	0	0	0
852	375,232596	374,225319	1	46,592	FALSCH	0,350179481	78,05	23,93	1867,68	0	0	0	0	0	0	0	0	22125	0	0	0	0	0	0	0	0	0	0	0	0	0	0	0	0	0	0	0	0	0	0	0	0	0	0	0	0	0	0	0
853	375,232656	748,45076	2	43,919	FALSCH	0,839537436	1,14	67870,47545	77572,68	80236	0	123430	0	0	54990	95011	78769	65401	0	68279	178540	0	143610	0	43892	40517	0	85046	114800	0	254920	0	207490	0	77783	164150	156900	0	80849	87334	0	0	272970	0	0	0	57070	0	0
854	375,232869	374,225593	1	27,606	FALSCH	0,632580392	1,19	46468,47545	55120,59667	0	0	0	0	0	0	0	0	0	0	0	0	468400	0	202570	0	0	0	192760	0	0	0	0	0	0	0	0	0	0	0	0	262290	0	0	0	0	0	46030	0	0
855	375,232946	374,225669	1	29,941	FALSCH	0,312594869	1,65	85981,20273	141758,0967	0	0	201890	281710	205240	246830	0	194410	0	219570	207470	0	346020	0	0	186420	189310	0	0	0	0	260150	252130	0	0	175370	201110	0	155970	197920	192420	0	188320	260380	209720	0	233960	0	0	322460
856	375,233042	374,225766	1	29,5	FALSCH	0,443474803	0,13	32854,29364	4419,18	41765	265930	158330	52743	0	0	0	0	0	0	0	0	0	0	0	0	0	0	0	41868	0	95204	0	0	0	97385	0	0	83712	99185	0	0	0	0	0	0	0	0	0	0
857	375,233145	374,225869	1	33,696	FALSCH	0,350179481	1018,20	23,93	24365,59667	0	0	0	0	0	0	0	0	0	0	0	0	292100	0	0	0	0	0	0	0	0	0	0	0	0	0	0	0	0	0	0	0	0	0	203450	0	0	0	0	0
858	375,233292	374,226015	1	20,746	FALSCH	0,91879437	4,11	10144,47545	41666,43	0	0	0	0	0	0	0	0	0	0	0	0	0	0	35060	0	0	0	0	0	0	76266	0	0	0	0	226970	0	0	0	0	0	0	0	0	0	272740	0	0	0
859	375,233336	374,22606	1	82,198	FALSCH	1	1,00	23,93	23,93	0	0	0	0	0	0	0	0	0	0	0	0	0	0	0	0	0	0	0	0	0	0	0	0	0	0	0	0	0	0	1883,7	0	0	0	0	0	0	0	0	0
860	375,233449	374,226173	1	12,528	FALSCH	0,350179481	252,33	23,93	6038,263333	0	0	0	0	0	0	0	0	0	0	0	0	0	0	0	0	0	52218	0	0	0	0	0	0	0	0	0	0	10511	0	0	0	0	0	0	0	72172	0	0	0
861	375,233823	374,226547	1	18,782	FALSCH	0,664856975	1,41	17353,02091	24458,51333	0	0	0	0	0	0	0	0	0	0	0	0	0	0	0	0	28015	0	0	132190	0	0	0	0	0	0	0	190620	0	0	0	0	0	0	0	0	265200	0	0	0
862	375,233873	374,226597	1	87,249	FALSCH	0,071300951	0,12	458,6281818	55,66083333	0	1305,1	0	0	0	657,78	0	0	0	0	0	0	0	0	0	0	0	0	0	0	0	0	0	380,77	0	1574,3	0	1121,5	0	0	0	0	0	0	0	1697,3	0	0	0	0
863	375,233913	374,226636	1	26,77	FALSCH	0,141699252	13,52	5743,020909	77619,76333	0	0	0	0	0	0	154640	0	0	339190	0	0	168020	0	0	0	0	0	0	0	0	0	0	205010	0	0	0	0	0	0	0	0	403480	0	328110	0	0	62910	0	0
864	375,234006	374,226729	1	16,3	FALSCH	0,350179481	47,03	23,93	1125,513333	0	0	0	0	0	0	0	0	0	0	0	0	0	0	0	0	0	0	0	0	0	0	0	0	0	0	13219	0	0	0	0	0	0	0	0	0	0	0	0	0
865	375,234183	374,226906	1	38,009	FALSCH	1	1,00	23,93	23,93	0	0	0	0	0	0	0	0	0	0	0	0	0	0	0	0	0	0	0	0	0	0	0	0	210950	0	0	0	0	0	0	0	0	0	1131600	0	0	0	0	0
866	375,234227	374,226951	1	24,043	FALSCH	0,02154049	0,00	150378,1118	23,93	0	0	0	0	0	0	0	114720	0	0	0	0	0	0	0	0	0	0	0	0	0	517600	143780	0	0	998040	0	899930	0	0	0	92586	0	0	0	0	0	0	0	0
867	375,234276	748,453999	2	24,102	FALSCH	0,082057141	5416,90	23,93	129626,43	0	0	0	0	0	0	0	0	0	0	0	0	0	0	0	0	769300	0	0	0	0	0	0	0	0	0	0	0	0	0	0	0	561200	0	160290	0	224730	0	0	198730
868	375,234278	374,227002	1	31,754	FALSCH	0,594627398	2,45	16494,83909	40491,43	204070	181180	210930	309680	197900	0	0	118760	0	0	0	0	0	0	0	0	0	0	0	0	192210	0	0	0	0	0	0	0	182130	0	0	0	0	175930	199970	0	0	0	0	0
869	375,234291	374,227014	1	31,872	FALSCH	0,307121322	0,03	808,3663636	23,93	0	0	0	0	0	0	0	0	0	0	0	0	0	0	0	0	0	0	0	0	0	0	0	0	0	0	0	0	0	0	0	0	0	0	123770	0	0	8628,8	0	0
870	375,234321	748,45409	2	10,897	FALSCH	0,173358048	408,14	23,93	9766,846667	0	0	0	94935	0	0	0	0	0	0	0	0	0	0	0	0	0	0	21980	0	0	0	0	0	0	0	0	0	0	0	0	0	0	0	0	0	0	0	0	0
871	375,234336	1122,68118	3	23,449	FALSCH	0,891270643	0,95	288428,4755	274188,93	0	0	0	0	821980	0	904820	0	0	636960	863060	1037700	786470	1022900	0	673420	0	913370	0	0	892940	0	759890	0	924000	0	0	0	717430	0	706360	701440	0	694700	0	0	903990	0	0	1067600
872	375,234365	374,227088	1	32,517	FALSCH	0,372854287	4,04	20868,47545	84241,43	0	0	0	0	244250	0	0	162880	0	133370	0	0	257250	295980	0	0	251750	295780	0	247470	299030	104530	0	0	0	261390	0	0	0	0	0	124760	183390	0	254420	0	318220	0	0	220100
873	375,234398	374,227121	1	20,077	FALSCH	0,403458045	0,98	58087,38455	56781,43	0	234550	0	0	229360	0	205990	0	0	0	163120	0	202210	0	38007	0	272890	0	0	0	179060	100110	0	0	139190	0	0	200450	0	0	0	65581	0	0	0	0	0	0	0	0
874	375,234411	374,227134	1	22,127	FALSCH	0,006522254	0,00	84061,20273	23,93	0	0	0	0	0	0	0	0	0	0	0	0	0	267950	0	162560	0	0	0	0	250390	220370	218890	0	0	0	0	205480	200310	0	0	117110	0	0	197600	0	0	0	0	0
875	375,234447	374,22717	1	11,366	FALSCH	0,993623603	1,64	3674,657273	6019,43	0	0	0	71946	0	0	0	0	0	0	0	0	0	0	0	40158	0	0	0	0	0	0	0	0	0	0	0	0	0	0	0	0	0	0	0	0	0	0	0	0
876	375,234498	748,454443	2	23,69	FALSCH	0,878667747	0,44	125112,1118	54857,26333	694990	1181100	758910	0	0	0	519590	0	0	399750	0	0	138410	0	0	0	0	0	0	0	0	0	0	0	0	0	0	194870	0	0	0	0	0	0	0	0	0	0	0	0
877	375,234506	374,227229	1	29,052	FALSCH	0,217125445	3,73	31346,65727	116868,0967	0	0	78901	0	183270	221780	239330	83499	0	0	0	0	403540	0	0	0	422530	151470	0	0	0	0	0	0	0	0	136060	0	0	0	124430	122770	0	0	440350	0	200670	0	0	0
878	375,234574	374,227298	1	25,777	FALSCH	0,39458319	1,92	25706,38455	49315,59667	0	0	0	0	308370	249950	127510	0	0	0	0	0	164770	358590	0	0	184460	0	0	0	162290	0	0	0	0	0	0	0	0	0	0	0	114760	0	0	0	0	32557	0	171610
879	375,234601	374,227324	1	33,291	FALSCH	0,350179481	1021,55	23,93	24445,59667	0	0	0	0	0	0	0	0	0	0	0	0	0	0	0	0	0	0	0	0	0	0	0	0	0	0	0	0	0	0	0	0	0	0	300990	0	293060	0	0	0
880	375,234619	1122,68203	3	23,738	FALSCH	0,971083554	0,82	191529,3845	157146,43	0	155860	0	905540	0	1950700	0	0	979930	0	0	0	0	0	0	0	0	0	0	0	0	0	0	0	0	0	0	0	0	0	0	0	0	0	0	0	0	0	0	0
881	375,234634	374,227358	1	74,288	FALSCH	0,350179481	47,08	23,93	1126,513333	7158,2	0	11040	13231	0	0	0	12770	0	0	0	0	0	0	0	0	0	0	0	0	0	0	0	0	0	0	0	0	0	7578,6	0	0	0	0	0	0	0	0	0	0
882	375,234657	374,227381	1	16,718	FALSCH	0,307121322	0,03	940,1118182	23,93	0	0	0	0	0	0	0	0	0	0	0	10078	0	0	0	0	0	12937	0	0	0	0	0	0	0	0	0	0	0	11208	0	0	0	0	0	0	0	0	0	0
883	375,23468	374,227403	1	30,376	FALSCH	0,778893167	0,32	69498,47545	22576,26333	0	0	0	0	192210	136430	143030	0	0	110270	0	410960	0	0	0	0	0	0	41253	0	168440	0	216830	86345	0	0	0	0	119290	0	0	0	0	0	147110	0	0	0	0	0
884	375,234704	374,227428	1	28,133	FALSCH	0,331497327	0,60	168215,7482	101547,2633	413640	446760	0	156800	354000	133210	0	313420	485010	322110	305330	532920	0	0	0	0	405930	0	0	0	388960	223680	0	0	0	0	0	395630	0	0	300980	117910	170540	0	424680	0	0	0	0	528980
885	375,234705	374,227429	1	91,822	FALSCH	0,423268983	2,07	624,5754545	1291,138333	0	0	0	0	7511,7	2823,1	3650,3	0	0	0	0	2430,6	2049,3	0	0	0	2858,7	3069	0	2944,6	3080,8	0	0	2944,3	5144,6	0	0	0	4273,2	0	3242,4	1353,4	0	0	1271,8	0	3703,9	0	0	0
886	375,234734	374,227458	1	19,259	FALSCH	0,95731354	1,77	21028,83909	37243,93	0	0	0	0	0	0	0	0	0	0	0	0	0	0	0	0	244540	0	0	0	196380	0	209030	0	0	0	202100	0	117480	149500	156080	0	0	0	163850	0	0	22024	0	194770
887	375,234745	374,227468	1	22,926	FALSCH	0,632376676	3,38	43685,74818	147654,7633	0	0	0	0	213250	0	236690	807500	0	214360	0	351650	0	0	0	0	0	0	0	902060	0	0	0	619130	0	0	915750	0	0	746210	0	0	0	0	0	0	0	128630	0	0
888	375,234757	748,454962	2	24,662	FALSCH	0,793839018	1,11	49903,74818	55374,43	148340	0	201860	0	0	212530	172780	131610	0	128070	135580	0	0	209430	49078	103550	165980	198620	81876	131540	156850	0	183520	0	218060	164800	136100	0	134330	125500	157130	0	107470	0	0	0	0	0	0	0
889	375,23478	374,227504	1	26,232	FALSCH	0,767660308	0,19	644873,93	119905,5967	357470	395520	365230	0	130750	0	308470	303250	0	0	374900	5990600	0	0	0	0	0	353060	135300	402430	453210	0	278450	0	298260	317030	272410	222840	306720	369440	427970	205940	0	403250	0	0	319150	0	0	497910
890	375,234816	374,227539	1	31,917	FALSCH	0,159746935	1,88	40407,47545	75776,84667	0	0	0	0	128120	181070	116530	0	200110	99481	98778	0	137530	139510	53470	0	139480	156240	47597	0	127250	0	91219	56083	156500	132560	130220	118460	121280	0	224360	0	0	81485	0	0	0	0	0	86566
891	375,23483	374,227553	1	40,369	FALSCH	0,597445685	2,22	10963,02091	24389,76333	0	0	0	0	0	0	0	0	0	0	0	0	0	0	0	0	140300	0	0	0	96787	0	0	0	117230	0	0	120330	0	0	0	0	0	0	0	0	152090	0	0	107960
892	375,234859	374,227582	1	34,464	FALSCH	0,16516848	1,85	99426,65727	183688,7633	0	0	0	395100	301540	0	239820	294510	0	311950	0	0	0	325060	89960	213080	166440	304100	149780	0	0	0	286480	158690	0	0	399530	363500	0	0	362990	140410	0	239080	0	0	431220	0	24318	343020
893	375,234867	374,227591	1	38,457	FALSCH	0,832863893	0,37	301831,2027	112400,5967	0	0	0	0	0	0	0	0	0	0	0	0	0	0	0	0	0	0	0	0	0	0	0	0	0	0	0	2578500	0	0	0	741380	791830	454350	166830	0	0	0	102340	919740
894	375,234869	374,227592	1	31,356	FALSCH	0,216321604	1,45	147192,6573	213767,3467	211050	254830	202770	323150	0	264640	242980	199060	335780	163900	277380	280660	259410	287180	47368	132570	312020	306250	82282	222440	249380	0	298690	86949	252780	319230	300220	247110	173310	228160	209890	92988	158120	129530	0	0	334480	0	0	226360
895	375,234877	374,227601	1	21,918	FALSCH	0,132950858	2,23	56419,83909	125875,5967	0	342810	188120	268060	0	0	0	0	0	170440	205610	0	0	250590	0	0	293250	213240	111960	0	0	0	231810	120880	249240	230790	0	0	0	197610	227730	0	169210	287280	0	0	259580	45735	0	337120
896	375,234881	1122,68281	3	24,335	FALSCH	0,171267173	1611,60	23,93	38565,59667	0	0	0	172100	0	0	0	0	290400	0	0	0	0	0	0	0	0	0	0	0	0	0	0	0	0	0	0	0	0	0	0	0	0	0	0	0	0	0	0	0
897	375,234884	374,227608	1	37,686	FALSCH	0,483855386	0,66	155206,4755	102490,0967	0	423850	231140	0	207290	287090	0	178590	0	0	234760	172970	225120	278790	43168	114250	0	208510	72304	187240	201830	0	396720	111320	0	193970	214340	154470	215840	160350	0	114490	211750	153410	0	0	241350	0	0	0
898	375,234885	374,227608	1	33,878	FALSCH	0,713630283	1,63	71436,11182	116344,7633	251420	413280	280820	0	308720	283880	355420	0	427040	0	0	0	0	0	88374	0	389350	0	0	304710	0	0	0	0	0	0	0	0	0	0	0	0	0	224040	0	0	0	0	0	0
899	375,234902	374,227626	1	38,287	FALSCH	0,768108784	0,91	699358,4755	637333,93	0	0	0	0	0	1290700	3081300	1035200	293940	0	948640	589370	272060	0	226000	458360	865710	822870	469280	0	1489600	3671100	541290	176830	1129300	1088800	1230900	272540	1310400	1156900	195810	0	0	0	0	0	1257700	643320	0	0
900	375,234903	374,227627	1	42,693	FALSCH	0,894213496	0,75	163781,2027	122723,0967	0	482810	0	0	480020	824340	1106600	0	0	0	0	0	124340	0	0	0	171920	402550	0	0	0	0	0	0	0	0	0	494180	0	282950	149240	0	0	69530	0	0	0	0	0	0
901	375,234915	374,227639	1	20,689	FALSCH	0,479162076	1,73	65258,11182	112964,7633	0	242470	207000	259200	0	0	170860	175950	289700	0	193880	0	0	271460	47496	158130	0	216750	0	233940	197070	0	269480	248450	249750	0	237020	0	0	0	0	0	150060	0	182320	0	0	0	0	0
902	375,234928	374,227651	1	25,185	FALSCH	0,202430648	3,38	20986,83909	70984,76333	128250	195480	0	170990	0	0	0	0	0	0	155410	0	0	0	35112	0	118640	0	0	0	162310	0	0	194200	0	0	0	0	0	0	0	0	0	209880	0	0	157820	0	0	0
903	375,234936	374,22766	1	28,479	FALSCH	0,175068247	1,56	132669,3845	207607,2633	0	0	0	0	0	0	0	0	398710	326930	0	562940	0	411450	0	234360	147260	360550	168230	349400	200710	197290	464510	180000	433500	382210	515420	0	345970	357540	377050	0	337360	186780	0	0	557240	0	0	0
904	375,234939	374,227662	1	33,224	FALSCH	0,560322652	1,43	217722,1118	311453,93	0	0	284590	335790	0	410490	0	0	1225900	227580	313530	793380	212220	239300	0	171480	437490	309430	182940	264070	347950	192850	358900	193890	274860	254180	798550	289770	302660	235360	263260	177810	186230	164150	0	0	0	0	0	290200
905	375,234955	748,455358	2	36,14	FALSCH	0,51641557	8,36	3937,202727	32898,93	0	0	0	209900	234050	0	0	204090	0	0	162060	0	184600	0	43046	0	0	0	0	0	0	0	0	0	0	0	0	0	0	0	0	0	0	0	179540	0	0	0	0	0
906	375,234976	374,227699	1	28,778	FALSCH	0,599606694	0,85	104853,93	89188,09667	151890	426530	339540	551870	370630	289550	309410	148350	208690	0	172810	0	0	0	0	0	0	0	0	168210	0	125660	311390	0	158540	171880	0	0	0	0	0	0	0	0	0	0	0	0	0	0
907	375,234982	374,227706	1	27,384	FALSCH	0,160671318	2,39	92369,38455	220451,68	438120	0	422520	535590	0	0	392650	359240	359530	0	241000	0	0	436870	0	311550	0	321800	0	0	428320	0	411650	403890	406550	0	0	292600	403800	0	0	0	0	226680	0	0	703970	0	22823	418340
908	375,234996	374,227719	1	36,444	FALSCH	0,886684137	0,93	64762,74818	60494,76333	190570	186370	152490	0	0	219970	139820	0	0	143210	0	131490	0	180180	43317	0	154950	0	0	122280	0	130980	0	0	0	0	194290	0	0	137130	169960	0	124350	112240	0	0	0	0	0	177110
909	375,235001	374,227724	1	18,882	FALSCH	0,06341929	2,10	46845,74818	98420,09667	170550	252640	168400	227630	206080	262400	52284	169800	275690	0	0	0	191940	0	0	0	0	0	0	132050	0	0	0	108110	0	0	0	0	0	0	0	0	175990	149110	0	0	0	0	0	0
910	375,235005	374,227729	1	32,392	FALSCH	0,638107335	1,00	105568,4755	105291,3467	98470	418470	142880	203240	0	278580	235550	0	392410	0	255040	0	0	379520	70980	158520	0	0	110230	172100	0	0	234440	0	230030	0	191230	0	177220	0	119250	0	116380	0	0	0	0	0	14169	0
911	375,23502	374,227743	1	38,862	FALSCH	0,86677148	0,72	243772,1118	176259,18	0	2092900	1217700	179140	183040	220710	0	0	1477100	0	96018	209340	0	0	0	0	170900	0	76573	0	0	0	158280	0	0	0	0	0	0	0	946810	0	0	0	0	0	211110	0	0	189670
912	375,23504	374,227763	1	30,807	FALSCH	0,051580519	3,11	53280,74818	165695,5967	0	0	167240	379050	0	248410	0	0	339340	0	0	164870	190720	236550	67525	0	208450	0	86626	183970	0	0	0	88874	182610	186810	253850	0	0	184560	230490	105020	216260	0	0	0	224890	0	0	258320
913	375,235134	374,227857	1	20,46	FALSCH	0,588570336	1,13	73513,38455	83246,51333	159670	221230	193490	0	0	235960	0	0	0	0	0	242900	241860	0	0	0	0	0	79665	168590	0	0	0	131060	0	189090	230900	0	163610	194390	189590	82616	151130	152700	0	0	0	25678	11356	223550
914	375,235141	374,227865	1	12,069	FALSCH	0,958084736	1,19	10328,93	12282,01333	0	0	66761	69546	0	0	0	0	77551	0	0	0	0	82410	0	43448	0	0	0	0	0	0	69907	0	0	0	0	0	0	0	63323	0	0	0	0	0	0	0	0	40011
915	375,235167	374,22789	1	40,02	FALSCH	0,513895205	1,60	41068,47545	65609,43	143410	0	91518	165120	0	115360	116230	119460	164760	0	66515	83780	0	193030	0	123380	0	0	0	0	0	0	128970	0	104800	128320	163140	0	114240	82565	125260	0	100690	77086	0	0	0	0	0	0
916	375,235195	374,227918	1	54,713	FALSCH	0,972874121	1,21	2538,475455	3061,096667	0	0	0	0	0	0	0	0	0	0	0	0	0	0	0	0	0	0	0	0	0	0	0	0	0	0	36446	0	0	0	0	27660	0	0	0	0	0	0	0	0
917	375,235221	374,227945	1	24,42	FALSCH	0,961783262	2,98	2466,111818	7357,346667	0	0	0	0	0	0	0	0	0	0	0	0	0	0	0	0	0	0	0	0	0	0	0	88001	0	0	0	0	0	0	0	0	0	0	0	0	0	26864	0	0
918	375,235224	374,227947	1	16,202	FALSCH	0,892325363	0,44	3114,111818	1379,43	11267	33992	0	16266	0	0	0	0	0	0	0	0	0	0	0	0	0	0	0	0	0	0	0	0	0	0	0	0	0	0	12932	0	0	0	0	0	0	0	0	0
919	375,235227	374,22795	1	34,981	FALSCH	0,340108248	1,72	79388,47545	136727,93	201700	231800	165770	288000	176130	186130	351250	138820	251580	130930	0	136670	141850	211110	0	0	0	145170	0	158070	175630	0	210120	0	151000	145850	0	0	85297	152190	120580	108290	226730	124030	162280	0	240970	0	16038	192440
920	375,235236	374,22796	1	42,727	FALSCH	0,335529587	1,16	117262,2936	135678,5967	0	0	0	0	0	0	0	0	573690	304910	338010	156350	0	0	0	0	0	0	81243	129510	0	842800	0	48143	419730	0	315430	0	305390	0	320140	237310	212530	110320	0	0	286500	53162	0	481320
921	375,235262	748,455972	2	36,353	FALSCH	0,723312517	1,49	35432,11182	52841,59667	0	0	0	0	0	0	0	0	312490	0	0	0	0	0	0	179130	0	138400	56172	0	183650	0	210360	0	215010	214520	0	0	198900	0	0	0	0	0	0	0	265150	0	0	0
922	375,235277	374,228001	1	91,546	FALSCH	0,76886957	0,52	787,3390909	409,83	0	0	1795,6	0	1314,8	2345,8	0	2204,4	1505	2497	2306,8	3802,8	0	832,74	0	0	0	4544,2	0	1904	0	0	0	0	0	0	0	0	2143,6	0	0	2248,9	2016,2	0	1933,6	0	1109,6	0	0	0
923	375,235285	374,228008	1	12,868	FALSCH	0,307121322	0,01	3353,748182	23,93	0	0	0	0	0	0	0	0	0	0	0	0	0	0	0	36628	0	0	0	0	0	0	0	0	0	0	0	0	0	0	0	0	0	0	53040	0	0	0	0	0
924	375,235332	374,228055	1	27,834	FALSCH	0,171069821	1289,13	23,93	30848,93	0	0	0	0	0	0	0	0	0	0	0	0	0	0	0	0	0	0	0	0	0	0	0	178690	0	0	0	0	0	0	0	0	0	191210	0	0	0	0	0	0
925	375,235437	374,228161	1	40,928	FALSCH	0,591044205	1,00	35668,93	35796,34667	108280	0	0	0	102210	71837	83075	82644	132840	0	109550	128510	54989	0	0	0	0	0	46931	51865	67172	86678	0	0	67012	117560	0	105070	98262	0	72682	0	48720	62714	58346	0	0	0	0	0
926	375,235468	374,228191	1	41,827	FALSCH	0,206286557	1,90	12660,29364	24095,68	61616	139000	350000	86998	0	0	0	35408	141330	0	86372	0	0	0	0	0	0	0	0	345520	0	0	0	30364	0	0	0	0	0	0	0	0	30169	0	0	0	0	0	0	0
927	375,235617	374,228341	1	13,359	FALSCH	0,350179481	210,22	23,93	5030,68	0	0	0	60081	0	0	0	0	0	0	0	0	0	78912	0	0	0	0	0	0	0	0	0	0	0	0	0	0	0	0	0	0	0	0	0	0	0	0	0	0
928	375,235647	374,22837	1	43,19	FALSCH	0,902816022	0,50	3113,839091	1561,346667	0	0	0	0	0	0	0	0	0	0	0	0	0	0	0	0	0	0	0	0	0	0	0	0	0	0	0	0	0	0	0	0	0	18449	0	0	0	33989	0	0
929	375,235786	374,228509	1	11,929	FALSCH	0,884475149	0,37	6831,384545	2510,93	58708	74882	0	0	0	0	0	0	0	0	0	0	0	70236	0	0	0	0	0	62062	0	0	0	29844	0	0	0	0	0	0	0	0	0	0	0	0	0	0	0	0
930	375,235791	1871,14257	5	45,549	FALSCH	0,948146328	0,86	131169,3845	112548,93	0	1442600	0	0	0	0	0	0	0	0	0	0	0	0	0	0	0	0	0	0	0	0	0	0	0	0	0	0	0	0	0	0	0	1350300	972150	0	0	0	0	0
931	375,235879	374,228602	1	19,079	FALSCH	1	1,00	23,93	23,93	0	0	0	0	0	0	0	0	0	154220	0	0	0	0	0	0	0	0	0	0	0	0	0	0	0	186320	0	0	0	0	0	0	0	0	0	0	0	0	0	0
932	375,236366	748,458178	2	35,511	FALSCH	0,073549184	0,02	96323,93	2218,596667	0	0	0	0	0	173020	0	110970	0	0	0	374190	0	0	0	251310	0	0	0	144280	121510	0	260780	0	0	0	0	0	0	106460	0	0	0	0	0	0	0	0	26336	117070
933	375,236695	374,229419	1	91,585	FALSCH	0,9362816	0,98	398,1027273	391,18	0	2189,5	0	0	0	0	0	0	0	3011,7	0	0	0	0	0	0	0	0	0	1761,4	0	1926,4	0	2691,8	1753	2027,1	0	0	0	0	0	0	0	0	0	0	1715,2	0	0	0
934	375,236907	374,22963	1	41,16	FALSCH	0,307121322	0,01	2078,111818	23,93	0	0	0	0	0	0	0	0	0	0	0	0	0	0	0	22596	0	0	0	0	0	0	0	0	0	0	0	0	0	0	0	0	0	0	0	0	0	0	0	0
935	375,23901	374,231733	1	25,362	FALSCH	0,171069238	193,11	23,93	4621,096667	0	0	0	28255	0	0	0	0	0	0	0	0	26911	33738	0	0	0	0	0	0	0	0	0	0	0	0	0	0	0	0	0	0	0	0	0	0	0	0	0	0
936	375,239047	374,23177	1	27,481	FALSCH	0,877651958	0,31	12163,93	3799,346667	0	0	0	0	0	133540	0	0	0	0	0	0	0	0	0	0	0	0	0	0	0	0	0	0	0	0	0	0	0	67356	0	0	0	45305	0	0	0	0	0	0
937	375,239102	374,231825	1	36,969	FALSCH	1	1,00	23,93	23,93	0	0	0	0	0	0	0	9758,3	0	0	0	0	0	0	0	0	0	0	0	0	0	0	0	0	0	0	0	0	0	0	0	0	0	0	0	0	0	0	0	0
938	375,23919	374,231914	1	30,561	FALSCH	0,307121322	0,00	5921,111818	23,93	0	0	0	0	0	0	0	0	0	0	0	0	0	0	0	0	0	0	0	0	0	64869	0	0	0	0	0	0	0	0	0	0	0	0	32189	0	0	0	0	0
939	375,239311	374,232035	1	17,072	FALSCH	0,831697236	0,33	591,0754545	196,0633333	0	0	0	0	0	6238,6	0	0	0	0	4347,5	0	0	0	0	0	0	0	0	0	0	0	0	0	0	0	2065,6	0	0	0	0	0	0	0	3387,4	0	0	0	0	0
940	375,239589	374,232312	1	15,796	FALSCH	0,71267231	0,83	747,5572727	620,5466667	0	0	0	1880	2648,9	7959,9	0	0	0	0	0	0	0	0	0	0	0	0	0	5367,5	0	0	0	0	0	0	0	0	0	0	0	0	0	0	0	0	5279,4	0	0	0
941	375,240482	374,233205	1	39,937	FALSCH	0,350179481	259,31	23,93	6205,18	0	0	0	0	0	0	74175	0	0	0	0	0	0	0	0	0	0	0	0	0	0	0	0	0	0	0	0	0	0	0	0	0	0	0	0	0	0	0	0	0
942	375,240784	748,467015	2	53,161	FALSCH	0,171575459	391,79	23,93	9375,43	0	0	0	0	0	0	0	0	0	0	0	0	0	0	0	0	75031	62766	0	0	64203	0	0	0	0	0	0	0	63967	61074	0	0	37187	0	0	0	0	0	0	0
943	375,24106	748,467568	2	53,233	FALSCH	0,263906929	0,27	15512,93	4219,763333	66497	0	0	0	0	0	0	0	0	0	110200	0	0	76494	10738	72146	0	0	0	100970	0	0	87495	0	0	115180	0	0	0	0	95934	0	0	0	0	0	0	0	50350	0
944	375,241822	1122,70364	3	22,738	FALSCH	0,652923363	1,21	1065,293636	1284,638333	0	0	0	9524	0	0	0	0	0	0	0	0	0	11849	0	0	0	0	5604,5	0	0	0	11455	0	0	0	0	0	0	0	0	0	0	0	0	0	0	0	0	0
945	375,241994	1496,93887	4	22,511	FALSCH	0,350179481	37,18	23,93	889,7633333	0	0	0	0	0	0	0	0	0	0	10727	0	0	0	0	0	0	10441	0	0	0	0	0	0	0	0	0	0	0	0	0	0	0	10390	0	0	0	0	0	0
946	375,242031	374,234755	1	40,408	FALSCH	1	1,00	23,93	23,93	0	0	0	0	0	0	0	0	0	0	0	0	0	0	0	0	0	21638	0	13026	0	0	0	0	0	0	0	0	10080	0	0	0	0	0	0	0	0	0	0	0
947	375,24239	1122,70534	3	17,791	FALSCH	0,307121322	0,04	576,2027273	23,93	0	0	0	0	0	0	0	0	0	0	0	6075	0	0	0	0	0	0	0	0	0	0	0	0	0	0	0	0	0	0	0	0	0	0	0	0	0	0	0	0
948	375,242572	1122,70589	3	23,223	FALSCH	0,940467288	3,06	677,3663636	2074,596667	0	0	0	24608	0	0	0	0	0	0	12909	0	0	0	0	0	0	0	0	11736	0	0	7187,8	0	0	0	0	0	0	0	0	0	0	0	0	0	0	0	0	0
949	375,242659	374,235382	1	33,63	FALSCH	0,350179481	3543,97	23,93	84807,26333	0	0	0	0	0	0	1017400	0	0	0	0	0	0	0	0	0	0	0	0	0	0	0	0	0	0	0	0	0	84512	0	0	0	0	0	0	0	0	0	0	0
950	375,242704	1122,70628	3	11,881	FALSCH	0,857946006	0,39	708,33	277,5633333	0	0	0	0	0	7528,4	0	0	0	0	0	0	0	0	0	0	0	0	0	0	0	0	0	0	0	0	0	0	0	0	0	0	0	3043,6	0	0	0	0	0	0
951	375,243778	1122,7095	3	42,374	FALSCH	0,969182743	1,18	5325,111818	6272,263333	0	58313	0	74980	0	0	0	0	0	0	0	0	0	0	0	0	0	0	0	0	0	0	0	0	73462	0	0	0	0	0	0	0	0	0	0	0	0	0	0	0
952	375,244324	374,237048	1	87,359	FALSCH	0,816966868	0,34	391,1754545	131,68	2134,4	0	1872,9	0	0	0	0	0	0	1675,8	0	0	0	0	4039,7	0	0	0	0	0	0	0	0	0	0	0	0	0	1148,1	0	1619	0	1293	0	0	0	0	0	0	0
953	375,244573	374,237296	1	25,816	FALSCH	0,307121322	0,02	1358,93	23,93	0	14685	0	0	0	0	0	0	0	0	0	0	0	0	0	0	0	0	0	0	0	0	0	0	0	0	0	0	0	0	0	0	0	0	0	0	0	0	0	0
954	375,246279	374,239002	1	91,888	FALSCH	0,61084915	1,78	223,63	398,9883333	0	0	0	0	0	0	0	0	0	0	0	0	0	0	0	2196,7	0	0	0	0	1715,9	0	0	0	0	1617,7	0	0	0	1227,7	0	0	2797	0	0	0	0	0	1703,7	1334,9
955	375,246856	748,479158	2	39,313	FALSCH	0,603236299	1,01	43578,47545	44196,84667	0	0	122400	0	68827	130960	0	86821	140070	80005	0	118950	71341	0	0	0	0	128680	21355	91270	0	0	119420	0	90009	78991	97209	109770	0	74116	100110	0	88080	0	0	0	112020	0	0	104900
956	375,247441	374,240164	1	91,502	FALSCH	0,605430864	0,69	407,1745455	281,6966667	1856,2	0	1618,5	1638,1	0	991,91	1455,1	1568,6	0	0	0	0	0	1208,8	2471,3	0	0	0	0	0	0	0	752,48	0	0	860,19	0	0	0	0	1257,7	0	0	0	0	0	0	0	0	0
957	375,249225	374,241949	1	90,759	FALSCH	0,897539847	0,77	1713,939091	1317,405	0	0	0	0	0	0	0	0	0	0	0	0	0	0	6575,1	12015	10765	0	4756,7	0	0	0	0	0	8405,7	0	0	0	0	6343,2	5951,8	0	0	0	5828,9	0	0	0	0	4549,2
958	375,249797	374,242521	1	90,787	FALSCH	0,893944481	1,03	5131,493636	5269,296667	10071	5690,8	8108,9	6563,3	6595,5	6810,2	5591,8	4892,4	0	6778,5	0	0	11371	0	0	0	0	3774,7	0	7362,5	0	10780	8953,6	10224	0	7913,4	5653,3	5964,7	0	0	0	7369,9	7936	0	0	10614	7712,1	0	7892,9	0
959	375,25047	374,243193	1	90,714	FALSCH	1	1,00	23,93	23,93	0	0	0	0	0	0	0	0	0	0	0	0	0	6144,2	0	0	0	0	0	0	12578	0	0	0	0	0	0	0	0	0	0	0	0	0	0	0	0	0	0	0
960	375,250879	374,243602	1	88,401	FALSCH	0,448923697	0,37	211,6781818	77,92833333	0	0	731,93	0	0	813,53	0	0	0	0	0	0	0	0	0	0	0	0	0	897,18	0	1251,7	0	0	0	0	647,98	0	0	0	0	0	0	0	0	0	0	0	0	0
961	375,251858	374,244581	1	90,225	FALSCH	0,908802404	0,61	739,7754545	450,255	0	0	1191,1	0	0	0	0	0	5115,9	0	0	7874,3	0	0	0	0	0	0	0	0	0	0	0	0	0	0	0	0	0	0	0	0	0	0	0	0	0	0	0	0
962	375,260174	374,252898	1	26,141	FALSCH	0,350179481	94,26	23,93	2255,596667	0	0	0	0	0	0	0	0	0	0	0	0	0	0	0	0	0	0	0	0	0	0	0	0	0	0	0	0	0	0	0	0	0	26780	0	0	0	0	0	0
963	375,283134	374,275858	1	90,406	FALSCH	0,829913844	0,47	355,7845455	166,0025	0	0	0	0	0	0	0	318,94	0	0	600,05	0	546,27	0	0	3650,4	0	0	0	0	2089,9	0	0	0	0	0	0	0	0	0	0	0	0	0	0	0	1158,6	0	0	0
964	375,284536	374,27726	1	91,526	FALSCH	0,350179481	13,40	23,93	320,6133333	0	0	0	0	0	0	0	0	0	0	3102,1	0	3560,2	0	0	0	0	0	0	0	0	0	0	0	0	0	0	0	0	0	0	0	0	0	0	0	0	0	0	0
965	375,285824	374,278548	1	91,212	FALSCH	0,349042785	2,55	358,5118182	914,08	0	0	0	0	0	0	0	0	0	0	0	0	0	0	3680,4	0	4763,8	0	4207,1	1025,2	0	0	0	0	0	0	0	0	1544,8	0	0	0	0	0	0	0	0	0	1710,9	0
966	375,286263	374,278987	1	91,87	FALSCH	0,521876178	0,54	475,4572727	255,2216667	0	0	0	0	0	0	0	0	0	0	0	0	0	0	0	0	0	0	0	0	0	0	0	2775,5	1816,6	0	0	0	0	0	1800,2	0	0	0	1495,2	3091,1	0	1875,7	0	0
967	375,286395	374,279118	1	91,556	FALSCH	0,786308312	1,09	938,73	1022,163333	3826,5	2157,3	2762,4	3449,6	3583,5	3242,2	3647,8	3630,9	2074,8	3652,7	0	4663,3	0	0	0	0	0	3246,5	0	2702,9	0	0	0	2806,6	2343	0	0	0	0	0	768,75	0	0	0	0	0	0	0	0	0
968	375,287459	374,280182	1	91,279	FALSCH	1	1,00	23,93	23,93	966,18	0	0	0	0	0	0	0	0	0	0	0	0	3270,2	0	0	0	0	0	0	0	0	0	0	0	0	0	0	0	0	0	0	0	0	0	0	0	0	0	0
969	375,320761	374,313484	1	85,61	FALSCH	0,892367387	0,72	7543,957273	5450,821667	0	0	0	0	0	0	0	0	0	0	0	0	0	0	0	0	0	0	9284,2	0	9840,1	23040	0	0	23417	39418	19500	6814,3	54096	0	0	25877	15492	7413,5	33584	0	13433	26989	0	0
970	375,321092	374,313816	1	85,451	FALSCH	0,844172681	0,58	10948,57545	6319,68	41075	23372	21642	40346	17914	0	0	38274	12837	25801	11101	89255	10187	23094	7544,1	0	0	38039	0	11213	0	0	0	12179	0	0	0	0	0	16909	17367	0	0	0	0	0	0	0	0	0
971	375,322069	374,314793	1	91,598	FALSCH	0,307121322	0,12	191,8209091	23,93	0	0	0	0	0	0	0	0	0	0	2618,6	0	0	0	1846,8	0	0	0	0	0	0	0	0	0	0	0	0	0	0	0	0	0	0	0	0	0	0	0	0	0
972	375,322684	374,315407	1	91,61	FALSCH	0,307121322	0,09	259,4936364	23,93	0	0	0	0	1880,6	0	0	2032,7	0	0	0	2591,2	0	0	0	0	0	1918,8	0	0	0	0	0	0	0	0	0	0	0	0	0	0	0	0	0	0	0	0	0	0
973	375,323415	374,316138	1	91,412	FALSCH	0,307121322	0,19	123,6754545	23,93	0	0	0	0	0	0	0	0	0	0	0	0	0	1899,9	0	0	0	0	0	0	0	0	0	0	0	0	0	1097,2	0	0	0	0	0	0	0	0	0	0	0	0
974	375,3235	374,316223	1	85,516	FALSCH	0,476185418	0,30	4132,475455	1257,013333	0	0	0	0	0	18301	14797	0	0	0	0	0	0	0	0	0	0	0	0	0	0	0	26893	0	0	0	0	0	0	0	0	0	0	0	0	0	0	0	0	0
975	375,340111	2245,99701	6	50,242	FALSCH	0,350179481	401,40	23,93	9605,596667	0	0	0	0	0	0	0	0	114980	0	0	0	0	0	0	0	0	0	0	0	0	0	0	0	0	105700	0	0	83765	0	0	0	0	0	0	0	0	0	0	94429
976	375,359309	2246,11219	6	40,19	FALSCH	1	1,00	23,93	23,93	72550	0	0	0	0	0	0	0	0	0	0	0	0	0	0	0	0	0	0	0	0	0	0	0	0	0	0	0	0	0	0	0	0	0	0	0	0	0	0	0
977	375,35979	2246,11508	6	25,526	FALSCH	0,936257161	0,84	6964,93	5860,763333	0	0	0	0	149600	0	0	167010	0	0	0	0	34935	0	0	0	0	0	0	0	0	0	0	0	0	0	35107	58061	0	82184	0	0	0	0	0	0	0	18290	0	0
978	375,360251	2246,11785	6	25,534	FALSCH	1	1,00	23,93	23,93	101300	0	106610	0	0	0	0	0	0	0	0	0	0	139800	0	0	0	0	0	110510	143810	0	0	0	105440	94435	0	0	93630	0	104700	0	0	0	0	0	0	0	0	189660
979	375,360523	2246,11948	6	35,329	FALSCH	0,307121322	0,01	4225,475455	23,93	0	0	0	0	0	0	0	0	0	0	0	0	0	63322	0	46217	0	0	0	0	0	0	0	0	0	0	0	0	0	0	0	0	0	0	0	0	0	0	0	0
980	375,364068	2246,14075	6	30,504	FALSCH	0,058199847	0,00	20950,38455	23,93	0	0	0	0	0	180220	0	0	0	0	0	32914	0	0	17057	0	0	0	0	0	0	0	0	0	0	83517	0	0	0	0	0	0	0	0	0	0	0	0	0	125580
981	375,364939	2246,14597	6	25,508	FALSCH	0,350179481	500,83	23,93	11984,76333	0	0	0	0	0	0	0	0	0	0	0	0	0	0	0	0	0	0	0	0	33005	0	0	143530	0	0	0	0	0	0	0	0	0	0	0	0	0	0	0	0
982	375,367902	374,360625	1	13,48	FALSCH	0,967622806	1,06	386,9572727	411,005	0	0	0	0	0	0	4644,9	0	0	0	0	0	0	0	3993,3	0	0	0	0	0	0	0	0	0	0	0	0	0	0	0	0	0	0	0	0	0	0	0	0	0
983	375,369033	2246,17054	6	30,953	FALSCH	1	1,00	23,93	23,93	0	0	0	0	0	0	0	24273	0	0	0	0	0	109580	0	0	0	0	0	0	0	0	0	0	0	0	0	0	0	0	0	0	0	0	0	0	0	0	0	0
984	375,372631	2246,19213	6	42,957	FALSCH	0,350179481	63,44	23,93	1518,096667	0	0	135020	0	0	0	0	0	0	0	0	0	0	0	0	0	0	0	0	0	0	0	0	0	0	0	0	0	0	82559	0	0	0	0	0	0	0	0	17930	0
985	375,373852	1871,83288	5	52,215	FALSCH	0,307121322	0,00	26798,47545	23,93	0	0	73288	0	0	0	0	0	0	0	0	0	0	0	0	0	0	0	0	69586	0	0	0	0	0	0	0	0	0	0	0	294520	0	0	0	0	0	0	0	0
986	375,374825	2246,20529	6	26,967	FALSCH	1	1,00	23,93	23,93	0	0	0	0	0	0	0	0	0	0	0	0	0	28367	0	0	0	0	0	0	0	0	0	0	0	0	0	0	0	0	0	0	0	0	0	0	0	0	0	0
987	375,375082	374,367806	1	14,107	FALSCH	0,307121322	0,05	441,8845455	23,93	0	0	0	0	0	0	0	0	0	0	0	0	0	0	0	0	0	0	0	0	0	0	0	0	0	0	0	0	0	0	9811,4	0	0	0	0	0	0	4597,5	0	0
988	375,375852	2246,21145	6	35,405	FALSCH	0,927880244	0,65	7386,93	4836,846667	74543	0	0	0	0	0	0	0	0	0	0	80993	57755	0	0	0	0	0	0	0	0	0	0	0	0	0	0	0	0	0	0	0	0	0	0	0	0	0	0	75697
989	375,376098	2246,21293	6	39,703	FALSCH	0,350179481	424,63	23,93	10161,43	0	0	0	0	0	0	0	0	0	0	0	0	0	0	0	0	0	0	0	0	0	0	0	0	0	0	121650	0	0	0	0	0	0	0	0	0	0	0	0	49631
990	375,380272	2246,23798	6	39,851	FALSCH	0,350179481	172,51	23,93	4128,096667	0	0	0	0	0	0	0	0	0	0	0	0	0	0	0	0	0	0	0	0	0	0	0	0	0	76894	0	0	0	0	0	0	0	0	0	0	49250	0	0	0
991	375,381535	2246,24555	6	36,473	FALSCH	0,307121322	0,00	7190,748182	23,93	0	0	0	0	0	0	0	0	0	0	0	78835	0	0	0	0	0	59355	0	0	0	0	0	0	0	0	0	0	0	0	0	0	0	0	0	0	0	0	0	0
992	375,385264	2246,26793	6	35,28	FALSCH	0,350179481	115,47	23,93	2763,096667	0	0	0	0	0	0	0	0	0	0	0	0	32870	106770	0	0	0	0	0	0	0	0	0	0	0	0	0	0	0	0	0	0	0	0	113220	0	0	0	0	0
993	375,401908	1871,97316	5	37,321	FALSCH	1	1,00	23,93	23,93	0	0	0	0	0	0	0	0	0	0	0	0	0	0	0	0	0	0	0	0	0	0	0	0	0	36038	0	0	54249	0	0	0	0	0	19588	0	0	0	0	71880
994	375,404969	374,397693	1	13,422	FALSCH	0,965727199	1,06	609,1390909	644,205	0	0	0	0	0	0	0	0	0	0	0	0	0	4580	6437,3	0	0	0	0	0	12966	0	0	0	0	14854	0	0	0	0	0	0	0	7443,3	0	0	0	0	0	0
995	375,405186	374,397909	1	11,717	FALSCH	0,989710459	1,41	169,9118182	239,18	0	0	0	0	0	0	0	0	0	0	3756	0	0	2565,5	0	0	0	3999,4	0	0	0	0	0	0	0	0	0	0	0	0	0	0	0	2583	0	0	0	1605,8	0	0
996	375,405792	1497,59406	4	16,598	FALSCH	0,529446996	0,58	974,3118182	562,7716667	0	0	0	0	0	0	0	0	0	0	0	0	0	0	6536,3	3917,9	0	0	0	0	0	0	0	0	0	0	6466,1	0	0	3634,2	0	0	0	0	0	0	0	0	0	1464
997	375,406257	1497,59592	4	15,785	FALSCH	0,338554738	1,01	1086,53	1102,013333	0	0	0	0	0	0	0	0	0	0	0	0	0	0	4366,7	2684,6	0	7627,9	0	0	6156,6	0	0	0	0	0	12937	0	0	0	5748,9	0	0	0	0	4637,3	0	0	0	4647,9
998	375,40631	1497,59613	4	14,123	FALSCH	1	1,00	23,93	23,93	0	0	0	0	0	0	0	0	0	0	0	0	0	0	0	0	0	8174,9	0	0	0	0	0	0	0	0	0	0	0	0	0	0	0	0	0	0	0	0	0	11960
999	375,406366	1497,59636	4	11,663	FALSCH	0,657745812	1,17	964,2936364	1125,913333	0	0	0	0	5309,6	0	8458	0	0	0	0	0	0	0	0	0	4765,8	0	0	0	0	0	0	0	0	0	0	0	0	0	0	10344	0	0	0	0	0	0	0	0
1000	375,406605	1497,59732	4	12,711	FALSCH	0,562180664	1,21	4981,202727	6032,655	13534	0	0	0	11148	15042	6376,4	9481,2	0	0	0	0	20539	0	0	17326	6760,5	8673,1	11877	0	18263	0	16795	8287,8	0	0	0	0	0	11515	9151,4	0	0	0	0	0	18264	5367	0	0
1001	375,407014	1497,59895	4	14,615	FALSCH	0,259503914	0,28	6818,748182	1924,33	0	0	0	7061,8	0	0	0	19072	0	2612,6	0	22216	15743	0	13818	13334	0	7460	0	0	14594	0	0	0	0	0	0	0	0	0	12833	0	0	0	0	25375	0	0	0	12083
1002	375,407178	374,399901	1	16,079	FALSCH	0,881170081	0,53	382,8209091	201,5383333	0	0	0	0	0	0	0	2745,4	0	0	0	0	0	0	0	3947,8	0	5822	0	0	0	0	0	0	2034,5	0	0	0	0	0	0	0	0	2131,3	0	0	0	0	0	0
1003	375,40757	1497,60117	4	13,585	FALSCH	0,916032286	0,81	3163,475455	2563,596667	12502	0	0	15249	16649	21489	0	5705,7	0	0	0	13046	15227	0	0	0	0	0	0	0	10319	0	0	0	0	0	0	0	0	0	21516	0	0	0	0	0	0	0	0	19585
1004	375,408228	1497,6038	4	14,968	FALSCH	0,426722825	0,16	2223,820909	366,4716667	0	0	0	0	0	0	0	0	0	8230,4	12435	17136	0	0	0	0	0	0	4110,5	0	0	0	0	0	0	0	0	0	0	0	0	0	0	0	0	7062,8	0	0	0	0
1005	375,408433	1497,60463	4	12,234	FALSCH	0,998331752	1,50	697,7754545	1046,68	0	7412,3	0	0	0	0	0	0	12273	7668,4	0	0	0	0	0	0	0	0	0	0	0	0	0	0	0	14348	0	0	0	0	0	0	0	0	0	0	0	0	0	0
1006	375,41012	1497,61137	4	13,133	FALSCH	0,307121322	0,04	580,3936364	23,93	0	0	0	0	0	0	0	0	0	15672	0	0	0	0	0	6121,1	0	0	0	14891	0	0	0	0	0	10497	0	0	0	0	0	0	0	0	0	0	0	0	0	0
1007	375,417312	1497,64014	4	30,589	FALSCH	0,350179481	123,60	23,93	2957,68	0	0	0	35205	0	0	0	0	0	0	0	0	0	0	0	0	0	0	0	0	0	0	0	0	0	0	0	0	0	0	0	0	0	0	0	0	0	0	0	18142
1008	375,424304	1497,66811	4	28,154	FALSCH	1	1,00	23,93	23,93	0	0	58588	0	0	0	0	0	0	0	53743	0	0	0	0	0	0	0	0	0	42689	0	0	0	0	0	0	0	0	0	0	0	0	0	0	0	0	0	0	0
1009	375,426276	1497,676	4	11,745	FALSCH	0,916201972	0,60	2279,475455	1371,263333	0	24811	0	16168	0	0	0	0	0	0	0	0	0	0	0	0	0	0	0	0	0	0	0	0	0	0	0	0	0	0	0	0	0	0	0	0	0	0	0	0
1010	375,430898	1497,69449	4	11,457	FALSCH	0,350179481	16,67	23,93	398,8216667	0	0	0	0	0	0	0	3121,2	0	0	0	0	0	0	0	0	0	0	0	0	0	0	0	0	0	0	0	0	0	0	0	0	0	4498,7	0	0	0	0	0	0
1011	375,435956	1497,71472	4	46,101	FALSCH	0,350179481	4632,91	23,93	110865,5967	57964	0	0	0	925210	0	0	0	0	0	0	0	0	0	0	0	1330100	0	0	0	0	0	0	0	0	0	0	0	0	0	0	0	0	0	0	0	0	0	0	0
1012	375,436552	1497,7171	4	45,546	FALSCH	0,474081536	0,78	600839,3845	469807,2633	769210	0	699720	0	0	832100	912240	685430	1059100	698560	838280	1143700	598770	828920	98032	479760	0	764850	0	582290	1024300	910110	1382100	318110	820530	543010	1130300	1148700	762280	727780	902210	559260	801680	0	0	0	703170	55208	114030	850270
1013	375,437267	1497,71996	4	36,699	FALSCH	0,57204784	0,81	4206,993636	3415,18	22485	0	0	40695	21829	0	0	0	0	0	0	0	0	0	8183,7	37830	0	0	0	0	0	0	0	0	25854	0	0	0	0	0	0	0	0	0	0	0	0	0	0	0
1014	375,43814	374,430863	1	45,53	FALSCH	0,882136024	12,05	3156,202727	38019,76333	0	0	0	455950	0	0	0	0	0	0	0	0	0	0	0	0	0	0	0	0	0	0	0	0	0	0	0	0	0	0	0	0	0	0	0	0	0	34455	0	0
1015	375,438625	1497,72539	4	36,725	FALSCH	0,350179481	69,26	23,93	1657,346667	0	0	0	19601	0	0	0	0	0	37267	0	0	0	0	0	0	0	0	0	0	0	0	0	0	0	0	0	0	0	0	0	0	0	0	0	0	0	0	0	0
1016	375,438742	1497,72586	4	42,295	FALSCH	0,350179481	383,78	23,93	9183,93	0	0	0	0	0	0	109920	0	0	0	0	0	0	0	0	0	0	0	0	0	0	0	0	0	0	0	0	0	0	0	0	0	0	0	0	0	0	0	0	0
1017	375,440469	1497,73277	4	18,649	FALSCH	0,350179481	18,15	23,93	434,405	0	0	0	0	0	0	0	0	0	0	0	0	0	0	0	0	4925,7	0	0	0	0	0	0	0	0	0	0	0	0	0	0	0	0	0	0	0	0	0	0	0
1018	375,441689	1497,73765	4	67,557	FALSCH	0,619659407	1,60	3218,075455	5158,93	0	0	0	0	0	0	0	0	0	0	0	0	0	0	0	0	0	0	0	0	0	27275	0	61620	0	0	0	0	0	0	0	0	0	0	0	0	0	7860,6	0	0
1019	375,443158	1497,74353	4	34,747	FALSCH	1	1,00	23,93	23,93	0	0	0	0	0	0	0	0	0	0	0	0	0	0	0	0	0	54532	0	0	0	0	0	0	0	35363	0	0	0	0	0	0	0	0	0	0	0	0	0	0
1020	375,445685	1497,75363	4	21,051	FALSCH	0,958984099	1,13	6450,202727	7287,513333	0	41033	0	33213	0	0	0	0	32054	0	0	0	0	0	11193	0	0	0	0	35779	31120	0	0	0	14778	26094	21896	18463	0	14387	0	0	0	0	0	0	0	0	0	30095
1021	375,445939	1497,75465	4	21,534	FALSCH	0,136292319	0,01	3947,020909	23,93	0	0	0	0	0	0	0	0	0	14876	0	34869	0	0	0	0	0	0	0	0	0	0	8285	0	0	0	0	0	0	0	0	0	0	0	0	0	0	0	0	0
1022	375,446662	1497,75754	4	40,912	FALSCH	0,879256879	0,35	5753,839091	2021,263333	0	0	0	0	0	0	0	0	0	0	0	0	0	0	0	63029	0	0	0	0	0	0	0	0	0	0	0	0	0	0	0	0	23968	0	0	0	0	0	0	0
1023	375,447557	1497,76112	4	23,009	FALSCH	0,872279809	0,96	17254,11182	16539,51333	35566	72759	0	54961	25106	14294	0	0	0	0	40779	0	19142	53253	0	30318	34469	0	20487	32124	65347	0	29674	20174	52336	49423	27427	16903	29393	28501	38541	25584	0	21527	32041	0	0	0	0	0
1024	375,447655	1497,76151	4	28,176	FALSCH	0,366225041	1,70	3763,384545	6414,93	0	0	0	0	0	0	0	0	0	0	0	0	31585	0	0	0	20488	0	0	0	0	0	41134	0	42186	0	0	0	0	0	0	0	0	24619	0	0	0	0	0	0
1025	375,447694	1497,76167	4	23,143	FALSCH	0,549960335	0,65	9846,293636	6356,596667	0	0	0	0	0	32989	60208	0	0	30384	0	52357	0	0	0	0	0	0	0	0	0	0	0	0	0	0	0	0	0	0	0	0	15784	0	0	0	0	22700	0	30578
1026	375,447881	1497,76242	4	28,776	FALSCH	0,586119358	3,19	2589,475455	8254,596667	13702	0	0	79145	0	28221	0	41192	0	0	0	0	19623	0	0	0	0	0	0	0	0	0	0	0	0	0	0	0	0	0	0	0	0	0	0	0	0	0	0	0
1027	375,448179	1497,76361	4	40,877	FALSCH	0,350179481	211,65	23,93	5064,846667	0	0	0	0	0	0	0	0	60491	0	0	0	0	0	0	0	0	0	0	0	0	0	0	0	0	0	0	0	0	0	0	0	0	0	0	0	0	0	0	0
1028	375,450417	1497,77256	4	22,646	FALSCH	0,307121322	0,02	1285,475455	23,93	0	0	0	0	0	0	0	0	0	0	0	0	0	0	0	13877	0	0	0	0	0	0	0	0	0	16149	0	0	0	0	0	0	0	0	0	0	0	0	0	0
1029	375,451265	1497,77595	4	22,777	FALSCH	0,350179481	144,16	23,93	3449,68	10864	0	0	41109	0	0	0	0	0	0	0	0	0	18758	0	0	0	14919	0	0	0	0	0	0	0	0	0	0	0	0	0	0	0	0	0	0	0	0	0	13355
1030	375,452587	1497,78124	4	18,324	FALSCH	0,307121322	0,04	558,1118182	23,93	0	0	0	0	0	0	0	0	0	0	0	5876	0	0	0	0	0	0	0	0	0	0	0	0	0	0	0	0	0	0	0	0	0	0	0	0	0	0	0	0
1031	375,465844	1123,3757	3	55,511	FALSCH	0,307121322	0,01	2667,020909	23,93	0	0	0	0	0	0	0	0	0	14807	0	0	0	0	0	29074	0	0	0	0	0	0	0	0	0	0	0	0	0	0	0	0	0	0	0	0	0	0	0	0
1032	375,46642	1497,83658	4	28,27	FALSCH	0,350179481	235,49	23,93	5635,263333	0	0	0	0	23338	0	0	0	0	0	0	0	0	0	0	0	0	0	0	0	12270	0	0	0	0	12959	67336	0	0	0	0	0	0	0	0	0	0	0	0	0
1033	375,467316	1497,84016	4	27,882	FALSCH	0,194038317	2,37	3599,657273	8519,68	0	0	0	0	0	39333	0	0	24141	0	0	0	33050	0	0	0	0	0	12656	16308	0	0	0	0	28103	0	0	0	0	0	0	0	32102	0	0	0	0	0	0	0
1034	375,467641	1497,84146	4	27,934	FALSCH	0,990915167	1,85	1496,566364	2771,18	0	0	0	0	0	0	0	0	0	0	0	0	0	0	16199	0	0	0	0	0	0	0	0	0	0	26052	0	0	0	0	0	0	0	0	0	0	32967	0	0	0
1035	375,481555	1123,42284	3	33,94	FALSCH	0,96015583	1,03	3794,202727	3908,096667	0	0	0	0	0	0	0	0	0	0	0	0	0	0	0	0	0	0	0	0	0	41473	0	46610	0	0	0	0	0	0	0	0	0	0	0	0	0	0	0	0
1036	375,482123	1123,42454	3	40,521	FALSCH	0,833752425	0,37	16779,38455	6286,68	0	58980	0	0	19113	0	0	0	0	0	0	0	0	0	0	0	0	0	0	0	0	125330	0	50835	0	0	0	0	0	0	0	0	0	24318	0	0	0	0	0	0
1037	375,492544	1123,4558	3	22,657	FALSCH	0,473822656	0,31	2573,202727	801,1133333	0	0	0	0	0	14759	9326,2	0	0	0	0	0	0	0	0	0	0	0	0	0	0	0	0	0	0	0	0	0	0	0	0	13283	0	0	0	0	0	0	0	0
1038	375,493601	1123,45897	3	59,394	FALSCH	0,026387862	0,25	254442,3845	63588,59667	463000	37596	158010	0	318090	306730	0	150070	74770	263600	227910	294950	0	173890	42574	143410	126340	151760	0	179260	434550	0	33155	61056	140470	0	500610	42489	131030	407870	610190	1878100	0	0	173480	0	0	19599	0	573190
1039	375,50097	1123,48108	3	37,456	FALSCH	0,609705612	2,48	4503,111818	11174,51333	21746	0	0	0	0	49271	111020	0	0	0	24610	0	22787	0	0	0	0	0	0	36931	0	0	0	0	61016	0	0	0	0	0	0	0	0	0	0	0	0	0	0	0
1040	375,501573	1123,48289	3	26,584	FALSCH	0,467917489	13,44	669,2936364	8994,18	0	0	0	0	20199	0	0	0	0	0	11049	0	0	0	7099	0	0	0	0	0	0	0	0	0	0	0	38354	0	0	0	0	0	0	69289	0	0	0	0	0	0
1041	375,50185	1123,48372	3	37,448	FALSCH	0,171736384	324,32	23,93	7761,013333	0	0	0	0	0	0	0	0	63744	0	0	0	0	0	0	0	0	0	0	0	0	0	0	0	0	0	0	0	0	0	0	0	29101	0	0	0	0	0	0	0
1042	375,504085	2246,98085	6	35,59	FALSCH	0,307121322	0,00	7872,839091	23,93	0	0	0	0	0	86338	0	0	0	0	0	0	0	0	0	0	0	0	0	0	0	0	0	0	0	0	0	0	0	0	25676	0	0	0	0	0	0	0	0	0
1043	375,504745	2246,98481	6	28,299	FALSCH	0,350179481	57,48	23,93	1375,43	0	0	0	0	0	0	0	0	0	0	0	0	0	22923	0	0	0	0	0	0	13969	0	0	0	0	0	16218	0	0	0	0	0	0	0	31952	0	0	0	0	0
1044	375,504947	1123,49301	3	35,715	FALSCH	0,833517815	1,16	10873,29364	12599,055	24430	0	22601	0	0	0	41850	0	0	31197	23980	0	52238	28013	0	19450	0	33061	0	29800	0	0	65587	0	42752	0	54281	34306	0	0	0	0	0	0	0	0	0	0	2532,5	0
1045	375,504988	1123,49314	3	24,054	FALSCH	0,13366157	0,03	880,0936364	23,93	0	0	0	0	0	0	0	0	0	0	0	0	0	0	0	4348,6	0	0	0	0	0	0	0	0	0	0	0	0	0	0	0	5069,2	0	0	0	0	0	0	0	0
1046	375,505195	1123,49376	3	28,745	FALSCH	0,894499052	0,41	7495,566364	3110,43	0	0	0	0	15332	0	0	0	0	0	0	0	0	0	0	0	0	0	0	0	0	0	0	0	0	0	37038	0	0	0	0	82188	0	0	0	0	0	0	0	0
1047	375,50537	1123,49428	3	28,606	FALSCH	0,307121322	0,01	3968,202727	23,93	0	0	0	0	26244	43387	0	0	0	0	0	0	0	0	0	0	0	0	0	0	28775	0	0	0	0	0	0	0	0	0	0	0	0	0	0	0	0	0	0	0
1048	375,505661	1123,49515	3	28,765	FALSCH	0,847060726	0,20	12923,02091	2640,263333	0	0	18820	0	0	0	31396	0	0	0	0	141890	0	0	0	0	0	0	0	0	14640	0	0	0	0	0	0	0	0	26532	0	0	0	0	0	0	0	0	0	0
1049	375,506925	2246,99789	6	50,227	FALSCH	0,238838266	0,21	24976,65727	5360,096667	0	53100	0	0	0	0	0	0	0	0	0	113360	0	0	0	0	64034	0	0	0	0	0	108020	0	0	0	0	0	0	0	0	0	0	0	0	0	0	0	0	0
1050	375,507122	1123,49954	3	33,582	FALSCH	0,307121322	0,00	5242,839091	23,93	0	0	0	0	0	57408	0	0	0	0	0	0	0	0	0	0	0	0	0	0	0	0	0	0	0	0	0	0	0	0	0	0	0	0	0	0	0	0	0	14179
1051	375,507275	1123,5	3	50,186	FALSCH	0,133177186	0,32	17624,76636	5690,763333	0	0	0	68002	78108	89208	0	0	0	0	0	0	0	0	8477,2	53241	0	0	0	0	0	0	0	0	0	0	0	0	0	0	0	42683	0	0	0	0	0	0	0	0
1052	375,507798	2247,00313	6	34,148	FALSCH	1	1,00	23,93	23,93	0	0	0	0	36136	0	0	0	0	0	0	0	0	0	0	0	0	0	0	0	0	0	0	0	0	0	0	0	0	0	0	0	0	0	0	0	0	0	0	0
1053	375,508567	2247,00774	6	15,958	FALSCH	0,171092803	51,10	23,93	1222,713333	0	0	0	0	0	0	0	0	0	0	0	0	0	0	0	0	0	0	0	0	0	0	0	0	0	0	7620,1	0	0	0	0	0	0	0	0	0	0	0	6765,3	0
1054	375,508678	1123,5042	3	29,181	FALSCH	0,851123727	0,38	15484,29364	5857,68	0	0	0	0	0	0	0	0	0	0	0	0	0	0	0	0	0	0	0	0	49189	130730	0	0	0	0	0	0	41817	0	0	39334	0	37277	0	0	32728	0	0	29450
1055	375,508792	1123,50455	3	29,086	FALSCH	0,616103683	1,72	2377,384545	4090,43	0	0	0	0	0	0	0	0	0	0	0	0	0	0	0	25888	0	47559	29155	36525	0	0	0	0	0	48258	0	0	0	0	0	0	19643	0	52826	0	0	0	0	0
1056	375,508878	2247,00961	6	11,249	FALSCH	0,350179481	26,04	23,93	623,0966667	0	0	0	0	13080	0	0	0	0	0	0	0	0	0	0	0	0	0	7190	0	0	0	0	0	25540	0	0	0	0	0	0	0	0	0	14165	0	0	0	0	0
1057	375,508925	1123,50495	3	29,125	FALSCH	0,459765669	0,43	38242,56636	16522,51333	29245	150460	36463	28408	70333	62291	0	57727	65355	29932	31409	73469	14382	69075	22730	0	0	0	0	0	0	0	52181	54257	0	0	35581	59274	0	64861	0	0	0	0	0	0	0	0	0	0
1058	375,509524	1123,50674	3	25,576	FALSCH	0,307121322	0,01	2528,020909	23,93	0	0	0	0	0	0	0	17672	0	0	0	0	0	37162	0	27545	0	0	0	0	0	0	0	0	0	28156	0	0	0	21757	0	0	0	0	0	0	0	0	0	0
1059	375,509701	1123,50727	3	25,607	FALSCH	0,799021571	0,99	8833,566364	8758,93	12874	42844	0	0	21307	23307	17013	0	29592	24566	0	0	0	0	0	0	0	0	0	0	0	0	30755	0	0	0	33160	0	0	0	0	0	25055	0	0	0	0	0	0	31848
1060	375,509713	2247,01462	6	25,558	FALSCH	1	1,00	23,93	23,93	0	0	0	0	0	0	0	0	0	0	0	0	0	0	0	0	0	45029	0	0	0	0	0	0	0	0	0	0	34150	0	0	0	0	0	0	0	0	0	0	0
1061	375,509714	2247,01463	6	12,154	FALSCH	0,307121322	0,02	1522,293636	23,93	0	0	0	0	0	0	0	0	0	0	0	0	0	0	0	0	0	0	0	0	0	0	0	0	12462	0	0	0	0	0	0	16482	0	0	0	0	0	0	0	0
1062	375,510041	1123,50829	3	25,561	FALSCH	0,96630846	1,11	2775,839091	3081,763333	0	0	0	0	0	0	0	0	0	0	0	30271	0	0	0	0	0	0	0	30035	0	0	0	0	0	0	0	0	0	0	0	0	0	0	0	0	36694	0	0	0
1063	375,510531	2247,01953	6	27,556	FALSCH	0,350179481	120,53	23,93	2884,346667	0	0	0	0	0	0	0	0	0	0	0	0	0	0	0	0	34325	0	0	0	0	0	0	0	0	0	0	0	0	0	0	0	0	0	0	0	0	0	0	0
1064	375,513023	2247,03448	6	28,283	FALSCH	0,305258807	6,00	2267,202727	13607,59667	0	0	0	0	0	24676	37819	0	0	0	0	0	0	175730	0	0	0	0	0	0	0	0	0	0	0	0	0	0	0	0	0	0	98627	26558	0	0	0	0	0	0
1065	375,513286	2247,03606	6	26,87	FALSCH	0,973003948	2,58	2778,748182	7158,846667	104070	0	38660	0	21612	0	0	0	0	86267	0	30303	0	0	0	0	85619	63065	0	0	84466	0	0	0	0	0	0	0	35975	0	0	0	0	0	68113	0	0	0	0	88334
1066	375,51379	1123,51954	3	26,964	FALSCH	0,919285266	3,42	2631,893636	9003,43	0	21652	0	84541	0	0	0	17807	0	0	17916	0	0	33513	0	7035,6	0	0	0	0	0	0	0	0	0	0	0	0	0	0	0	0	23213	0	0	0	0	0	0	0
1067	375,513828	2247,03931	6	26,265	FALSCH	0,171297706	247,99	23,93	5934,346667	0	0	0	0	0	0	0	0	0	0	0	0	0	0	0	0	0	0	0	0	0	0	0	0	0	0	0	0	0	0	29513	0	0	43263	0	0	27662	0	0	0
1068	375,515164	1123,52366	3	29,091	FALSCH	0,636521032	1,49	2697,293636	4007,013333	0	0	0	0	0	29407	0	0	0	0	0	0	0	0	0	0	0	0	0	0	0	0	0	0	0	0	34770	0	0	0	0	0	0	0	0	0	13027	0	0	0
1069	375,515267	2247,04794	6	29,382	FALSCH	0,643995388	1,21	4402,475455	5322,93	0	0	0	24109	0	0	0	0	0	0	0	0	0	0	0	0	0	0	0	0	0	0	0	0	0	0	0	48164	0	0	0	0	39479	0	0	0	0	0	0	24907
1070	375,515354	2247,04846	6	11,393	FALSCH	1	1,00	23,93	23,93	0	0	0	0	0	0	0	0	0	0	4957,3	0	0	0	0	0	0	5383,6	0	0	0	0	0	0	0	0	0	0	0	0	0	0	0	0	0	0	0	0	0	0
1071	375,515859	1123,52575	3	25,08	FALSCH	0,350179481	48,88	23,93	1169,68	0	0	0	0	0	0	0	0	0	0	0	0	0	0	0	0	0	0	0	0	0	0	0	0	0	0	13749	0	0	0	12232	0	0	0	11204	0	0	0	0	0
1072	375,515942	1123,526	3	11,254	FALSCH	0,350179481	20,41	23,93	488,505	0	0	0	0	0	0	5574,9	0	0	0	0	0	0	0	0	0	0	3884,1	0	0	0	0	0	0	0	0	0	0	0	0	0	0	0	0	0	0	0	0	0	0
1073	375,516049	1123,52632	3	13,545	FALSCH	0,350179481	25,30	23,93	605,53	0	0	0	0	0	0	6979,2	0	0	0	0	0	0	0	0	0	0	0	0	0	0	0	0	0	0	0	0	0	0	0	0	0	0	0	0	0	0	0	0	0
1074	375,516117	2247,05305	6	19,486	FALSCH	1	1,00	23,93	23,93	0	0	0	0	0	0	0	0	0	0	0	0	0	0	0	0	0	0	0	0	0	0	0	0	0	5610,6	0	0	0	0	0	0	0	0	0	0	0	0	0	15822
1075	375,516763	2247,05692	6	26,105	FALSCH	0,307121322	0,00	5187,93	23,93	0	0	0	0	0	0	0	0	0	0	0	0	0	0	0	0	0	0	0	0	0	0	56804	0	0	0	0	0	0	0	0	0	0	0	0	0	0	0	0	0
1076	375,51691	1123,5289	3	36,643	FALSCH	0,231869077	0,18	15100,47545	2696,013333	0	0	0	0	0	41123	0	27060	0	0	0	0	0	0	0	0	0	0	0	0	0	90176	34543	0	0	0	0	0	17556	0	0	0	0	32065	0	0	0	0	0	0
1077	375,516917	2247,05784	6	32,354	FALSCH	0,307121322	0,00	5551,202727	23,93	0	0	0	0	0	0	0	0	0	0	0	0	0	0	0	0	0	0	0	0	0	0	0	0	0	0	0	60800	0	0	0	0	0	0	29406	0	0	0	0	0
1078	375,5175	1123,53067	3	36,158	FALSCH	0,635851262	2,65	6387,384545	16902,18	0	0	0	69089	0	28138	0	0	80360	0	0	0	0	0	0	0	0	0	0	0	0	0	0	0	0	0	53090	41860	0	34696	32068	0	0	0	0	0	0	0	0	0
1079	375,517541	1123,5308	3	45,028	FALSCH	0,595020987	0,75	32399,02091	24165,34667	53247	87506	78375	83201	47082	0	42838	28667	0	47538	0	147810	43676	0	0	0	0	0	0	0	0	0	0	0	0	0	0	120810	0	0	0	0	29628	0	0	0	90354	0	0	0
1080	375,517701	1123,53127	3	45,13	FALSCH	0,843170228	0,28	32736,47545	9253,93	0	0	0	0	0	0	0	31732	0	0	64656	0	0	0	0	0	36125	46850	0	49031	65587	25801	309900	29536	0	87512	0	0	50249	45355	0	24137	0	45099	0	0	0	0	0	0
1081	375,517709	1123,5313	3	25,838	FALSCH	0,350179481	37,87	23,93	906,18	0	0	0	0	0	0	0	0	0	0	0	0	10587	0	0	0	0	0	0	0	0	0	0	0	0	9825,6	0	0	0	0	0	0	0	0	0	0	0	0	0	0
1082	375,518114	2247,06502	6	37,098	FALSCH	0,174617799	3,75	5336,202727	19997,09667	0	58435	0	0	0	0	0	0	0	0	0	0	0	0	0	0	0	0	0	0	0	0	0	61243	0	0	65725	0	0	0	0	0	0	36117	0	0	76593	0	0	0
1083	375,518465	1123,53357	3	42,96	FALSCH	1	1,00	23,93	23,93	0	0	0	0	0	0	0	0	0	0	0	0	0	0	0	0	0	0	0	0	0	0	0	0	0	51900	0	0	0	0	0	0	0	0	0	0	0	0	0	0
1084	375,518854	2247,06947	6	31,094	FALSCH	0,624772603	1,61	3480,384545	5600,513333	0	0	0	0	0	0	0	0	0	0	0	0	0	0	0	0	21847	0	45072	0	0	0	38021	0	0	0	0	0	0	0	0	0	0	0	0	0	0	0	0	0
1085	375,519228	1123,53585	3	25,318	FALSCH	0,597973426	1,21	947,4845455	1151,18	8648,9	0	0	0	0	0	13527	0	0	0	0	4973,2	0	0	0	0	0	0	0	0	0	0	0	0	0	0	0	0	0	0	0	0	0	0	0	0	0	5185,9	0	0
1086	375,520748	2247,08083	6	36,364	FALSCH	0,350179481	177,30	23,93	4242,846667	0	0	0	0	19579	0	0	0	50627	0	0	0	0	0	0	0	0	0	0	0	0	0	0	0	0	0	0	0	0	0	0	0	0	0	0	0	0	0	0	0
1087	375,520774	2247,08098	6	28,141	FALSCH	0,565500268	3,62	3151,93	11398,34667	0	34408	0	0	0	0	0	17851	89158	0	0	0	0	0	0	0	0	0	0	0	0	0	0	0	0	0	0	0	0	0	0	0	0	0	0	0	47335	0	0	0
1088	375,521075	1123,5414	3	40,701	FALSCH	0,594775717	1,13	11265,93	12769,76333	0	0	0	0	0	0	152950	0	0	0	0	0	0	54668	0	0	0	0	0	0	0	106950	0	0	57391	0	0	0	0	0	0	16712	0	0	0	0	0	0	0	0
1089	375,521577	2247,0858	6	32,157	FALSCH	0,307121322	0,01	4651,839091	23,93	18416	0	0	0	0	50907	0	0	0	0	0	0	0	0	0	0	0	0	0	0	0	0	0	0	0	0	0	0	0	0	0	0	0	0	0	0	0	0	0	0
1090	375,521701	1123,54327	3	27,218	FALSCH	0,917735004	1,44	37488,65727	53973,09667	8941,8	369150	0	0	309430	0	186740	0	0	203550	0	0	179930	19288	0	13793	280720	20748	0	0	0	29169	0	0	0	0	0	0	0	0	0	0	0	0	217620	0	0	0	0	0
1091	375,521833	2247,08734	6	24,485	FALSCH	1	1,00	23,93	23,93	11946	0	0	0	0	0	0	0	0	0	0	0	0	0	0	0	0	0	0	0	0	0	0	0	0	0	0	0	0	0	0	0	0	0	0	0	0	0	0	0
1092	375,522077	1123,5444	3	27,554	FALSCH	0,407532225	1,00	180891,5664	180499,2633	0	0	241060	217260	0	383990	0	193870	175970	0	311240	251500	0	320520	80678	159390	0	245760	52744	307350	256920	262520	460500	248460	172850	364400	220960	103960	266340	265500	196670	133470	259100	310700	0	10016	663680	143520	16830	220370
1093	375,522281	2247,09003	6	34,356	FALSCH	0,350179481	1264,58	23,93	30261,43	0	0	17458	0	0	0	0	0	362850	0	0	0	0	0	0	0	0	0	0	0	0	0	0	0	0	0	0	0	0	0	0	0	0	0	0	0	0	0	0	0
1094	375,52235	1123,54522	3	28,189	FALSCH	1	1,00	23,93	23,93	224810	0	21054	0	0	0	0	0	0	0	0	0	0	16787	0	0	0	0	0	0	0	0	0	0	0	0	0	0	0	0	0	0	0	0	0	0	0	0	0	0
1095	375,522394	2247,0907	6	28,445	FALSCH	0,60258252	2,06	2317,202727	4776,43	0	0	0	0	0	0	21738	0	0	0	0	0	0	0	0	25226	0	39539	0	0	0	0	0	0	32261	0	0	0	0	0	0	0	0	0	0	0	35292	0	0	0
1096	375,522815	1123,54661	3	31,622	FALSCH	0,964533507	1,09	3184,293636	3465,846667	0	0	0	0	0	0	41303	0	0	0	0	0	0	48143	0	0	0	0	0	0	0	0	0	0	0	0	0	34764	0	0	0	0	0	0	0	0	0	0	0	0
1097	375,523126	1123,54755	3	34,068	FALSCH	0,307121322	0,07	363,1845455	23,93	0	0	0	0	0	0	0	0	0	0	0	0	0	0	3731,8	0	0	0	0	0	0	0	0	0	0	0	0	0	0	0	0	0	0	0	0	0	0	0	0	0
1098	375,524132	1123,55057	3	31,561	FALSCH	0,307121322	0,00	6015,020909	23,93	0	0	0	0	16448	65902	0	0	0	0	0	0	0	0	0	0	0	0	0	0	0	0	0	0	0	0	0	0	0	63368	0	0	0	0	0	0	0	0	0	0
1099	375,525321	2247,10827	6	29,715	FALSCH	1	1,00	23,93	23,93	23536	0	31859	0	0	0	0	0	0	0	0	0	0	0	0	0	0	0	0	0	0	0	0	0	0	0	0	0	0	0	0	0	0	0	0	0	0	0	0	0
1100	375,525421	1123,55443	3	30,432	FALSCH	0,082093273	230,53	23,93	5516,596667	0	0	0	23613	0	0	29862	0	0	0	0	0	0	0	0	0	12437	0	0	0	0	0	0	0	0	0	0	0	0	0	0	0	0	0	0	0	0	0	0	0
1101	375,525521	2247,10947	6	30,539	FALSCH	0,173287885	257,03	23,93	6150,763333	0	0	57988	0	0	0	58488	0	0	0	0	0	0	0	0	0	15034	0	0	0	0	0	0	0	0	0	0	0	0	0	0	0	0	0	0	0	0	0	0	0
1102	375,526343	2247,1144	6	25,152	FALSCH	0,999939649	1,70	2091,748182	3558,596667	0	0	0	0	0	0	42416	0	0	0	0	0	0	0	0	22746	0	0	0	0	0	0	0	0	0	0	0	0	25690	0	19838	0	0	0	0	0	0	0	0	0
1103	375,526548	1123,55781	3	40,197	FALSCH	0,874143239	0,74	23168,65727	17127,68	0	0	0	0	0	0	0	0	0	0	0	0	0	0	0	0	56592	0	0	0	0	0	112990	35393	73251	0	0	99196	0	58739	0	42406	0	0	81522	0	113260	0	0	48737
1104	375,526692	1123,55825	3	40,135	FALSCH	0,574864076	0,71	35338,93	25200,43	0	123610	54752	54156	80032	134250	0	0	143620	42899	68718	61369	81112	66461	17413	51823	0	71523	23230	60232	0	0	0	0	0	59138	0	0	76470	0	101070	0	0	0	0	0	0	0	0	0
1105	375,526899	2247,11773	6	33,28	FALSCH	0,082089016	586,97	23,93	14046,09667	0	0	0	0	0	0	0	0	0	0	0	0	0	0	0	0	81082	0	29589	0	0	0	0	0	0	0	57595	0	0	0	0	0	0	0	0	0	0	0	0	0
1106	375,527057	1123,55934	3	34,779	FALSCH	0,171182756	300,75	23,93	7196,846667	0	0	0	0	0	0	0	0	0	0	0	0	36081	0	0	0	0	0	0	0	0	0	0	0	0	0	49994	0	0	0	0	0	0	0	0	0	0	0	0	0
1107	375,527194	2247,1195	6	36,897	FALSCH	0,350179481	186,31	23,93	4458,513333	0	0	0	53215	0	0	0	0	0	0	0	0	0	0	0	0	0	0	0	0	0	0	0	0	0	0	0	0	0	0	0	0	0	0	0	0	0	0	0	0
1108	375,527397	2247,12072	6	24,936	FALSCH	0,350179481	75,14	23,93	1798,096667	0	0	23066	0	0	0	21290	24580	0	0	0	0	0	0	0	0	0	17172	0	0	26863	0	0	0	25515	0	0	0	0	0	0	0	0	0	0	0	0	0	0	22610
1109	375,527545	1123,56081	3	25,484	FALSCH	0,727042564	0,87	54559,74818	47646,84667	0	553890	0	76079	0	0	0	0	0	69156	80982	0	402400	0	26523	19481	0	83865	0	0	11800	0	0	0	0	0	0	0	0	0	0	0	52357	40639	0	0	0	0	0	0
1110	375,527597	1123,56096	3	23,732	FALSCH	0,892645153	0,42	5584,657273	2332,263333	0	61168	0	0	0	0	0	0	0	0	0	0	27700	0	0	0	0	0	0	0	0	0	0	0	0	0	0	0	0	0	0	0	0	0	30177	0	0	0	0	42029
1111	375,527836	2247,12336	6	35,779	FALSCH	0,350179481	2883,71	23,93	69007,26333	0	0	0	827800	696330	0	0	0	0	0	27460	0	0	0	0	0	0	34379	0	0	0	0	0	0	0	19178	0	0	0	0	0	0	0	0	0	0	0	0	0	0
1112	375,528038	2247,12457	6	36,193	FALSCH	0,565596285	1,28	99313,02091	126663,3467	0	0	0	0	0	396670	375510	408010	29701	0	282340	0	0	398490	0	0	0	295680	91542	308000	417120	0	472070	0	435630	324440	0	0	0	373820	0	223440	285460	0	0	0	737460	0	0	0
1113	375,528136	1123,56258	3	26,605	FALSCH	0,307121322	0,02	1100,93	23,93	0	11847	0	0	0	0	0	0	0	59132	10880	0	0	0	0	0	0	0	0	0	0	0	0	0	0	0	0	0	0	0	0	0	0	0	0	0	0	0	0	0
1114	375,528139	1123,56259	3	23,441	FALSCH	0,315430118	0,54	24048,29364	13069,76333	34246	0	0	47079	0	42051	28057	0	0	19830	48380	0	0	0	0	41578	0	0	0	39836	30192	64171	54256	0	0	46887	0	25927	0	28064	0	36285	0	44034	0	0	37380	0	0	0
1115	375,528336	1123,56318	3	35,61	FALSCH	0,26271848	0,38	10483,38455	3977,013333	0	47194	0	0	0	0	0	0	47437	0	21067	0	0	0	0	0	0	0	0	0	0	0	43147	0	0	0	0	0	0	0	0	24713	0	0	0	0	0	0	0	26427
1116	375,528603	1123,56398	3	28,255	FALSCH	0,738946999	1,08	14016,29364	15086,68	14984	0	0	0	0	68713	0	0	84600	0	0	0	0	0	0	85203	41967	10990	0	0	0	0	0	54186	60369	0	0	0	0	114170	32124	0	0	0	0	0	0	0	0	0
1117	375,528722	1123,56434	3	27,973	FALSCH	0,965735676	1,13	6856,384545	7737,596667	0	0	0	0	0	0	0	0	0	0	0	0	0	0	0	0	0	0	0	0	0	0	0	0	0	0	0	0	0	0	77227	75157	0	92564	0	0	0	0	0	0
1118	375,528862	1123,56476	3	23,555	FALSCH	0,350179481	198,46	23,93	4749,18	0	0	0	0	0	0	0	0	0	0	0	0	0	0	0	0	0	0	0	0	0	0	0	0	0	0	56703	0	0	0	0	0	0	0	0	0	0	0	0	0
1119	375,529263	1123,56596	3	39,097	FALSCH	0,305524395	1,17	21003,93	24608,01333	0	0	0	0	0	0	0	0	0	0	49971	121200	54692	0	0	109580	0	100700	26386	0	84806	0	0	24267	0	0	0	0	0	66511	0	0	0	50184	0	0	139480	0	0	0
1120	375,529783	2247,13504	6	31,73	FALSCH	0,557042392	4,61	2673,475455	12317,18	0	0	0	0	0	0	0	0	0	0	0	0	0	0	0	0	0	0	0	0	165500	0	29145	34489	0	0	0	0	0	0	0	0	0	113030	0	0	0	0	0	0
1121	375,529861	1123,56775	3	38,469	FALSCH	0,667324782	1,69	11951,93	20251,51333	62335	109920	105090	0	83492	0	0	0	134450	0	0	0	68910	0	21288	0	0	0	39371	0	0	0	0	0	0	0	0	0	0	0	0	0	0	0	123850	0	0	0	0	0
1122	375,530283	1123,56902	3	33,091	FALSCH	0,272926629	0,31	98553,47545	30190,59667	0	0	0	0	204380	867030	362000	0	0	0	0	0	0	0	0	93275	0	193590	0	0	0	0	0	0	231410	0	0	0	133630	0	0	123520	0	0	0	0	0	0	0	0
1123	375,530361	1123,56925	3	38,286	FALSCH	0,166475957	1,79	36698,38455	65777,59667	0	0	71960	173210	0	74487	66669	74715	123430	48614	0	99852	0	96019	0	86480	56420	128240	0	75891	73051	0	142600	0	98721	90633	127970	0	82662	51289	81244	0	58013	72522	0	0	110810	0	0	49706
1124	375,530409	1123,5694	3	29,371	FALSCH	0,655216548	1,43	2631,93	3753,938333	0	0	0	0	0	0	0	15950	0	0	0	0	0	0	0	0	0	0	0	0	0	0	0	0	0	0	36991	28688	0	0	0	0	0	7769,1	0	0	0	0	0	0
1125	375,530473	1123,56959	3	30,796	FALSCH	0,841568601	0,22	6201,475455	1354,013333	0	0	0	0	0	0	0	0	0	0	0	0	0	0	0	0	0	0	0	0	0	0	0	0	0	0	0	67953	0	0	0	0	0	15961	0	0	0	0	0	0
1126	375,530525	1123,56974	3	33,021	FALSCH	0,081816942	3777,36	23,93	90392,26333	0	0	135040	372280	0	0	0	141810	506360	0	0	0	0	0	0	0	0	0	0	0	0	0	0	0	0	0	0	0	0	0	0	0	205780	0	0	0	0	0	0	0
1127	375,530724	2247,14068	6	33,798	FALSCH	0,802830839	0,44	24725,74818	10792,18	0	0	0	0	88869	116730	0	53122	0	39730	0	76019	63306	0	0	0	0	0	33885	0	0	0	0	0	0	0	0	78971	0	128460	0	0	0	32028	0	0	0	0	0	0
1128	375,531259	2247,1439	6	30,051	FALSCH	0,824660813	0,56	12316,29364	6916,346667	0	0	80460	0	0	0	0	0	42461	0	59067	70639	16283	0	0	0	0	0	23965	58413	0	0	64577	0	0	78613	0	0	56577	0	94855	0	0	0	0	0	0	0	0	0
1129	375,531264	1123,57196	3	19,334	FALSCH	0,307121322	0,01	3261,202727	23,93	0	0	0	0	0	0	0	0	0	0	0	0	0	0	0	35610	0	0	0	0	0	0	0	0	0	0	0	0	0	0	0	0	0	0	14502	0	0	0	0	0
1130	375,53135	2247,14444	6	24,955	FALSCH	0,744506929	1,45	8513,202727	12350,26333	0	0	0	0	38377	53578	19968	0	0	0	24560	0	0	0	0	0	0	0	0	9911,5	0	0	0	18178	35124	0	0	39804	0	0	14322	0	0	109770	32891	0	0	0	0	0
1131	375,531375	1123,5723	3	34,877	FALSCH	0,531568406	6,11	1386,202727	8463,263333	0	0	0	75943	0	0	25329	0	0	0	0	0	0	0	14985	0	0	0	0	0	0	0	0	0	20064	49979	0	0	18958	0	0	0	0	0	0	0	0	0	0	0
1132	375,531386	2247,14465	6	36,671	FALSCH	0,350179481	141,63	23,93	3389,18	0	0	0	0	0	0	0	0	0	0	0	0	0	0	0	0	0	0	0	0	0	0	0	0	63077	0	0	0	0	44282	0	0	0	40383	0	0	0	0	0	0
1133	375,531447	1123,57251	3	26,005	FALSCH	0,958454777	1,96	7912,293636	15540,01333	0	0	0	0	86884	0	167470	0	0	69262	10169	52595	0	0	0	0	0	0	18723	0	0	0	34177	0	0	0	0	0	0	0	0	0	0	0	71713	0	0	0	0	0
1134	375,531517	2247,14544	6	35,476	FALSCH	0,647015209	1,13	4288,93	4849,346667	0	0	0	0	0	0	0	0	0	0	0	46915	0	0	0	0	0	0	28887	0	0	0	0	29018	45226	45889	0	0	0	0	0	0	0	0	0	0	0	0	0	0
1135	375,531668	1123,57317	3	21,61	FALSCH	0,350179481	22,58	23,93	540,355	0	0	0	6197,1	0	0	0	0	0	0	0	0	0	0	0	0	0	0	0	0	0	0	0	0	0	0	0	0	0	0	0	0	0	0	0	0	0	0	0	0
1136	375,531733	1123,57337	3	19,298	FALSCH	0,888977638	0,55	5622,584545	3114,021667	9972,5	23100	0	0	0	0	0	8762,9	12000	0	6853,8	35603	8605,1	19385	0	0	0	0	0	0	0	0	0	0	12502	0	16476	0	6324,5	0	8364,1	2882,2	0	0	0	0	0	0	0	21948
1137	375,531744	1123,5734	3	26,42	FALSCH	0,696301246	1,14	36512,65727	41488,26333	84618	0	0	163030	0	257730	0	78722	0	0	68131	0	211130	0	0	0	40910	74633	0	68099	0	43378	25516	0	80640	10507	0	17726	0	0	0	57026	0	0	7185,9	0	82502	0	0	0
1138	375,53248	1123,57561	3	25,88	FALSCH	0,171084846	310,94	23,93	7440,763333	0	0	0	0	0	0	0	0	0	0	0	0	0	0	0	0	0	0	0	0	0	0	0	0	0	0	41593	0	0	0	83284	0	0	47409	0	0	0	0	0	0
1139	375,532681	2247,15243	6	25,53	FALSCH	0,174757742	46,44	23,93	1111,288333	31149	0	32199	0	0	0	0	0	0	0	0	0	0	0	0	0	0	0	0	0	0	0	0	10331	0	35486	0	0	0	0	19962	0	0	0	0	0	0	0	2717,3	0
1140	375,533147	1123,57761	3	25,511	FALSCH	1	1,00	23,93	23,93	0	0	0	0	0	0	0	0	0	0	18193	0	0	0	0	0	0	0	0	24428	0	0	0	0	0	0	0	0	0	0	0	0	0	0	7793,8	0	0	0	0	27060
1141	375,533903	2247,15976	6	41,007	FALSCH	0,307121322	0,00	5661,475455	23,93	0	0	0	0	0	0	0	0	0	0	0	0	0	0	0	0	0	0	0	0	0	0	62013	0	0	0	0	0	0	34216	0	0	0	0	0	0	0	0	0	0
1142	375,534327	2247,16231	6	24,427	FALSCH	0,464963462	1,30	5909,111818	7682,346667	0	0	0	0	0	40546	24479	0	0	0	0	0	25429	0	0	24191	0	0	0	0	0	0	0	0	0	0	22544	0	0	0	0	0	19449	0	0	0	0	0	0	31895
1143	375,534586	1123,58193	3	40,705	FALSCH	1	1,00	23,93	23,93	0	0	0	0	35538	0	0	0	0	0	0	0	0	0	0	0	0	0	0	0	0	0	0	0	0	0	0	0	0	0	0	0	0	0	0	0	0	0	0	0
1144	375,535099	2247,16694	6	36,77	FALSCH	1	1,00	23,93	23,93	0	0	43482	0	0	0	0	0	0	0	0	0	0	0	0	0	0	0	0	25346	0	0	0	0	0	0	0	0	0	0	0	0	0	0	0	0	0	0	0	0
1145	375,535468	2247,16915	6	31,968	FALSCH	0,957849392	1,01	6883,293636	6919,763333	0	0	0	0	24153	0	0	0	0	0	36007	0	82750	0	0	0	0	0	0	0	0	0	0	0	0	0	0	0	0	0	0	75453	0	0	0	0	0	0	0	0
1146	375,535818	1123,58562	3	46,466	FALSCH	0,307121322	0,01	3996,475455	23,93	0	0	0	0	0	0	0	0	0	0	0	0	0	0	0	0	0	0	0	0	0	0	0	0	0	0	0	43698	0	0	0	0	0	0	0	0	0	0	0	27617
1147	375,535849	2247,17144	6	21,962	FALSCH	0,082157012	252,95	23,93	6053,18	0	0	0	33040	0	0	0	0	26269	0	0	0	0	0	0	0	0	0	13042	0	0	0	0	0	0	0	0	0	0	0	0	0	0	0	0	0	0	0	0	0
1148	375,535875	2247,17159	6	45,88	FALSCH	0,307121322	0,00	5486,748182	23,93	0	0	0	0	50297	0	0	0	0	0	0	0	0	0	0	0	0	0	0	0	0	0	60091	0	0	0	0	0	0	0	0	0	0	0	0	0	0	0	0	0
1149	375,536073	1123,58639	3	31,291	FALSCH	0,480875453	0,31	9675,020909	3008,013333	0	60777	33202	0	0	0	0	0	0	0	0	45385	35809	0	0	0	0	0	0	19321	0	0	0	0	0	38054	0	0	0	0	0	0	0	0	40655	0	0	0	0	0
1150	375,536091	2247,17288	6	31,055	FALSCH	0,543004365	0,77	9236,839091	7069,43	27316	36486	0	84546	0	0	0	0	0	0	0	0	0	0	0	0	0	0	0	0	30996	64856	0	0	0	0	0	0	0	0	30468	0	0	0	0	0	0	0	0	0
1151	375,536113	2247,17302	6	11,616	FALSCH	0,081617439	128,58	23,93	3076,93	0	0	0	14627	10081	0	0	0	10741	0	0	0	0	0	0	0	0	0	0	0	0	0	0	0	0	0	0	0	0	0	0	0	0	0	0	0	11268	0	0	0
1152	375,536314	1123,58711	3	28,722	FALSCH	0,307121322	0,02	1160,566364	23,93	0	0	0	0	0	0	0	0	0	0	0	0	0	0	0	0	0	0	0	0	0	0	12503	0	0	0	0	0	0	0	0	0	0	0	0	0	0	0	0	0
1153	375,536454	1123,58753	3	46,408	FALSCH	0,981141517	1,37	3468,384545	4745,93	0	0	0	0	0	0	0	26593	0	0	0	0	0	0	0	37889	0	0	0	0	59882	0	0	0	0	34690	56664	0	0	0	0	0	0	0	0	0	0	0	0	0
1154	375,536468	1123,58757	3	32,402	FALSCH	0,927559674	0,68	2629,93	1795,263333	0	0	44235	0	0	0	0	0	0	30110	0	28666	0	0	0	0	0	0	0	0	0	0	0	0	0	29840	0	0	0	0	0	0	21256	0	0	0	0	0	0	0
1155	375,536508	1123,5877	3	38,908	FALSCH	0,90290119	0,52	2052,839091	1070,513333	0	0	0	0	0	0	0	0	0	0	0	0	0	0	0	0	0	0	12559	0	0	0	0	0	0	0	0	22318	0	0	0	0	0	0	24750	0	0	0	0	0
1156	375,536543	1123,5878	3	30,724	FALSCH	0,29718031	11,90	1215,566364	14471,005	0	0	29085	0	0	0	0	0	122710	20151	29065	0	0	0	0	13108	45180	0	0	0	0	0	0	0	31501	0	0	0	0	36919	0	0	0	0	0	0	0	0	5474,9	0
1157	375,536869	2247,17756	6	32,294	FALSCH	0,831637755	0,41	257911,2027	104606,3467	0	0	0	0	0	2429800	0	0	0	0	0	0	301820	0	0	0	0	0	0	0	0	0	406960	60969	0	0	892200	0	0	0	0	0	0	0	0	0	0	0	0	1790700
1158	375,537705	1123,59128	3	44,625	FALSCH	0,664291514	0,93	9500,293636	8874,013333	0	0	40113	73714	52071	0	32487	0	0	0	0	104240	0	0	0	0	0	0	0	0	0	0	0	0	0	0	0	0	0	0	0	0	0	0	0	0	0	0	0	0
1159	375,537895	1123,59185	3	44,937	FALSCH	0,216733877	0,14	9891,384545	1374,263333	0	0	0	0	0	0	0	0	0	0	0	41510	0	0	0	24147	0	0	16204	0	0	42885	0	0	56446	0	0	0	0	0	0	0	0	0	0	0	0	0	0	0
1160	375,538109	1123,5925	3	39,657	FALSCH	0,134554974	0,00	13482,38455	23,93	91413	0	0	0	0	0	0	0	0	0	14215	108920	0	0	0	0	0	0	0	0	0	0	39123	0	0	0	0	0	0	0	0	0	0	0	0	0	0	0	0	0
1161	375,538161	2247,18531	6	45,133	FALSCH	0,350179481	102,39	23,93	2450,263333	0	0	0	0	0	0	0	0	0	0	93047	0	0	0	0	0	29116	52686	0	0	0	0	0	0	0	0	0	0	0	0	0	0	0	0	0	0	0	0	0	0
1162	375,538467	2247,18714	6	29,604	FALSCH	1	1,00	23,93	23,93	10062	0	0	0	0	0	0	0	0	0	0	0	0	0	0	0	0	0	0	19273	0	0	0	0	0	0	0	0	0	0	0	0	0	0	0	0	0	0	0	15143
1163	375,538547	2247,18762	6	41,326	FALSCH	0,65135523	1,48	91643,47545	135183,0967	0	0	714170	0	0	939150	0	0	339860	0	0	0	417570	0	0	68665	0	0	0	0	702000	0	0	0	0	631880	0	0	0	0	0	0	0	0	111420	0	864480	0	0	0
1164	375,538582	1123,59392	3	36,242	FALSCH	0,973575211	1,36	40439,38455	55126,43	0	0	0	0	0	0	0	0	0	0	0	0	0	0	0	0	661230	0	0	0	438400	0	0	0	0	0	0	444570	0	0	0	0	0	0	374280	0	0	0	0	0
1165	375,538803	1123,59458	3	45,613	FALSCH	0,173629598	1603,70	23,93	38376,51333	0	0	0	0	0	0	0	0	65061	0	0	0	0	0	0	0	0	0	0	0	405050	0	0	0	0	269270	395170	0	0	0	0	0	0	0	0	0	0	0	0	0
1166	375,538995	1872,65859	5	36,036	FALSCH	0,350179481	1897,12	23,93	45398,09667	562450	0	102840	0	0	0	0	0	0	0	0	0	0	0	0	0	0	0	0	0	0	0	0	0	0	0	0	0	0	396070	0	0	544490	0	0	0	0	0	0	0
1167	375,539126	1123,59555	3	36,199	FALSCH	0,350179481	2231,81	23,93	53407,26333	0	0	0	0	0	0	0	0	640600	0	0	0	0	0	0	0	0	0	0	482750	0	0	0	0	0	0	0	0	0	0	0	0	0	0	0	0	0	0	0	0
1168	375,539442	1123,5965	3	23,799	FALSCH	0,415955739	1,76	18894,38455	33185,43	0	177500	0	0	118130	0	0	0	0	106020	0	0	91847	0	0	0	181030	0	0	0	0	0	0	0	0	95425	0	0	0	84463	0	30075	69972	55089	0	0	0	0	0	130130
1169	375,539521	1123,59673	3	44,33	FALSCH	0,983645609	1,35	1630,202727	2204,013333	0	0	0	0	0	0	0	0	0	0	21220	0	0	0	0	17669	0	0	0	0	0	0	0	0	0	0	0	0	0	0	0	0	26161	0	0	0	0	0	0	0
1170	375,539588	2247,19387	6	26,211	FALSCH	0,93696053	0,75	4753,384545	3579,43	0	0	0	0	0	0	42666	15124	0	0	0	52024	0	0	0	0	0	0	0	0	0	0	0	0	0	0	0	0	0	0	0	0	0	0	0	0	0	0	0	0
1171	375,539767	1123,59747	3	23,735	FALSCH	0,841447461	0,95	55145,65727	52438,93	105890	0	118720	182670	0	65788	66531	67151	117980	0	98460	228950	0	109810	19086	85828	0	136800	45547	105210	66117	34640	105850	23818	87893	0	89084	66197	119900	5614,5	106070	0	0	0	0	0	103350	0	0	0
1172	375,539857	2247,19548	6	32,089	FALSCH	0,13785506	0,00	4843,702727	23,93	0	0	0	0	0	0	0	0	0	0	0	0	0	0	7327,5	0	0	0	0	0	23891	0	45690	0	25833	0	0	0	0	0	0	0	0	0	0	0	0	0	0	0
1173	375,539911	2247,19581	6	42,902	FALSCH	0,568597485	1,20	14377,74818	17197,26333	0	0	0	0	0	0	0	57267	206080	69214	0	99534	0	0	0	0	0	0	0	0	0	0	0	0	0	0	0	58358	0	0	111220	0	0	0	0	0	0	0	0	0
1174	375,539947	1123,59801	3	33,875	FALSCH	0,350179481	167,66	23,93	4012,096667	0	0	0	0	0	0	47858	0	0	0	16316	0	0	0	0	0	0	0	0	15685	0	0	0	0	0	0	0	0	0	0	0	0	0	0	0	0	0	0	0	0
1175	375,540479	1123,59961	3	27,608	FALSCH	0,90362745	0,57	944,4754545	534,6633333	0	10126	0	0	0	0	0	0	0	0	0	0	6128,8	0	0	0	0	0	0	10322	0	0	0	0	0	0	0	0	0	0	0	0	0	0	0	0	0	0	0	10027
1176	375,540917	2247,20185	6	26,437	FALSCH	0,307121322	0,02	1449,111818	23,93	0	0	0	0	0	0	0	0	0	0	0	0	0	0	0	0	0	0	0	0	0	0	0	0	0	21272	0	0	0	0	0	15677	0	0	0	0	0	0	0	0
1177	375,541199	2247,20354	6	28,792	FALSCH	0,350179481	88,08	23,93	2107,68	0	0	0	0	0	0	0	0	25005	0	0	0	0	0	0	0	0	0	0	0	0	0	0	0	0	0	0	0	0	0	0	0	0	0	0	0	0	0	0	0
1178	375,542	1123,60417	3	39,825	FALSCH	0,307121322	0,00	4814,657273	23,93	0	0	0	0	0	0	0	0	0	0	0	0	0	0	0	0	0	0	0	0	0	0	0	0	0	0	0	52698	0	0	0	0	0	0	30532	0	0	0	0	0
1179	375,54276	1123,60645	3	34,298	FALSCH	0,632580695	2,73	3792,839091	10345,76333	0	0	0	60149	0	24176	0	0	0	0	0	0	26915	0	17282	0	0	0	0	0	0	0	0	0	0	70899	0	0	0	0	0	0	36798	0	0	0	0	0	0	0
1180	375,542805	1123,60659	3	39,701	FALSCH	0,462225826	0,23	15559,47545	3526,013333	55536	0	0	42025	32368	0	0	0	0	0	0	0	0	0	0	88378	0	62026	0	43438	0	0	82513	0	0	40609	0	0	36174	0	0	0	0	0	0	0	0	0	0	0
1181	375,54311	2247,215	6	39,656	FALSCH	0,350179481	63,01	23,93	1507,763333	0	0	0	0	0	0	0	0	0	0	0	0	0	0	0	0	0	0	17806	0	0	0	0	0	0	0	0	0	0	0	0	0	0	0	0	0	0	0	0	0
1182	375,543282	2247,21603	6	35,963	FALSCH	0,330440961	3,38	6988,020909	23635,34667	0	0	58076	65662	50488	76605	0	0	71655	0	0	0	0	0	0	0	146020	316950	0	0	90877	0	0	0	0	0	0	0	0	0	0	0	0	0	187900	0	0	0	0	0
1183	375,543592	2247,21789	6	34,896	FALSCH	0,494832823	1,57	34000,38455	53358,34667	74136	0	128520	66578	66369	0	0	62729	166500	68528	0	0	62177	92603	34492	36348	0	127970	66840	0	76899	174830	92614	119560	0	91058	113310	0	0	0	0	35457	45048	0	73876	0	0	0	0	69917
1184	375,543858	1123,60975	3	32,733	FALSCH	0,081886316	381,87	23,93	9138,263333	0	0	31693	0	0	0	0	0	0	9798,2	0	0	28277	0	0	0	0	0	0	0	0	0	0	0	0	0	27013	0	7844,3	0	0	0	0	0	18975	0	54082	0	0	0
1185	375,544011	2247,22041	6	35,692	FALSCH	0,136705648	0,00	14210,93	23,93	0	0	0	0	0	0	0	0	0	0	0	0	0	0	0	0	0	0	0	0	0	0	134200	0	92014	0	0	0	0	0	0	21857	0	0	0	0	0	0	0	0
1186	375,544455	2247,22307	6	30,691	FALSCH	0,997953362	1,68	2405,293636	4036,096667	0	0	0	48146	0	0	0	0	0	0	0	0	0	0	0	0	0	0	0	0	0	26195	0	0	0	0	0	0	0	0	0	0	0	0	0	0	0	0	0	0
1187	375,544479	2247,22322	6	28,701	FALSCH	0,526499143	0,57	5264,566364	3027,013333	0	0	37129	36037	0	0	0	0	0	23989	17105	38225	0	0	0	0	0	0	0	0	0	19422	0	0	0	0	0	0	0	0	0	0	0	0	0	0	0	0	0	0
1188	375,545058	1123,61334	3	46,777	FALSCH	0,015070749	3,41	9607,566364	32723,68	0	0	0	99675	0	0	0	58229	83153	0	0	105420	54229	47354	0	0	0	41539	34034	22275	48852	0	0	0	40998	60936	29061	0	0	0	52885	0	0	38177	0	0	54068	0	0	0
1189	375,545719	1123,61533	3	38,428	FALSCH	0,133906221	0,00	7654,111818	23,93	0	0	0	0	0	0	0	0	0	0	0	52945	0	0	0	0	0	0	0	0	0	0	0	0	0	0	0	30987	0	0	0	0	0	0	0	0	0	0	0	0
1190	375,546177	2247,23341	6	28,29	FALSCH	0,171167442	352,42	23,93	8433,43	0	0	0	58226	0	0	0	0	0	0	0	0	42688	0	0	0	0	0	0	0	0	0	0	0	0	25372	0	0	0	0	0	0	0	0	0	0	0	0	0	0
1191	375,546471	1872,69597	5	42,957	FALSCH	0,94995862	0,90	7809,293636	7000,68	0	0	0	0	0	0	0	0	0	0	0	0	0	0	0	0	0	0	0	0	0	0	0	0	0	0	0	0	0	0	0	85639	0	83721	0	0	0	0	0	0
1192	375,547033	2247,23854	6	44,295	FALSCH	0,350179481	154,31	23,93	3692,596667	0	0	0	0	0	0	0	0	44024	0	0	0	0	0	0	0	0	0	0	0	0	0	0	0	0	0	0	0	0	0	0	0	0	0	0	0	0	0	0	0
1193	375,547151	1872,69937	5	42,89	FALSCH	0,50899636	0,47	21546,93	10134,76333	0	0	0	0	0	0	0	0	0	0	0	0	121330	161780	0	92953	0	0	0	0	0	0	143800	0	96360	83222	0	0	0	89394	0	0	0	0	0	0	0	0	0	102040
1194	375,547428	1872,70076	5	42,825	FALSCH	0,014178287	1527,03	23,93	36541,84667	54018	0	143360	107630	0	0	0	66206	74134	67505	83605	0	0	0	0	0	100620	0	46751	0	0	0	0	0	0	0	0	0	0	0	87508	0	0	0	0	0	109080	0	0	0
1195	375,54746	2247,2411	6	32,4	FALSCH	0,401429077	2,57	8640,566364	22187,59667	0	0	0	0	0	0	0	0	0	0	0	0	0	0	37424	0	0	0	0	0	0	0	0	52936	0	0	0	0	0	96641	0	57359	69134	54874	0	0	89020	0	0	99171
1196	375,547537	2247,24156	6	36,838	FALSCH	0,307121322	0,01	2747,202727	23,93	166080	0	0	0	0	0	0	0	0	129830	0	0	0	0	29956	0	0	0	0	0	0	0	0	0	0	0	0	0	0	0	0	0	0	0	0	0	0	0	0	0
1197	375,547823	2247,24328	6	37,282	FALSCH	0,135597611	0,00	11436,56636	23,93	0	0	0	0	0	0	0	0	0	0	0	0	0	0	24129	0	0	0	0	0	0	0	101410	0	0	0	0	0	0	0	0	0	0	0	0	0	0	0	0	0
1198	375,547879	1123,62181	3	40,808	FALSCH	0,253199533	0,18	161671,2027	29279,76333	0	401150	0	0	0	488190	0	362760	0	0	0	631780	0	0	0	257000	0	0	150640	479660	406010	0	0	0	0	386320	0	0	0	475680	272070	0	0	200430	0	0	0	0	0	0
1199	375,548214	1123,62281	3	35,659	FALSCH	0,350179481	88,43	23,93	2116,096667	0	0	0	0	0	0	0	0	0	0	0	0	0	0	0	0	0	0	0	0	22218	0	0	0	0	0	25106	0	0	0	0	0	0	0	0	0	0	0	0	0
1200	375,548742	2247,24879	6	30,245	FALSCH	0,350179481	79,75	23,93	1908,513333	0	0	0	0	0	0	0	0	0	0	0	0	0	0	0	0	22615	0	0	0	0	0	0	0	20512	0	0	0	0	0	0	0	0	0	0	0	0	0	0	0
1201	375,549016	2247,25044	6	36,373	FALSCH	0,307121322	0,01	1672,202727	23,93	0	0	0	0	0	0	0	0	0	0	0	0	0	0	18131	0	0	0	0	0	0	0	0	0	0	0	0	0	0	0	0	0	0	0	32451	0	0	0	0	0
1202	375,549993	2247,2563	6	40,435	FALSCH	1	1,00	23,93	23,93	17268	0	0	0	0	0	0	0	0	0	0	0	0	0	0	0	0	0	0	0	0	0	0	0	0	0	0	0	0	0	0	0	0	0	0	0	0	0	0	0
1203	375,551161	2247,2633	6	27,975	FALSCH	1	1,00	23,93	23,93	0	0	0	0	0	0	0	0	0	0	37182	0	0	0	0	0	0	0	0	0	0	0	0	0	0	0	0	0	0	0	0	0	0	0	0	0	0	0	0	21690
1204	375,551847	1123,63371	3	28,117	FALSCH	0,245820835	0,25	19158,74818	4878,763333	0	0	0	0	27166	38943	16641	29697	14334	30275	0	41041	0	49854	0	55363	27283	60984	0	0	7861,2	0	38653	0	32816	0	0	36483	0	27354	0	0	0	0	38109	0	0	0	0	26183
1205	375,551861	1123,63375	3	35,608	FALSCH	0,350179481	125,32	23,93	2998,846667	0	0	0	35699	0	0	0	0	0	0	0	0	0	0	0	0	0	0	0	0	0	0	0	0	0	0	0	0	0	14897	0	0	0	0	0	0	0	0	0	0
1206	375,552049	1123,63432	3	27,135	FALSCH	0,590674191	0,77	13339,83909	10334,93	16179	0	25059	39977	22274	52470	0	21572	59260	22077	0	33975	24495	26555	20765	39265	0	0	0	28248	34244	0	0	0	0	0	0	0	0	0	0	0	0	0	0	0	0	0	0	0
1207	375,552098	1123,63446	3	26,722	FALSCH	0,688348679	0,67	6065,293636	4093,846667	0	0	0	0	0	0	0	0	0	0	0	0	0	0	0	0	0	0	0	0	44241	0	0	0	0	0	23592	0	21389	0	0	0	0	25247	27456	0	0	66455	0	0
1208	375,552185	1872,72454	5	48,071	FALSCH	0,350179481	958,31	23,93	22932,26333	0	0	0	0	0	0	0	184930	0	478360	0	0	0	0	0	0	0	0	0	0	0	0	0	0	0	0	0	0	0	0	0	0	274900	0	0	0	0	0	0	0
1209	375,552802	1123,63658	3	35,258	FALSCH	0,350179481	62,36	23,93	1492,263333	0	0	0	0	0	0	0	0	0	0	0	0	0	0	0	0	0	0	0	0	0	0	0	0	0	0	0	0	0	86796	0	0	0	0	0	0	17620	0	0	0
1210	375,553324	1123,63814	3	48,596	FALSCH	0,909253891	0,87	21451,56636	18725,26333	0	0	26266	0	27864	115550	85894	0	0	0	0	0	0	61574	0	0	0	0	0	0	62713	0	82918	0	0	0	0	37236	30858	0	0	0	0	48768	0	0	89754	0	0	0
1211	375,553353	2247,27646	6	35,003	FALSCH	1	1,00	23,93	23,93	0	0	0	0	0	0	0	14286	0	0	0	0	0	0	0	0	0	0	0	0	0	0	0	0	0	24947	0	0	0	0	93737	0	0	0	0	0	0	0	0	0
1212	375,563352	1123,66823	3	12,382	FALSCH	0,307121322	0,05	446,4481818	23,93	0	0	0	0	0	0	0	0	0	0	0	4647,7	0	0	0	0	0	0	0	0	0	0	0	0	0	0	0	0	0	0	0	0	0	0	0	0	0	0	0	0
1213	375,564151	1123,67062	3	20,061	FALSCH	0,134219456	0,01	1811,502727	23,93	0	0	0	0	0	6872,3	0	0	0	0	0	0	0	0	0	12791	0	0	0	3736,5	0	0	0	0	0	0	0	0	0	0	0	0	0	0	0	0	0	0	0	0
1214	375,564156	1123,67064	3	27,866	FALSCH	0,307121322	0,01	2020,202727	23,93	0	0	0	0	0	0	0	0	0	0	0	0	0	0	0	0	0	0	0	0	0	0	21959	0	0	0	0	0	0	0	0	0	0	0	0	0	0	0	0	0
1215	375,564335	1123,67118	3	20,147	FALSCH	0,134992438	0,01	3131,020909	23,93	0	0	0	0	0	0	0	0	0	0	0	0	0	0	0	0	0	0	0	7775	0	0	25066	0	0	0	0	9112	0	0	0	0	0	0	0	0	0	0	0	0
1216	375,564945	1123,67301	3	20,04	FALSCH	0,350179481	39,13	23,93	936,3466667	0	0	0	0	0	0	0	0	0	0	0	0	0	0	0	0	0	0	0	0	0	0	0	0	0	9074,1	0	0	0	0	0	0	0	10949	0	0	0	0	0	0
1217	375,565589	1123,67494	3	50,771	FALSCH	0,15351063	1,76	19146,20273	33654,34667	55613	110620	49787	65772	0	0	0	70215	0	32352	48810	72710	56357	0	0	27015	47081	0	0	52233	0	0	0	33679	34039	0	72372	0	0	0	44838	0	36605	0	0	0	91699	0	0	65765
1218	375,566418	1123,67742	3	23,514	FALSCH	0,134601232	0,00	10031,29364	23,93	0	80694	0	0	0	0	0	0	0	0	0	0	0	0	0	0	0	0	0	0	0	0	0	0	0	37287	0	29387	0	33010	0	0	0	0	0	0	0	0	0	0
1219	375,566941	1123,67899	3	23,725	FALSCH	0,036579086	376,32	23,93	9005,43	33295	0	33852	0	0	0	0	0	0	0	0	0	28824	0	0	0	0	0	0	27780	0	0	0	12774	0	0	46972	0	0	0	0	0	19208	0	0	0	0	0	0	20054
1220	375,568201	1123,68277	3	11,391	FALSCH	1	1,00	23,93	23,93	0	0	0	0	0	0	0	0	0	0	0	0	0	0	0	0	0	0	0	0	3462,2	0	0	0	3953,6	0	0	0	0	0	0	0	0	0	0	0	0	0	0	0
1221	375,575788	1123,70554	3	22,902	FALSCH	0,307121322	0,02	1523,202727	23,93	0	0	0	0	10915	0	0	0	0	0	0	0	0	0	0	0	0	0	0	0	0	0	16492	0	0	0	0	0	0	0	0	0	0	0	0	0	0	0	0	0
1222	375,575895	1123,70586	3	23,259	FALSCH	0,863167125	0,31	3909,748182	1195,43	0	0	0	0	0	0	0	0	0	0	0	0	0	0	0	0	0	0	0	0	0	0	42744	0	13403	0	0	0	0	0	0	0	0	14058	0	0	0	0	0	0
1223	375,577962	2621,9948	7	33,859	FALSCH	0,350179481	120,14	23,93	2875,013333	0	0	0	0	0	0	0	0	0	0	0	0	0	0	0	0	0	0	0	0	0	0	0	0	0	0	0	0	0	0	0	0	0	0	0	0	34213	0	0	32828
1224	375,578512	2621,99865	7	29,482	FALSCH	0,307121322	0,01	3731,384545	23,93	0	0	0	0	0	0	0	0	0	0	0	40782	0	0	0	0	0	0	0	0	0	0	0	0	0	0	0	0	0	0	0	0	0	0	0	0	0	0	0	0
1225	375,579991	2622,00901	7	25,222	FALSCH	1	1,00	23,93	23,93	0	0	0	0	0	0	0	0	0	0	23249	0	0	0	0	0	0	0	0	0	0	0	0	0	0	0	0	0	0	0	0	0	0	0	0	0	0	0	0	0
1226	375,580491	2622,0125	7	40,607	FALSCH	1	1,00	23,93	23,93	68207	0	0	0	0	0	0	0	0	0	0	0	0	0	0	0	0	89130	0	0	0	0	0	0	68290	0	0	0	0	0	0	0	0	0	0	0	0	0	0	0
1227	375,585625	2622,04844	7	29,505	FALSCH	0,84861155	0,27	3293,93	879,5133333	0	0	0	0	0	0	0	28446	0	0	0	0	0	0	0	35970	0	0	0	28614	0	0	0	0	0	0	0	0	0	0	0	0	0	10267	0	0	0	0	0	0
1228	375,585678	2622,04881	7	44,268	FALSCH	0,951243248	0,91	13289,38455	12134,76333	0	145920	0	0	0	0	0	0	0	0	0	0	0	0	0	0	145330	0	0	187580	0	0	0	0	0	0	0	0	0	0	0	0	0	0	0	0	0	0	0	0
1229	375,585754	2622,04934	7	31,9	FALSCH	0,13831229	0,00	19245,47545	23,93	0	191740	0	0	0	0	0	0	0	0	0	0	0	0	19697	0	0	0	0	0	0	0	0	0	0	0	0	0	0	0	0	0	0	0	0	0	0	0	0	0
1230	375,634319	749,254085	2	26,891	FALSCH	0,947106954	0,86	3969,020909	3433,013333	0	0	11246	0	0	0	40909	0	0	0	0	0	0	0	0	0	0	0	0	0	0	43396	0	0	0	0	0	0	0	0	0	0	0	0	0	0	0	0	0	0
1231	375,641588	1498,53725	4	12,284	FALSCH	0,460445329	0,24	2350,83	561,2466667	0	7025,9	0	0	0	18570	0	0	0	0	0	0	0	0	0	0	0	0	0	0	0	0	0	0	0	0	6447,8	0	0	0	0	0	0	0	0	0	0	0	0	0
1232	375,645248	749,275943	2	21,723	FALSCH	0,136869924	0,01	3516,920909	23,93	0	0	0	0	0	0	0	0	0	0	0	0	0	0	0	0	0	0	0	0	0	0	0	0	0	0	0	31690	0	0	0	0	0	0	0	0	0	6732,9	0	0
1233	375,648888	1498,56644	4	13,166	FALSCH	1	1,00	23,93	23,93	0	0	0	0	6798,3	0	0	0	0	7638	0	0	0	0	0	0	0	0	0	0	0	0	0	0	0	0	0	0	0	0	0	0	0	0	0	0	0	0	0	0
1234	375,649842	749,28513	2	12,063	FALSCH	1	1,00	23,93	23,93	0	0	0	0	0	0	0	0	0	0	0	0	0	0	0	0	0	0	0	0	5295,2	0	0	0	0	2672,2	0	0	0	0	0	0	0	0	0	0	0	0	0	0
1235	375,650765	1498,57396	4	11,681	FALSCH	0,958036337	1,90	202,4936364	383,905	0	0	0	0	0	0	0	0	4319,7	0	0	0	0	0	0	0	0	0	0	0	0	0	0	0	0	0	0	0	0	0	0	0	0	0	0	1964,2	0	0	0	0
1236	375,65281	749,291068	2	28,202	FALSCH	0,479060549	0,31	7796,020909	2393,763333	0	0	0	0	0	0	0	0	0	0	0	0	28438	0	0	37220	0	30126	0	22765	0	0	48273	0	0	26529	0	0	0	32802	0	0	0	0	25069	0	0	0	0	0
1237	375,653106	749,291659	2	28,153	FALSCH	0,173683741	4,36	2839,202727	12370,18	0	0	26602	41005	26149	30968	0	19770	66441	23842	20108	0	0	0	0	0	0	0	0	0	0	0	0	0	0	0	0	0	25427	0	0	0	24354	16355	0	0	0	0	0	0
1238	375,654704	749,294855	2	13,248	FALSCH	0,961309294	1,02	707,1390909	717,755	0	0	0	0	0	0	0	0	0	0	0	7515,3	0	0	0	0	8325,9	0	0	0	0	0	0	0	0	0	0	0	0	0	0	0	0	0	0	0	0	0	0	0
1239	375,655297	1498,59208	4	15,887	FALSCH	0,133706138	0,02	1162,184545	23,93	0	0	0	0	0	0	0	0	0	0	0	0	0	0	0	6962,5	0	2364,1	0	0	0	5558,3	0	0	0	0	0	0	0	0	0	0	0	0	0	0	0	0	0	0
1240	375,655388	749,296223	2	17,476	FALSCH	0,350179481	6,99	23,93	167,2466667	0	0	0	0	2342,1	0	0	0	0	0	0	0	0	0	0	0	1719,8	1996	0	0	0	0	0	0	0	0	0	0	0	0	0	0	0	0	0	0	0	0	0	0
1241	375,655653	1498,5935	4	16,52	FALSCH	0,133756215	0,02	1049,002727	23,93	0	0	0	0	0	0	0	0	0	0	0	0	0	0	0	6408,1	0	0	0	3296,8	0	0	0	0	0	0	0	0	0	0	0	0	0	0	0	4867,7	0	0	0	0
1242	375,656513	1498,59695	4	12,142	FALSCH	0,902571401	1,03	3222,466364	3317,513333	0	0	0	13306	0	10201	7769,3	0	0	0	0	0	0	0	9493,1	0	12763	0	0	0	0	0	6035	5684,7	0	0	0	0	0	7217,9	0	9454,8	0	0	0	0	0	0	0	0
1243	375,656925	1498,5986	4	14,933	FALSCH	0,929331292	0,75	520,6754545	391,755	9860	5464,2	0	4413,9	0	0	0	0	0	0	0	0	0	0	0	0	0	0	0	0	0	0	0	0	0	0	0	0	0	0	0	0	0	0	0	0	0	0	0	12010
1244	375,657181	749,299809	2	23,717	FALSCH	0,350179481	17,54	23,93	419,6883333	0	0	0	0	0	0	0	0	0	0	0	0	0	0	0	0	0	0	0	0	0	0	0	4749,1	0	0	0	0	0	0	0	0	0	0	0	0	0	0	0	0
1245	375,657529	1498,60101	4	16,244	FALSCH	0,955258481	1,07	693,1209091	743,755	0	0	0	4301	0	4196,2	0	0	0	0	0	3164,9	4336,9	0	0	0	0	0	0	0	0	0	0	0	0	0	0	0	0	0	2998	0	0	0	0	0	0	0	0	0
1246	375,657531	749,300508	2	11,291	FALSCH	0,623597815	1,65	645,7027273	1063,171667	0	6839,5	0	0	0	0	0	0	8035,7	4623,6	0	0	0	3940	0	0	0	0	0	0	0	0	0	0	0	0	0	0	0	0	0	0	4435,2	0	0	0	0	0	0	0
1247	375,657656	749,300759	2	14,81	FALSCH	0,204047093	0,14	2132,066364	288,53	4208,7	0	0	0	0	5830,6	3175,2	7793,4	0	0	3876,7	6620,9	0	0	0	0	0	0	0	0	0	0	0	0	12448	0	0	0	0	6211,6	0	10738	0	0	0	0	0	0	0	0
1248	375,657922	749,301292	2	13,094	FALSCH	0,82734696	0,65	5104,348182	3315,521667	6491,8	14300	6807,9	11449	0	0	10399	5300,7	6218,1	7676,7	0	0	0	0	7267,6	10277	0	0	0	10203	0	0	0	0	0	16734	0	0	0	0	0	24040	0	0	11086	0	11433	0	0	0
1249	375,657975	749,301397	2	10,379	FALSCH	0,307121322	0,07	364,6481818	23,93	0	3747,9	0	0	0	0	0	0	0	0	0	0	0	0	0	0	0	0	0	0	0	0	0	0	0	0	0	0	0	0	3970,5	0	0	0	0	0	0	0	0	0
1250	375,658057	1498,60312	4	13,569	FALSCH	0,585870541	0,67	7841,720909	5282,171667	5768,8	8732,7	0	9178,9	0	39402	0	0	0	6101,2	0	14639	12635	0	0	0	28179	0	0	0	0	0	0	13106	15905	0	0	0	0	13557	0	18069	0	0	0	5153	0	0	0	11436
1251	375,658268	749,301982	2	20,855	FALSCH	0,350179481	33,89	23,93	810,9716667	0	0	0	0	0	0	0	0	0	0	0	0	0	12059	0	0	0	0	0	3243,8	0	0	0	0	16251	0	9444,5	0	0	0	0	0	0	0	0	0	0	0	0	6669,4
1252	375,658375	749,302197	2	19,946	FALSCH	0,569520287	4,63	831,9209091	3850,705	0	5934,3	4751,7	24369	3934,9	0	0	0	18075	0	15344	0	0	4868,8	0	0	0	9656,3	0	2556,9	0	0	0	0	0	0	3477,3	0	0	0	0	2953,6	0	0	0	0	0	0	0	0
1253	375,658543	749,302532	2	11,708	FALSCH	0,353564912	2,20	692,8754545	1525,03	0	7358,4	0	7316,3	5278,6	0	0	4121,6	0	0	0	0	6068,1	0	0	0	0	0	0	6963,1	6126,7	0	0	4628,8	0	0	0	0	0	0	0	0	0	0	0	0	0	0	0	0
1254	375,658694	1498,60567	4	11,913	FALSCH	0,936649988	0,79	791,6845455	626,63	0	0	0	0	0	0	0	0	0	0	0	0	0	0	0	0	0	0	0	0	0	0	0	0	0	0	0	0	0	0	0	8445,3	0	0	0	0	7232,4	0	0	0
1255	375,658739	1498,60585	4	15,086	FALSCH	0,307121322	0,02	1302,202727	23,93	0	0	0	0	0	0	0	0	0	8612,6	0	0	0	0	14061	0	0	0	0	0	0	0	0	0	0	0	0	0	0	0	0	0	0	0	0	0	0	0	0	0
1256	375,659027	749,303501	2	14,765	FALSCH	0,133638079	0,01	2822,202727	23,93	0	0	0	0	0	0	0	0	0	0	0	0	0	0	0	0	0	2014,7	0	0	0	0	14376	0	0	0	0	0	0	0	0	16405	0	0	0	0	0	0	0	0
1257	375,659905	1498,61052	4	14,556	FALSCH	0,307121322	0,01	2125,93	23,93	0	0	0	0	0	0	0	0	0	10486	0	0	0	9212,2	0	0	0	0	0	0	0	0	23122	0	0	14627	0	0	0	0	0	0	0	0	0	0	0	0	0	0
1258	375,660007	1498,61092	4	11,408	FALSCH	0,350179481	30,91	23,93	739,6383333	0	0	11973	0	0	0	0	0	0	8001,3	0	0	8588,5	0	0	0	0	0	0	0	0	0	0	0	0	0	0	0	0	0	0	0	0	0	0	0	0	0	0	0
1259	375,662062	749,309571	2	11,859	FALSCH	0,309212901	0,65	1169,702727	759,5716667	8900,8	6416,8	0	0	21489	0	0	0	0	5415,3	6926,9	0	0	0	2366,5	3820,2	0	0	0	0	0	0	0	0	0	0	0	0	0	3331,7	0	0	0	0	0	0	8827,7	0	0	0
1260	375,662458	1498,62073	4	12,073	FALSCH	1	1,00	23,93	23,93	0	0	0	0	0	0	0	7722,8	0	0	0	0	0	0	0	0	0	0	0	0	4187,8	0	0	0	0	3456,6	0	0	0	0	0	0	0	0	0	0	0	0	0	0
1261	375,663369	749,312186	2	22,091	FALSCH	0,171286874	39,20	23,93	937,955	6859,1	0	0	0	0	0	6372,3	0	4596	0	0	0	0	0	0	0	0	0	0	6391,3	0	0	0	0	0	0	0	0	0	0	0	0	0	0	0	0	0	0	0	0
1262	375,665515	749,316478	2	29,457	FALSCH	0,350179481	34,01	23,93	813,755	0	0	0	0	0	0	0	0	0	0	0	0	0	0	0	0	0	0	0	0	0	0	0	9477,9	12775	0	0	0	0	0	0	0	0	0	0	0	0	0	0	0
1263	375,666257	749,31796	2	13,177	FALSCH	0,307121322	0,04	632,7390909	23,93	0	6696,9	0	0	0	0	0	0	0	0	0	0	0	0	0	0	0	0	0	0	0	0	0	0	0	0	0	0	0	0	0	0	0	0	0	0	0	0	0	0
1264	375,666582	749,318612	2	38,278	FALSCH	1	1,00	23,93	23,93	0	0	0	0	46533	0	0	0	0	0	0	0	0	0	0	0	0	0	0	0	0	0	0	0	0	0	0	0	34892	0	0	0	0	0	0	0	0	0	0	0
1265	375,668086	2247,96486	6	28,185	FALSCH	0,350179481	154,79	23,93	3704,013333	0	0	0	0	0	0	0	0	0	18553	0	0	0	0	0	0	0	0	0	0	0	0	0	0	0	0	0	0	0	0	0	0	44161	0	0	0	0	0	0	0
1266	375,668783	749,323013	2	29,418	FALSCH	0,410066031	1,47	2689,111818	3953,088333	0	0	0	0	0	29317	0	19983	0	0	0	0	0	0	0	0	21544	41306	0	23627	0	0	0	0	0	0	0	0	0	0	0	0	0	23008	0	0	0	0	2597,9	25816
1267	375,669458	749,324363	2	29,496	FALSCH	0,350179481	155,66	23,93	3725,013333	0	0	0	0	0	0	0	0	44413	15505	26613	0	0	0	0	0	0	0	0	0	0	0	0	0	26161	0	0	0	0	0	0	0	0	0	35400	0	0	0	0	0
1268	375,670491	749,326428	2	35,504	FALSCH	1	1,00	23,93	23,93	0	0	0	0	0	0	0	0	0	0	0	0	0	0	0	0	0	0	0	32776	0	0	0	0	0	0	0	0	0	0	0	0	0	0	0	0	0	0	0	0
1269	375,67061	749,326667	2	30,113	FALSCH	0,892728878	0,78	14780,02091	11602,09667	0	0	32659	0	0	45636	34305	0	45333	30706	0	34457	23413	0	0	0	0	0	0	0	0	39604	42620	16649	34125	29259	0	0	0	30762	0	0	19238	0	0	0	0	0	0	34628
1270	375,67179	749,329028	2	30,765	FALSCH	0,555416741	0,56	11395,11182	6353,013333	0	50111	24005	0	0	0	0	0	38043	23808	0	24155	0	0	0	0	0	0	0	0	0	0	50817	0	0	0	37906	0	0	0	0	0	0	0	0	0	0	0	0	0
1271	375,673439	749,332324	2	11,628	FALSCH	0,565563964	2,94	647,3572727	1903,346667	0	0	0	10177	0	0	0	0	0	0	0	0	0	0	0	6857,7	0	0	0	0	0	0	0	0	0	0	12376	0	0	0	0	0	0	0	0	0	0	0	0	0
1272	375,673506	749,33246	2	24,407	FALSCH	0,350179481	60,65	23,93	1451,43	0	0	0	0	0	0	0	0	0	0	0	0	0	0	0	0	0	0	0	11460	14971	0	0	0	10910	0	0	0	0	0	0	0	0	0	0	0	17130	0	0	14421
1273	375,67356	749,332566	2	30,755	FALSCH	1	1,00	23,93	23,93	0	0	0	0	0	0	0	0	0	0	0	0	0	61530	0	0	0	28824	0	0	0	0	0	0	0	0	0	0	0	0	0	0	0	0	0	0	0	0	0	0
1274	375,674026	2248,0005	6	50,227	FALSCH	0,350179481	230,26	23,93	5510,18	52258	0	0	0	0	0	0	0	0	0	0	0	0	0	0	0	0	0	0	0	0	0	0	0	0	0	0	0	0	0	0	0	0	0	0	0	65835	0	0	0
1275	375,674359	749,334166	2	21,217	FALSCH	1	1,00	23,93	23,93	0	0	0	0	0	0	0	0	0	0	0	0	0	0	0	0	0	0	0	0	0	0	0	0	0	0	0	0	0	0	0	0	0	0	125780	0	0	0	0	0
1276	375,674423	749,334293	2	23,336	FALSCH	0,397980183	1,18	1631,93	1932,396667	0	17688	0	7142,2	0	0	0	0	0	0	12597	0	0	0	0	0	0	16325	7547,6	12856	0	0	0	0	11404	0	0	0	0	0	0	0	0	0	6952,1	0	8211,8	0	0	0
1277	375,674634	2248,00414	6	34,17	FALSCH	0,350179481	121,24	23,93	2901,263333	0	0	0	0	0	0	0	0	34528	0	0	0	0	0	0	0	0	0	0	0	0	0	0	0	0	0	0	0	0	0	0	0	0	0	0	0	0	0	0	0
1278	375,6747	749,334848	2	32,215	FALSCH	0,547383556	0,63	8833,202727	5607,18	0	42532	0	10961	26112	41762	0	20784	0	26943	16282	12608	0	0	0	0	56038	0	0	0	0	0	0	0	0	0	0	0	0	0	0	0	0	0	0	0	0	0	0	0
1279	375,674714	749,334875	2	21,256	FALSCH	0,343097284	2,60	8212,475455	21316,68	0	0	0	0	0	0	0	0	0	0	0	0	0	0	0	0	110220	0	48903	0	113180	0	0	0	0	16809	0	0	0	0	102430	90074	96390	0	31161	0	0	0	0	0
1280	375,675125	749,335697	2	11,62	FALSCH	0,317959651	3,64	702,2845455	2559,605	0	0	0	12739	0	0	8231,2	9362,1	0	0	0	0	0	9291,2	0	7461,9	9457,9	0	0	10141	0	0	0	0	0	0	0	0	0	0	8047,2	0	0	0	0	0	0	0	0	0
1281	375,675204	1498,67171	4	12,284	FALSCH	0,350179481	24,22	23,93	579,4716667	0	0	0	0	0	0	6666,5	0	0	0	0	0	0	0	0	0	0	0	0	0	5796,1	0	0	0	0	0	0	0	0	5830,5	0	0	0	0	0	0	0	0	0	0
1282	375,675361	749,336169	2	12,17	FALSCH	0,64955235	2,15	1468,257273	3160,08	0	0	0	13846	11204	7072,5	8068,8	7679,1	0	0	0	0	0	4851,2	0	8815,1	0	0	0	0	0	0	0	0	0	0	0	0	0	0	0	0	0	0	0	0	15719	0	0	0
1283	375,675381	749,336209	2	21,742	FALSCH	0,158824117	1,41	13033,65727	18329,53833	94195	0	108160	14434	107990	0	0	0	17063	0	116370	9867	0	0	0	0	16613	0	0	7729,8	31286	0	133240	10666	0	0	0	0	126320	0	0	0	0	8861,3	0	0	152030	0	0	141620
1284	375,67551	749,336468	2	19,746	FALSCH	0,307121322	0,01	2255,202727	23,93	23408	24544	24401	0	8803,6	0	0	0	0	0	0	0	0	0	0	0	0	0	0	0	0	0	0	0	0	17110	0	0	0	11786	0	0	0	0	5749,2	0	0	0	0	0
1285	375,675531	1498,67302	4	16,088	FALSCH	1	1,00	23,93	23,93	0	0	0	0	0	0	0	0	0	0	0	0	0	1871,7	0	0	0	0	0	0	0	0	0	0	0	0	0	0	0	0	0	0	0	0	0	0	0	0	0	0
1286	375,675766	749,33698	2	25,737	FALSCH	0,740571687	1,31	3004,566364	3932,871667	0	20437	13964	0	11715	0	0	0	0	0	0	12350	0	0	0	0	0	0	0	0	0	0	0	0	0	0	21635	0	0	5538,7	0	0	0	20814	0	0	0	0	4458,3	22573
1287	375,675889	749,337225	2	31,591	FALSCH	0,694080179	0,67	4717,748182	3156,263333	0	0	0	0	0	0	22598	0	0	0	31056	0	14990	0	0	51632	0	0	0	6018,8	0	0	0	0	0	38938	0	0	0	33142	0	0	0	0	0	0	0	0	0	0
1288	375,675952	749,33735	2	20,509	FALSCH	0,459386032	2,35	14350,47545	33682,93	0	0	40333	159770	12220	32299	0	0	0	0	0	100780	154920	0	0	0	0	41176	24555	0	38333	0	0	0	0	0	0	0	23181	0	0	24513	25435	0	0	0	39228	0	0	27934
1289	375,676391	749,338228	2	21,253	FALSCH	0,512339522	0,96	25782,11182	24652,59667	0	0	0	0	31269	157290	115410	109660	0	0	0	0	0	0	0	126050	0	142480	0	114810	0	0	0	72397	122810	127340	17415	0	0	0	0	0	0	90322	0	0	0	0	0	0
1290	375,676408	749,338262	2	34,359	FALSCH	0,307121322	0,02	1089,202727	23,93	0	0	0	0	0	0	0	0	0	0	0	0	0	0	0	0	0	0	0	0	0	0	0	0	0	0	0	0	0	10239	0	0	0	0	0	0	0	11718	0	0
1291	375,676415	2248,01483	6	16,099	FALSCH	0,350179481	25,47	23,93	609,4383333	0	0	0	0	0	0	0	0	0	0	0	0	0	0	0	0	0	0	0	0	0	0	0	0	0	3209,1	0	0	0	0	0	0	0	0	0	0	0	0	7026,1	0
1292	375,676472	749,338391	2	28,144	FALSCH	0,660792084	1,02	2097,020909	2146,346667	0	0	0	0	0	22804	13787	0	0	39081	0	0	11682	0	0	0	0	0	0	0	0	0	0	0	0	0	0	0	0	35124	0	0	0	0	0	0	0	0	0	0
1293	375,676725	749,338896	2	31,927	FALSCH	0,677660667	0,87	5333,384545	4627,18	0	0	59230	0	0	0	0	0	0	0	0	0	15351	0	0	0	0	0	0	0	0	0	58404	0	32305	0	0	0	26683	0	0	0	0	0	0	0	39888	0	0	37407
1294	375,676726	749,338899	2	21,423	FALSCH	0,819470003	19,10	707,1845455	13510,59667	0	0	0	0	0	0	0	0	0	112780	0	0	0	185670	7515,8	0	0	0	0	0	0	0	0	0	0	0	161840	0	0	0	0	0	0	0	0	0	0	0	0	0
1295	375,676789	749,339025	2	24,682	FALSCH	0,038395914	0,06	19227,11182	1138,68	0	0	0	0	0	16735	0	0	0	0	0	0	0	0	0	10287	0	0	0	17572	0	125360	44329	0	0	0	13377	0	13905	0	0	14524	0	0	0	0	0	0	0	0
1296	375,676873	2248,01758	6	22,503	FALSCH	0,307121322	0,03	810,1390909	23,93	0	0	0	0	0	0	0	0	0	0	0	8648,3	0	0	0	0	0	0	0	0	0	0	0	0	0	0	0	0	0	0	0	0	0	0	0	0	0	0	0	0
1297	375,677492	2248,02129	6	25,637	FALSCH	0,350179481	21,89	23,93	523,9216667	0	0	0	0	0	0	0	0	0	0	0	0	0	0	0	0	0	0	5999,9	0	26251	0	0	0	0	0	0	0	0	0	0	0	0	0	0	0	0	0	0	0
1298	375,677511	2248,02141	6	27,823	FALSCH	0,307121322	0,01	2733,748182	23,93	0	0	0	0	0	0	0	0	0	0	0	29808	0	0	0	0	0	0	0	0	0	0	0	0	0	0	0	0	0	0	0	0	0	0	0	0	0	0	0	0
1299	375,677553	749,340553	2	20,654	FALSCH	0,19601155	2,20	6002,748182	13194,51333	0	0	0	0	0	65767	0	0	0	63893	0	0	0	0	0	0	0	110390	40890	0	0	0	0	0	92920	0	27358	0	0	0	0	0	0	65064	0	0	24735	0	0	0
1300	375,677859	2248,0235	6	12,399	FALSCH	0,525396709	4,87	513,3390909	2500,93	0	0	0	0	0	0	0	0	0	0	0	0	0	0	0	0	0	0	0	0	0	0	0	11002	0	0	0	0	0	0	0	5383,5	0	18722	0	0	0	0	0	0
1301	375,677861	749,341169	2	12,025	FALSCH	0,975048505	1,05	2337,575455	2460,971667	0	10861	9318,2	0	0	0	7443,1	9241,5	9823,4	0	0	0	0	0	0	12469	0	13744	0	0	0	0	0	0	0	0	0	0	8886,8	0	9867,5	0	0	0	0	2120,1	11978	0	0	0
1302	375,677999	749,341445	2	14,76	FALSCH	1	1,00	23,93	23,93	0	0	0	0	0	0	0	0	0	0	0	0	0	0	0	0	0	0	0	0	0	0	0	0	0	7575,2	0	0	0	0	0	0	0	0	6142,6	0	0	0	0	0
1303	375,678071	749,341588	2	10,866	FALSCH	0,950783454	1,11	1876,484545	2084,93	0	9824,1	0	0	0	10554	0	0	9653	0	0	0	0	0	0	0	15079	0	0	0	0	0	0	0	0	0	0	0	0	0	0	0	0	0	0	0	0	0	0	0
1304	375,678486	749,342419	2	20,266	FALSCH	0,567046617	0,43	17371,20273	7506,43	18465	149800	0	0	18689	41020	0	0	0	37410	0	0	19382	0	0	0	25237	0	0	31150	0	0	0	0	0	30765	22419	0	0	0	25161	0	22752	0	0	0	0	0	0	0
1305	375,678714	749,342876	2	25,358	FALSCH	0,882957559	0,85	2805,711818	2392,255	0	24631	0	0	23344	0	0	0	0	0	0	0	0	0	0	5968,6	0	0	0	0	0	0	0	0	0	0	0	0	0	0	20286	0	0	0	0	0	25532	0	2887,9	0
1306	375,678763	749,342972	2	19,501	FALSCH	0,541973014	0,78	3597,839091	2803,388333	12285	0	31254	0	0	27237	0	0	0	0	31179	12076	4926,7	0	0	0	0	24342	7383,6	0	20567	0	0	0	0	0	0	0	0	0	0	0	6521,2	0	0	0	14522	0	0	0
1307	375,678989	749,343426	2	11,637	FALSCH	0,327126536	3,15	764,1209091	2404,138333	0	0	0	0	0	8142,1	9683,7	8978,1	10935	0	0	0	7943,8	10062	0	0	0	0	0	0	0	0	0	0	0	0	0	0	0	0	0	0	0	0	0	0	0	0	0	10350
1308	375,679611	749,344668	2	35,348	FALSCH	0,350179481	55,75	23,93	1334,096667	0	0	0	15722	0	0	0	0	0	12085	0	0	0	0	0	0	0	0	0	0	0	0	0	0	0	0	0	0	0	0	0	0	0	0	0	0	0	0	0	0
1309	375,679638	2248,03417	6	19,086	FALSCH	1	1,00	23,93	23,93	0	0	0	0	8452,7	0	0	0	0	0	0	0	0	0	0	0	0	0	0	0	0	0	0	0	0	0	0	0	0	0	0	0	0	0	0	0	0	0	0	0
1310	375,679681	749,34481	2	23,257	FALSCH	0,963170616	2,90	8016,566364	23257,51333	0	0	0	0	46406	28028	0	0	0	0	0	0	54342	0	19776	16581	166520	0	0	0	0	0	23534	0	0	43713	0	0	0	34991	0	0	15758	0	34418	0	42183	0	0	62313
1311	375,679837	749,34512	2	24,762	FALSCH	0,531496667	0,39	5954,23	2296,596667	11053	42278	0	13961	12761	0	0	0	13311	0	0	13923	0	0	0	0	0	0	0	0	19074	0	0	0	0	0	0	0	0	0	0	9032,3	0	0	0	0	0	0	0	0
1312	375,679864	749,345176	2	28,309	FALSCH	0,970988723	1,21	5890,475455	7147,18	25522	0	36934	0	34227	0	0	70301	0	0	94627	0	85479	0	0	64532	0	0	0	0	71254	0	0	0	0	0	0	0	0	0	0	0	0	0	0	0	0	0	0	0
1313	375,680021	749,34549	2	42,341	FALSCH	0,307121322	0,01	2242,566364	23,93	0	0	0	0	0	24405	0	0	0	0	0	0	0	0	0	0	0	0	0	0	0	0	0	0	0	0	0	0	0	27342	0	0	0	0	0	0	0	0	0	0
1314	375,680033	749,345513	2	29,343	FALSCH	0,070833907	0,05	59461,74818	2855,496667	43727	221130	0	0	112550	0	0	0	0	44460	0	0	0	0	0	0	0	0	0	0	0	235240	61791	0	0	0	29569	63421	33461	0	0	0	4409,8	0	0	0	0	72234	0	0
1315	375,680095	749,345636	2	27,711	FALSCH	0,210610228	0,09	176611,4755	16112,18	88455	264930	0	113440	79629	38183	0	60859	0	0	20938	0	0	0	0	0	35590	0	44029	0	0	697560	251060	0	0	0	0	0	64919	0	0	0	0	0	0	0	0	690730	0	118950
1316	375,680245	749,345937	2	23,75	FALSCH	0,960696595	1,66	9451,33	15711,51333	10216	13302	46663	53764	0	64220	0	0	64701	32483	0	0	0	0	0	0	0	0	15964	43088	15899	0	0	0	0	0	0	0	0	0	0	19632	0	53822	0	0	0	6547,4	0	0
1317	375,680333	749,346113	2	33,258	FALSCH	0,978624352	1,24	1013,475455	1255,43	0	0	23710	0	0	0	0	0	0	0	0	10885	14778	0	0	0	0	0	0	0	0	0	0	0	0	0	0	0	0	21895	0	0	0	0	0	0	0	0	0	0
1318	375,680487	749,346422	2	20,838	FALSCH	0,990858394	1,55	3030,748182	4703,263333	0	0	0	0	0	0	0	0	0	0	0	0	0	0	33075	0	0	91969	0	0	0	0	0	0	0	0	0	0	0	0	0	0	0	56152	0	0	0	0	0	0
1319	375,680562	749,346571	2	28,139	FALSCH	0,3071658	19,15	4464,111818	85509,76333	0	0	0	0	31831	0	0	0	0	0	0	0	0	0	0	0	0	0	41662	0	0	0	0	951860	0	122950	0	0	0	0	0	48842	0	32308	0	0	0	0	0	0
1320	375,680789	749,347025	2	30,106	FALSCH	0,307121322	0,01	1887,748182	23,93	0	0	0	0	0	0	0	0	0	0	0	0	0	0	0	0	0	0	0	0	0	0	0	0	0	0	0	0	37688	0	0	20502	0	0	21029	0	0	0	0	0
1321	375,681044	749,347535	2	20,005	FALSCH	0,342705677	1,51	5010,093636	7549,98	11517	0	0	0	0	32328	0	0	4526,5	0	0	9466,8	0	0	0	0	0	0	17738	22930	0	0	0	0	0	0	38823	0	0	0	0	13053	14048	12474	20283	0	0	0	2703,1	0
1322	375,681077	749,347601	2	29,173	FALSCH	0,389416772	1,47	3841,202727	5631,513333	0	0	28386	0	0	41990	0	0	42702	0	28725	0	12353	0	0	0	0	0	12236	0	23821	0	0	0	29831	36579	0	0	10731	42051	0	0	0	0	33629	0	0	0	0	0
1323	375,681243	2248,0438	6	11,561	FALSCH	0,350179481	19,72	23,93	471,8716667	0	0	0	0	0	0	5375,3	0	0	0	0	0	0	0	0	0	0	4714,4	0	0	0	0	0	0	0	0	0	0	0	0	0	0	0	0	0	0	0	0	0	0
1324	375,681928	749,349304	2	27,158	FALSCH	0,172903789	253,02	23,93	6054,68	0	0	0	0	0	0	0	0	0	0	91022	0	0	0	0	0	0	0	0	0	134230	0	0	56106	0	0	16263	0	0	0	0	0	0	0	0	0	0	0	0	0
1325	375,681941	749,349329	2	23,155	FALSCH	0,846259902	0,30	1666,202727	495,1966667	0	0	0	0	0	0	0	0	0	0	0	0	0	0	18065	0	0	59182	0	0	0	0	0	0	74133	0	0	0	0	0	0	0	5655,2	0	0	0	0	0	0	0
1326	375,682771	2248,05297	6	33,424	FALSCH	1	1,00	23,93	23,93	0	0	0	0	66570	0	0	0	0	0	0	0	0	0	0	0	0	0	0	0	0	0	0	0	0	0	0	0	0	0	0	0	0	0	0	0	0	0	0	0
1327	375,683573	749,352593	2	33,292	FALSCH	0,307121322	0,01	2261,020909	23,93	0	0	0	0	0	0	0	0	0	0	0	0	0	0	0	0	0	0	0	0	0	0	0	0	0	13619	0	0	0	0	0	24608	0	0	0	0	0	0	0	0
1328	375,684576	749,3546	2	27,781	FALSCH	0,943723162	0,81	12673,93	10305,59667	0	0	0	0	0	0	0	0	0	0	0	0	0	0	0	139150	0	0	0	0	0	0	0	0	0	0	123380	0	0	74870	0	0	0	0	0	0	0	0	0	0
1329	375,68504	749,355528	2	30,293	FALSCH	0,330622666	7,18	1924,011818	13817,93	10657	0	49145	22371	0	0	104390	0	0	0	19927	0	0	0	0	0	0	0	0	27777	0	0	11917	0	25186	0	16298	0	0	0	24474	8983,9	22469	0	0	0	0	0	0	0
1330	375,685195	749,355838	2	11,327	FALSCH	1	1,00	23,93	23,93	0	0	0	0	0	0	0	0	0	0	0	0	0	0	0	0	0	3807,3	0	0	0	0	0	0	0	0	0	0	0	0	3740,8	0	0	0	0	0	0	0	0	0
1331	375,685281	2248,06803	6	29,28	FALSCH	0,307121322	0,00	6932,020909	23,93	0	0	0	0	0	0	0	0	0	0	0	75989	0	0	0	0	0	0	0	21636	0	0	0	0	0	0	0	0	0	0	0	0	0	0	42449	0	0	0	0	0
1332	375,685294	749,356036	2	35,454	FALSCH	0,202877189	1,31	56605,74818	74280,84667	0	0	0	0	0	0	0	0	0	0	0	0	0	0	0	187190	121940	163460	33405	0	233590	0	222010	0	185760	0	234270	213200	184290	166110	0	0	134930	170700	213190	0	180840	0	14998	203150
1333	375,68537	2248,06856	6	36,002	FALSCH	1	1,00	23,93	23,93	0	0	34437	0	0	0	0	0	0	0	0	0	0	0	0	0	0	0	0	0	0	0	0	0	0	32131	0	0	0	0	0	0	0	0	0	0	0	0	0	0
1334	375,685518	749,356483	2	35,3	FALSCH	0,503873395	0,31	90774,83909	28083,93	216230	443320	204000	202850	0	263530	0	180870	0	0	164940	291410	133870	181580	0	0	0	0	0	178770	0	0	0	0	0	0	0	0	0	0	0	0	0	0	0	0	0	0	0	0
1335	375,6856	749,356648	2	39,141	FALSCH	0,265285245	0,35	14599,38455	5126,346667	0	79866	0	0	0	60677	0	0	61229	0	75126	0	0	0	0	0	0	0	0	45305	0	0	0	0	0	64005	0	0	33064	0	0	19787	0	0	61698	0	0	0	0	61447
1336	375,685928	749,357303	2	25,252	FALSCH	1	1,00	23,93	23,93	0	0	0	0	0	0	0	0	0	0	0	0	0	0	0	0	0	0	0	0	0	0	0	0	0	0	0	0	0	0	18738	0	0	0	0	0	0	0	0	0
1337	375,6862	749,357848	2	27,746	FALSCH	0,17118694	1062,01	23,93	25413,93	0	0	0	123180	0	0	0	58719	181500	0	0	0	0	0	0	0	0	0	0	0	0	0	0	0	0	0	0	0	0	0	61347	0	0	0	85593	0	0	0	0	0
1338	375,686879	749,359205	2	40,076	FALSCH	1	1,00	23,93	23,93	29163	0	0	0	0	0	0	0	0	0	0	0	0	0	0	0	0	0	0	0	0	0	0	0	0	0	0	0	0	0	0	0	0	0	0	0	0	0	0	0
1339	375,687339	2248,08038	6	33,034	FALSCH	1	1,00	23,93	23,93	19380	0	0	0	0	0	0	0	0	0	0	0	0	0	0	0	0	0	0	0	0	0	0	0	0	0	0	0	0	26489	0	0	0	0	0	0	0	0	0	0
1340	375,687753	749,360953	2	24,327	FALSCH	0,476252683	0,29	2802,275455	815,6633333	0	21479	0	0	0	0	9500,8	0	0	13722	0	0	0	0	0	0	0	0	0	0	0	9082,8	0	0	0	0	0	0	0	0	9702,9	0	0	0	0	0	0	0	0	0
1341	375,688153	749,361752	2	28,285	FALSCH	0,679075039	0,73	10244,83909	7519,43	0	0	0	0	0	0	56883	0	0	0	21763	0	0	0	0	0	0	0	0	0	0	0	0	0	0	0	0	112430	0	0	0	0	0	0	0	0	33063	0	0	0
1342	375,68821	1498,72373	4	38,742	FALSCH	0,350179481	87,31	23,93	2089,263333	0	0	0	24784	0	0	0	0	0	21591	0	0	0	0	0	0	0	0	0	0	0	0	0	0	0	0	0	0	0	0	0	0	0	0	0	0	0	0	0	0
1343	375,688231	749,36191	2	22,684	FALSCH	0,036700512	134,11	23,93	3209,146667	0	0	0	0	0	0	9858,6	0	0	0	0	0	15683	0	0	0	0	0	0	0	0	0	0	0	0	0	0	0	0	0	13184	0	4448,8	0	0	0	8232,2	0	0	0
1344	375,689266	749,36398	2	18,597	FALSCH	1	1,00	23,93	23,93	0	0	0	0	0	0	0	0	0	0	0	0	0	3855,9	0	0	0	0	0	0	0	0	0	0	0	0	0	0	0	0	0	0	0	0	0	0	0	0	0	0
1345	375,689409	2248,09279	6	27,721	FALSCH	0,42842125	0,71	5026,293636	3588,096667	0	0	35295	0	0	0	0	0	0	0	55178	55026	10182	0	0	0	0	0	0	0	0	0	0	0	0	0	16285	0	0	0	0	0	16303	0	0	0	0	0	0	0
1346	375,689728	1498,7298	4	48,011	FALSCH	0,478786794	11,99	938,4754545	11254,59667	0	0	0	0	0	0	54892	28052	0	0	0	0	0	0	10060	0	0	0	0	0	0	0	0	0	0	0	79876	0	0	0	0	0	0	0	0	0	0	0	0	0
1347	375,690932	749,367312	2	31,148	FALSCH	0,172465854	268,74	23,93	6431,013333	0	0	0	0	0	0	0	0	19271	26667	0	0	0	0	0	0	0	0	0	0	0	0	0	0	53846	0	0	0	0	0	26074	0	0	0	0	0	57614	0	0	0
1348	375,691396	1498,73648	4	45,377	FALSCH	0,265366584	0,41	41488,47545	17134,76333	0	0	66971	0	0	0	0	0	0	0	0	104340	0	0	0	0	0	0	0	0	0	230700	0	205330	0	30050	0	0	0	0	0	0	0	0	0	0	0	121070	0	0
1349	375,691662	2248,10631	6	45,412	FALSCH	0,307121322	0,00	45402,11182	23,93	0	0	0	0	0	0	0	454050	0	0	0	0	0	0	0	499160	0	0	0	0	0	0	0	0	0	0	0	0	0	0	0	0	0	0	0	0	0	0	0	0
1350	375,692046	2248,10862	6	30,692	FALSCH	0,320707112	5,99	1348,020909	8068,73	0	0	0	0	0	0	0	0	0	0	0	0	0	105180	14565	0	66282	0	0	0	0	0	0	0	0	0	0	0	0	0	0	0	0	24661	0	0	0	0	5594,6	0
1351	375,692109	749,369664	2	38,857	FALSCH	0,178849396	2194,00	23,93	52502,51333	0	0	0	0	0	0	0	0	0	0	0	0	0	0	0	0	602010	348490	27733	0	316270	0	0	0	0	0	0	0	0	0	0	0	0	0	281280	0	0	0	0	0
1352	375,692282	749,370011	2	33,437	FALSCH	0,615415141	1,76	2691,020909	4724,013333	25136	0	309350	0	25473	0	35114	0	0	0	403410	0	21287	0	0	0	0	0	0	0	299040	0	0	0	0	362260	0	0	0	0	0	29338	0	0	0	0	0	0	0	0
1353	375,692561	1498,74114	4	12,363	FALSCH	1	1,00	23,93	23,93	0	0	0	0	8793,8	0	0	0	0	0	0	0	0	0	0	0	0	0	0	0	8990,1	0	0	0	0	0	0	0	0	4022	0	0	0	0	0	0	0	0	0	0
1354	375,692648	749,370743	2	38,54	FALSCH	0,680244684	0,69	348493,93	238795,5967	351490	612990	0	0	265070	0	239840	0	185280	363160	305440	1338800	0	209760	0	178390	0	0	206860	297220	0	840340	587200	664680	297390	0	408640	0	277920	308020	228700	275450	229500	726370	0	0	204090	0	0	298970
1355	375,692782	749,371012	2	34,318	FALSCH	0,647527056	2,41	5140,293636	12387,26333	0	0	0	0	0	0	66891	0	0	0	24420	0	32325	0	0	0	0	0	0	0	0	0	32564	0	0	0	49144	0	0	0	16782	23716	0	0	0	0	0	0	0	0
1356	375,692849	2248,11344	6	38,012	FALSCH	0,307121322	0,00	14601,20273	23,93	0	160350	0	0	76957	0	0	0	0	59996	73096	0	0	0	0	0	0	0	0	0	60268	0	0	0	101950	79359	0	0	153340	77130	0	0	0	0	0	0	0	0	0	92199
1357	375,692892	749,37123	2	41,139	FALSCH	0,332934974	3,99	5041,384545	20133,76333	0	55192	0	123380	0	0	0	0	0	0	0	0	0	0	0	0	20230	0	0	0	0	0	0	0	0	0	0	0	0	53903	0	0	0	0	0	0	97708	0	0	0
1358	375,692942	749,37133	2	38,961	FALSCH	0,103586855	1,87	8885,202727	16627,76333	0	0	0	49906	0	0	28002	0	66096	0	0	0	0	64066	0	0	32720	0	0	0	0	0	0	0	0	0	0	0	0	0	0	0	0	0	0	0	22522	97474	0	0
1359	375,692966	749,371378	2	41,91	FALSCH	0,350179481	158,80	23,93	3800,013333	0	0	0	0	0	0	0	0	0	0	0	0	0	0	0	0	45313	35876	0	0	22987	0	0	0	0	0	0	0	0	0	0	0	0	0	0	0	0	0	0	0
1360	375,693003	2248,11436	6	37,969	FALSCH	0,222793316	0,14	33467,29364	4787,93	0	0	0	0	0	166710	0	0	57168	0	0	0	0	104570	0	93847	0	0	0	0	0	0	0	0	0	0	0	107320	0	0	0	0	0	0	0	0	0	0	0	0
1361	375,693142	2248,11519	6	13,037	FALSCH	1	1,00	23,93	23,93	0	0	0	0	8879	0	0	5877,8	0	0	0	0	0	0	0	0	0	0	0	0	0	0	0	0	0	0	0	0	0	0	0	0	0	0	0	0	0	0	0	0
1362	375,69323	749,371908	2	30,017	FALSCH	0,975864024	2,22	3658,748182	8137,763333	0	0	0	0	0	0	0	0	72500	0	25508	0	0	14547	0	0	0	0	0	0	0	0	0	0	0	0	0	27171	0	0	0	12812	0	0	20809	0	24866	0	0	0
1363	375,693609	749,372665	2	26,6	FALSCH	0,350179481	29,26	23,93	700,2966667	0	0	0	0	0	0	0	0	0	0	0	0	8116,4	0	0	0	0	0	0	0	0	0	0	0	0	0	0	0	0	0	0	0	0	0	0	0	0	0	0	0
1364	375,693766	2248,11894	6	40,251	FALSCH	1	1,00	23,93	23,93	0	0	0	0	0	0	0	0	0	0	0	0	0	0	0	0	0	0	0	0	32825	0	0	0	0	0	0	0	0	0	0	0	0	0	0	0	0	0	0	0
1365	375,693888	749,373222	2	33,682	FALSCH	0,606023745	1,96	21955,74818	42948,09667	302340	0	0	0	46418	0	237950	0	0	343070	0	0	277140	34775	0	241250	0	19716	0	0	0	0	0	0	0	0	0	0	0	24726	0	0	0	0	0	0	0	0	0	0
1366	375,694269	749,373985	2	33,551	FALSCH	0,936294725	1,38	76696,11182	105607,68	0	0	0	0	0	0	0	0	0	0	0	381520	0	348490	0	0	0	0	80205	389250	0	87934	0	0	0	0	462460	373940	0	0	0	0	0	0	0	0	724340	0	0	0
1367	375,695027	2248,1265	6	42,823	FALSCH	0,350179481	442,50	23,93	10588,93	0	0	0	0	0	0	0	0	0	0	0	0	126780	0	0	0	0	0	0	0	0	0	0	0	0	0	0	0	294270	0	0	0	0	0	0	0	0	0	0	0
1368	375,695077	2248,1268	6	12,085	FALSCH	1	1,00	23,93	23,93	0	0	0	0	0	0	0	7410,8	0	5676,1	0	0	0	0	0	0	0	0	0	0	0	0	0	0	0	0	0	0	0	0	0	0	0	0	0	0	0	0	0	0
1369	375,695201	1498,7517	4	20,975	FALSCH	0,350179481	64,16	23,93	1535,263333	0	0	0	0	0	0	0	0	0	0	8128,6	0	0	0	0	0	0	0	0	0	0	0	0	0	0	0	0	0	0	0	0	0	0	0	0	0	18136	0	0	0
1370	375,695286	749,376018	2	32,671	FALSCH	0,089979114	10,86	5405,839091	58719,43	0	0	0	454990	0	0	0	0	66044	0	71963	0	0	0	0	0	0	0	0	0	0	32943	0	0	0	0	43465	0	0	0	0	26258	55690	45162	0	0	38995	0	0	0
1371	375,695762	749,376971	2	26,294	FALSCH	0,965496723	1,88	17958,74818	33707,26333	0	0	111030	0	0	170820	178570	17443	0	0	0	26463	0	155830	0	0	0	154340	0	0	0	0	0	0	0	0	225630	0	0	121400	100570	0	0	0	0	0	0	0	0	0
1372	375,696026	2248,1325	6	23,365	FALSCH	1	1,00	23,93	23,93	0	0	0	0	0	0	0	0	0	0	0	0	0	0	0	0	0	20755	0	0	0	0	0	0	0	0	0	0	0	0	0	0	0	0	0	0	0	0	0	0
1373	375,696094	749,377635	2	18,298	FALSCH	0,967307689	1,06	358,5390909	378,83	0	0	0	0	0	0	0	0	0	0	0	0	0	0	3680,7	0	0	0	4258,8	0	0	0	0	0	0	0	0	0	3958,4	0	0	0	0	0	0	0	0	0	0	0
1374	375,696352	1498,7563	4	20,949	FALSCH	1	1,00	23,93	23,93	0	0	0	0	17075	0	0	0	0	0	9159,6	0	0	11983	0	0	0	0	0	0	0	0	0	0	0	0	0	0	0	0	0	0	0	0	0	0	0	0	0	0
1375	375,696535	2248,13555	6	31,039	FALSCH	1	1,00	23,93	23,93	0	0	0	0	41903	0	0	0	0	0	0	0	0	0	0	0	0	0	0	0	0	0	0	0	0	0	0	0	0	0	0	0	0	0	0	0	0	0	0	0
1376	375,697325	749,380096	2	40,414	FALSCH	0,9585346	1,01	3429,748182	3451,846667	0	0	0	0	0	0	0	0	0	0	0	0	0	0	0	0	0	45790	0	0	0	0	37464	0	0	0	0	0	0	0	0	0	0	41135	0	0	0	0	0	0
1377	375,697406	2248,14078	6	40,991	FALSCH	1	1,00	23,93	23,93	0	0	0	0	0	0	0	0	0	25111	0	0	0	0	0	0	0	0	0	0	0	0	0	0	77035	42447	0	0	0	0	0	0	0	0	0	0	0	0	0	0
1378	375,697757	749,38096	2	34,15	FALSCH	0,135406159	0,00	10896,02091	23,93	19374	95167	0	0	0	0	0	0	0	16936	58495	0	0	0	0	0	0	0	0	0	0	0	0	0	0	0	0	24426	0	0	0	0	0	0	0	0	0	0	0	25231
1379	375,697765	749,380977	2	49,794	FALSCH	0,857022693	0,90	58739,65727	53091,01333	93889	155050	65655	0	117730	0	103250	95822	125680	0	0	113870	102390	99551	8816	86534	88269	65208	0	0	0	0	116290	47691	0	79251	0	103760	0	97012	0	61553	58255	0	142690	0	111270	0	0	137370
1380	375,698007	749,381461	2	49,871	FALSCH	0,226362294	43,19	478,2572727	20655,26333	0	0	0	0	0	0	0	0	0	0	0	0	0	0	0	0	0	0	0	75977	77986	0	0	0	91499	0	155640	0	62806	0	88258	0	0	76581	0	0	0	4997,6	15355	0
1381	375,698056	749,38156	2	29,102	FALSCH	0,474300726	25,28	1701,657273	43019,68	0	0	0	0	0	0	452330	0	63619	0	0	0	0	0	0	0	0	0	0	0	0	18455	0	0	33032	0	0	0	0	32786	0	0	0	0	0	0	0	0	0	0
1382	375,698124	749,381694	2	26,663	FALSCH	0,060126582	0,02	90619,38455	1458,896667	0	0	0	0	0	0	0	0	0	0	27822	217740	0	0	11546	0	0	0	15181	0	0	127450	0	0	0	0	0	0	0	0	0	604260	0	0	18452	0	0	35554	2038,6	0
1383	375,698128	2248,14511	6	36,178	FALSCH	0,988637322	2,06	2903,839091	5993,596667	0	31679	0	71636	0	0	0	0	0	0	0	0	0	0	0	0	0	0	0	0	0	0	0	0	0	70960	0	0	0	0	0	0	0	0	0	0	0	0	0	0
1384	375,69815	749,381747	2	36,621	FALSCH	0,307121322	0,01	2285,020909	23,93	0	0	0	0	0	0	0	0	0	0	0	0	0	0	0	0	0	0	0	0	0	0	0	0	0	0	0	0	0	0	34719	0	0	0	0	0	0	24872	0	0
1385	375,698914	2248,14982	6	24,645	FALSCH	0,922018199	0,62	4161,93	2590,93	0	45518	0	0	0	0	30804	0	0	0	0	0	0	0	0	0	0	0	0	0	0	0	0	0	21158	0	0	0	0	0	0	0	0	0	0	0	0	0	0	0
1386	375,69951	749,384467	2	23,664	FALSCH	0,778886667	0,21	785,9845455	161,1883333	0	0	0	0	0	0	0	35456	0	0	0	0	0	0	8382,6	0	0	0	0	0	0	0	0	0	0	0	0	0	0	0	0	0	0	0	0	0	0	0	1647,1	0
1387	375,699916	749,385278	2	26,85	FALSCH	0,021016879	0,00	8582,839091	23,93	0	0	0	0	0	0	0	0	0	0	0	0	0	0	0	0	0	0	0	0	0	37035	26231	0	0	0	0	0	105140	0	0	19071	0	0	0	0	0	11811	0	0
1388	375,70063	749,386707	2	45,338	FALSCH	0,350179481	149,83	23,93	3585,346667	0	0	0	0	0	0	0	0	42737	0	0	0	0	0	0	0	0	0	0	0	0	0	0	0	0	0	0	0	0	0	0	0	0	0	0	0	0	0	0	0
1389	375,700751	749,386948	2	33,66	FALSCH	0,350179481	140,65	23,93	3365,846667	0	0	0	0	0	0	0	0	0	10294	0	0	0	0	0	0	40103	0	0	0	0	0	0	0	0	0	0	0	0	0	0	0	0	0	0	0	0	0	0	0
1390	375,701371	749,388189	2	27,387	FALSCH	0,350179481	53,01	23,93	1268,43	13336	0	0	0	35216	0	0	0	0	0	0	0	0	39324	0	0	0	0	0	0	0	0	0	0	0	0	0	0	0	0	0	0	0	0	0	0	14934	0	0	0
1391	375,701878	749,389203	2	50,627	FALSCH	0,13545959	0,00	6707,566364	23,93	0	0	0	0	0	0	0	0	0	0	0	57722	0	0	0	15798	0	0	0	0	0	0	0	0	0	0	0	0	0	0	0	0	0	0	0	0	0	0	0	0
1392	375,702129	749,389706	2	42,49	FALSCH	0,350179481	43,90	23,93	1050,513333	0	0	0	0	0	0	0	0	0	0	0	0	0	0	0	0	0	0	0	0	34375	0	0	0	0	0	0	0	0	0	0	0	0	12319	0	0	0	0	0	0
1393	375,702496	749,390438	2	17,96	FALSCH	0,171387123	43,60	23,93	1043,338333	0	0	0	0	0	0	0	0	7327,7	0	4436,3	0	0	5661,6	0	0	0	0	4905,2	0	0	0	0	0	0	0	0	0	0	2134,9	6247,4	0	0	0	3479,1	0	0	0	0	0
1394	375,70282	2248,17326	6	30,707	FALSCH	0,133630984	0,00	4845,748182	23,93	0	0	0	0	0	28101	0	0	0	0	0	24939	0	0	0	0	0	0	0	0	0	0	0	0	0	0	0	0	0	0	0	0	0	0	0	0	0	0	0	0
1395	375,703023	749,391492	2	32,82	FALSCH	0,517828448	6,34	1044,020909	6623,096667	26983	0	61896	0	0	0	0	0	0	0	0	0	0	0	11221	0	29810	0	0	0	0	0	0	0	0	0	49380	0	0	0	0	0	0	0	0	0	0	0	0	0
1396	375,703311	749,392069	2	47,339	FALSCH	0,081686701	234,45	23,93	5610,43	74511	0	0	27315	52329	0	0	0	22816	0	11127	0	16907	0	0	0	0	0	0	0	0	0	0	0	0	0	0	0	0	0	0	0	0	0	0	0	0	0	0	0
1397	375,703548	749,392543	2	27,786	FALSCH	0,589945018	1,04	87682,56636	91197,18	121180	162360	0	203300	151540	130400	0	116860	0	91765	0	241780	130980	0	36145	85494	184930	99479	0	134220	98582	37536	118960	0	125900	0	190670	151570	120640	145060	0	0	117390	84659	167290	0	182150	0	0	0
1398	375,704002	749,39345	2	27,246	FALSCH	0,171210303	516,18	23,93	12352,18	0	0	0	0	0	0	0	0	0	5435	113580	0	0	33971	0	0	0	0	88162	0	0	0	0	59777	0	0	0	0	0	0	19608	0	0	0	0	0	0	0	0	0
1399	375,704136	749,393719	2	11,159	FALSCH	0,307121322	0,04	570,2845455	23,93	0	0	4141,2	0	0	0	0	0	0	0	0	0	0	0	0	6009,9	0	6822,4	0	0	0	0	0	0	0	0	0	0	0	0	0	0	0	0	0	0	0	0	0	0
1400	375,705027	749,395501	2	20,037	FALSCH	0,133626198	0,01	1799,820909	23,93	4980,3	0	3522,3	0	0	0	0	0	0	0	0	0	0	0	0	0	0	0	0	0	5604,3	0	10188	0	7553	5734,3	0	9346,8	0	0	5111,4	0	0	0	0	0	0	0	0	0
1401	375,705044	749,395535	2	56,998	FALSCH	0,350179481	64,46	23,93	1542,43	0	0	0	0	0	0	0	0	0	0	22787	0	0	0	0	0	0	0	0	0	0	0	0	0	0	0	0	0	0	0	0	0	0	0	0	0	18222	0	0	0
1402	375,705206	749,395859	2	41,291	FALSCH	0,768130916	0,22	66633,02091	14708,76333	0	732700	0	143140	0	0	33078	0	0	0	0	0	0	23415	0	0	0	0	0	0	0	0	0	0	0	0	0	0	0	0	0	0	0	0	409690	0	0	0	0	0
1403	375,705481	2248,18923	6	45,163	FALSCH	0,133615017	0,00	8141,384545	23,93	0	0	0	0	0	0	0	30785	0	0	0	0	0	0	0	0	0	0	0	0	0	0	0	0	0	0	0	45042	0	53340	0	44250	0	0	0	0	0	0	0	0
1404	375,705629	749,396706	2	47,665	FALSCH	0,953921238	1,32	10494,65727	13865,93	0	0	0	0	0	43080	69255	0	0	37080	0	0	35949	0	0	0	60900	0	0	0	33363	36208	0	0	52023	0	0	35890	0	0	0	0	0	0	0	0	0	0	0	0
1405	375,70566	749,396766	2	41,155	FALSCH	0,668844543	1,06	177085,8391	187372,2633	523310	0	0	0	0	0	1433300	0	0	321050	445120	0	0	544300	51308	0	337160	355740	0	0	0	1293100	162750	0	435260	0	0	363950	0	0	0	0	337620	140100	0	0	0	76573	0	464780
1406	375,705967	749,397381	2	41,119	FALSCH	0,172705065	2509,11	23,93	60043,09667	0	0	0	0	0	0	0	446390	0	0	0	0	0	0	0	0	0	0	0	384010	0	0	0	0	0	0	592030	0	428850	0	465260	0	0	0	0	0	0	0	128200	0
1407	375,706395	749,398238	2	47,504	FALSCH	0,081679634	285,49	23,93	6831,846667	0	0	0	0	0	0	0	0	0	19100	0	0	0	0	0	0	0	0	23346	0	0	0	0	0	0	0	23011	0	0	0	44204	0	0	35338	0	0	0	0	0	0
1408	375,706463	1498,79675	4	11,95	FALSCH	1	1,00	23,93	23,93	0	0	0	0	6593,2	0	0	0	0	0	0	0	0	0	0	0	0	0	0	0	0	0	0	0	0	9177,7	0	0	0	0	0	0	0	0	0	0	0	0	0	0
1409	375,707214	749,399876	2	30,067	FALSCH	0,350179481	66,04	23,93	1580,263333	0	0	0	0	0	0	18676	0	0	0	0	0	0	0	0	0	0	0	0	16394	0	0	0	0	20418	0	0	0	0	0	0	0	0	0	0	0	0	0	0	0
1410	375,70723	749,399907	2	33,347	FALSCH	0,985107884	1,38	1634,475455	2250,763333	0	0	0	0	0	0	0	0	26722	0	0	0	0	0	0	0	0	0	0	0	0	0	17716	0	0	0	0	0	0	0	0	0	0	0	0	0	0	0	0	0
1411	375,707308	2248,20019	6	27,45	FALSCH	0,350179481	59,33	23,93	1419,846667	0	0	0	16751	0	0	0	0	0	0	0	0	0	0	0	0	0	0	0	0	28024	0	0	0	0	0	0	0	0	0	0	0	0	0	0	0	0	0	0	0
1412	375,707558	749,400563	2	28,586	FALSCH	0,171199665	91,60	23,93	2191,93	0	0	0	0	0	0	0	0	11111	0	0	0	0	28941	0	0	0	0	0	28903	0	0	0	0	10075	0	0	0	0	0	0	0	0	0	0	0	14905	0	0	0
1413	375,708508	749,402463	2	22,53	FALSCH	0,307121322	0,02	1172,748182	23,93	0	0	0	0	0	0	0	0	0	0	0	0	0	0	0	0	0	0	0	0	0	0	12637	0	0	7032,4	0	0	0	0	0	0	0	0	0	0	0	0	0	0
1414	375,709022	749,403491	2	26,794	FALSCH	0,350179481	131,02	23,93	3135,263333	0	0	0	0	0	0	0	0	0	0	9190,2	0	0	0	0	0	0	0	0	0	0	0	0	0	0	0	37336	0	0	0	0	0	0	0	0	0	0	0	0	0
1415	375,710486	749,406419	2	40,212	FALSCH	0,158631714	7,46	2500,657273	18665,09667	0	0	0	0	0	0	102300	0	72788	0	34186	0	0	0	0	0	27782	0	0	0	15898	0	27244	20824	23996	0	0	0	0	41585	0	0	0	0	226550	0	0	0	0	0
1416	375,710678	749,406804	2	36,736	FALSCH	0,219667579	1,00	43345,56636	43341,63833	49908	307550	0	57924	0	0	0	0	68663	0	0	0	0	0	0	0	16613	0	24988	0	0	0	0	239250	105440	0	0	143450	0	0	0	25538	0	0	46313	0	105560	0	6814,5	0
1417	375,710715	749,406877	2	44,063	FALSCH	0,355886423	2,58	11869,38455	30664,43	0	0	0	0	0	0	0	0	0	0	0	0	0	0	0	0	0	0	0	0	0	0	0	0	0	0	0	130300	0	0	0	0	127820	209940	178820	0	0	0	29926	0
1418	375,710718	749,406883	2	47,698	FALSCH	0,307121322	0,01	2574,384545	23,93	0	0	0	0	0	0	0	0	0	0	0	0	0	0	0	0	0	0	0	0	0	0	0	0	0	0	0	0	0	0	0	28055	0	0	27826	0	0	0	0	0
1419	375,710818	749,407082	2	43,994	FALSCH	0,838106753	0,59	104558,0209	61865,51333	203540	468920	0	260670	166400	265870	0	100360	0	0	0	278460	162660	0	23925	0	0	159300	68709	0	102180	0	112700	125750	0	94211	0	0	0	0	0	0	0	0	0	0	124310	0	0	0
1420	375,710818	749,407083	2	38,285	FALSCH	0,671524657	1,86	26769,56636	49881,43	0	222250	0	243150	0	71952	249350	0	0	185680	0	0	0	0	0	0	0	0	0	0	198640	0	0	0	0	0	0	0	0	0	0	0	0	0	0	0	105790	0	0	0
1421	375,710921	749,407289	2	45,379	FALSCH	0,730941352	1,55	21245,02091	32831,01333	0	78441	0	158930	0	0	0	68293	79885	39610	50534	0	0	0	0	0	0	0	0	0	79935	0	116090	0	71734	0	0	0	0	46580	0	38901	54972	0	0	0	99898	0	0	71552
1422	375,711014	749,407474	2	38,63	FALSCH	0,743575871	1,49	34560,47545	51600,34667	0	0	0	0	0	0	0	0	281190	0	173240	206930	89253	0	84181	0	88794	222570	159680	145990	46777	88791	0	0	0	0	0	0	0	0	149550	0	0	0	0	0	0	0	0	196480
1423	375,711065	749,407577	2	30,35	FALSCH	0,62169025	1,59	1731,111818	2752,013333	8780,8	0	0	0	0	0	17864	12770	0	0	0	0	0	0	0	0	0	0	14873	0	0	0	0	0	0	16558	0	18779	0	0	0	0	0	0	16775	0	0	0	0	0
1424	375,71107	749,407587	2	27,737	FALSCH	0,650014638	0,71	11722,93	8341,355	0	58298	10020	19884	18748	0	22526	0	0	0	21595	31724	0	25291	0	16252	0	0	9361,1	0	0	22415	0	0	22680	0	17001	0	0	0	0	0	11230	0	0	0	19807	0	0	0
1425	375,711252	749,407951	2	34,464	FALSCH	0,350179481	579,01	23,93	13855,59667	0	0	0	0	0	0	0	0	0	0	0	0	0	0	0	0	0	0	0	41233	0	0	0	165980	0	0	0	0	0	46047	0	0	0	0	0	0	0	0	0	0
1426	375,711613	749,408673	2	44,521	FALSCH	0,350179481	282,80	23,93	6767,43	0	0	0	0	0	0	0	0	0	0	0	0	0	0	0	0	0	0	0	0	0	0	0	0	115710	0	80922	0	0	0	141380	0	0	0	0	0	0	0	0	0
1427	375,71204	749,409526	2	23,863	FALSCH	0,608291757	2,05	578,4572727	1187,538333	0	0	0	10092	0	0	0	0	0	0	0	6099,8	3871,3	0	0	0	0	0	0	0	0	0	0	0	0	0	0	0	0	0	0	0	0	0	0	0	0	0	0	7210
1428	375,712213	749,409873	2	31,865	FALSCH	0,307121322	0,02	1109,475455	23,93	15481	0	0	0	0	0	0	0	0	0	0	0	0	0	0	0	0	0	0	0	23305	0	0	0	0	0	0	0	0	12588	0	11941	0	0	0	0	0	0	0	0
1429	375,712574	749,410596	2	28,495	FALSCH	0,172103377	133,59	23,93	3196,846667	0	0	0	0	0	0	11332	0	0	0	0	0	0	0	0	0	0	0	0	0	0	0	0	0	0	0	0	0	0	0	0	0	26743	0	0	0	0	0	0	0
1430	375,712599	2248,23194	6	27,361	FALSCH	0,17108037	89,66	23,93	2145,68	0	0	0	0	0	0	0	0	0	0	0	0	12125	5834,8	0	0	0	0	13336	25160	0	0	0	0	0	0	0	0	0	0	0	0	0	0	0	0	0	0	0	0
1431	375,713827	2248,2393	6	32,418	FALSCH	0,649195085	1,11	9077,020909	10055,26333	0	0	0	0	0	99584	0	0	0	39450	0	0	0	0	0	0	41071	0	0	0	0	0	0	0	0	0	79305	0	0	0	0	0	0	0	0	0	0	0	0	0
1432	375,714854	2248,24547	6	39,848	FALSCH	1	1,00	23,93	23,93	0	0	0	0	30825	0	0	0	0	0	0	0	0	0	0	0	0	0	0	0	0	0	0	0	0	0	0	0	0	0	0	0	0	0	0	0	0	0	0	0
1433	375,715273	749,415993	2	41,385	FALSCH	0,171198825	898,72	23,93	21506,43	0	0	0	0	0	0	103550	0	0	0	0	0	0	0	0	0	0	0	0	0	0	0	0	0	0	0	154240	0	20049	0	0	0	0	0	0	0	0	0	0	0
1434	375,715301	749,416048	2	36,791	FALSCH	1	1,00	23,93	23,93	0	0	0	0	0	0	0	30603	0	23183	39758	0	0	0	0	0	0	0	0	0	0	0	0	0	0	0	0	0	0	0	26091	0	0	0	0	0	0	0	0	0
1435	375,716006	749,417459	2	29,235	FALSCH	0,524251206	0,41	3062,157273	1262,596667	30370	28055	0	0	30174	0	0	38004	0	0	0	0	0	0	5365,5	0	14864	0	0	0	36269	0	0	0	0	0	0	0	0	0	0	0	0	0	37241	0	0	0	0	0
1436	375,716203	749,417853	2	30,544	FALSCH	0,550546069	4,13	2013,202727	8310,763333	0	0	0	0	0	0	0	0	0	0	0	0	0	0	0	0	45275	38251	0	0	0	0	0	0	0	0	54167	0	0	0	0	21882	0	0	0	0	0	0	0	0
1437	375,716235	2248,25375	6	27,77	FALSCH	1	1,00	23,93	23,93	0	0	0	0	18188	0	0	0	0	0	0	0	0	0	0	0	0	0	0	0	20117	0	0	0	0	0	0	0	0	0	0	0	0	0	0	0	0	0	0	0
1438	375,716252	749,41795	2	31,101	FALSCH	0,322142646	1,44	17217,63909	24868,09667	54460	0	0	60475	0	0	24359	22661	57042	34545	39967	0	11998	58473	8414,8	36741	42475	40158	0	0	0	0	62161	0	38767	0	19293	51859	0	0	0	29955	39444	43044	0	0	0	0	0	0
1439	375,716338	749,418124	2	44,637	FALSCH	0,219733791	0,10	43738,65727	4315,263333	0	0	0	0	0	0	0	0	0	28265	0	0	0	22971	0	0	0	0	0	0	0	0	236250	51496	0	0	0	206400	0	0	0	0	0	0	0	0	0	38212	0	48002
1440	375,716386	749,41822	2	24,183	FALSCH	0,667243073	0,96	2951,839091	2831,93	0	0	8730,7	0	0	0	21327	7431,3	0	0	0	32207	0	0	0	0	0	0	0	6543,6	0	0	0	0	0	0	0	0	0	0	0	0	0	0	0	0	12369	0	0	0
1441	375,716705	749,418858	2	23,363	FALSCH	0,307121322	0,01	1700,839091	23,93	0	0	0	0	0	0	0	0	0	0	0	18446	0	0	0	0	0	0	0	0	0	0	0	0	0	0	0	0	0	0	8958,4	0	0	0	0	0	0	0	0	0
1442	375,717002	749,419452	2	28,551	FALSCH	0,350179481	99,91	23,93	2390,763333	0	0	0	0	0	0	0	0	0	0	0	0	0	0	0	0	0	0	0	0	0	0	0	0	35527	23029	0	0	0	0	0	0	28402	0	56304	0	0	0	0	10987
1443	375,717139	2248,25917	6	30,535	FALSCH	0,56528779	3,71	2605,93	9663,096667	0	0	0	0	0	0	0	0	0	0	0	0	0	0	0	0	0	0	34868	0	0	0	0	0	0	0	0	28402	0	0	0	0	0	0	0	0	80802	0	0	0
1444	375,71986	2248,2755	6	34,312	FALSCH	0,350179481	206,66	23,93	4945,346667	0	0	0	0	0	0	0	15829	59057	0	0	0	0	0	0	0	0	0	0	0	0	0	0	0	0	0	0	0	0	0	0	0	0	0	0	0	0	0	0	0
1445	375,720045	749,425537	2	54,921	FALSCH	0,104861012	4,04	5330,93	21519,34667	43431	0	0	54103	30718	29249	0	0	0	0	0	29128	34605	0	0	0	46925	23389	0	37016	63657	0	0	0	23199	0	0	0	0	42602	36514	0	32886	55019	0	0	34407	0	0	39445
1446	375,720395	749,426236	2	34,98	FALSCH	0,307121322	0,02	1531,384545	23,93	29301	0	0	0	0	0	0	0	0	0	0	0	0	0	0	16582	0	0	0	0	0	0	0	0	0	0	0	0	0	0	0	0	0	0	15078	0	0	0	0	0
1447	375,723196	749,431839	2	40,038	FALSCH	0,13363429	0,00	6634,202727	23,93	0	0	0	0	0	0	0	0	0	0	0	0	0	24328	0	38839	0	0	0	0	0	0	33874	0	0	0	0	0	0	0	0	0	0	0	0	0	0	0	0	0
1448	375,723318	749,432084	2	37,219	FALSCH	0,133988567	0,00	7783,748182	23,93	0	0	0	0	28490	0	0	0	0	0	0	0	0	121000	55253	0	0	0	0	0	0	30105	0	0	0	0	0	0	0	0	0	0	0	0	0	0	0	0	0	15791
1449	375,723512	749,432472	2	48,631	FALSCH	0,021284472	0,00	19002,11182	23,93	0	80981	24606	0	0	80347	0	0	0	0	11370	20968	0	0	0	0	0	0	0	0	0	0	0	0	0	28204	0	0	0	0	0	0	0	0	0	0	0	26464	0	0
1450	375,723688	749,432823	2	48,789	FALSCH	0,511703357	0,40	17194,56636	6848,763333	0	0	0	0	0	0	0	0	0	0	0	68596	0	0	0	0	0	0	15039	0	0	99972	0	66859	0	0	0	0	0	0	69158	0	0	0	0	0	0	20309	0	0
1451	375,724615	749,434676	2	28,391	FALSCH	0,307121322	0,05	519,9845455	23,93	0	0	0	0	0	0	0	0	0	0	0	0	0	0	0	5456,6	0	0	0	0	0	0	0	0	0	0	0	0	0	0	0	0	0	0	0	0	0	0	0	0
1452	375,726562	749,438571	2	31,875	FALSCH	1	1,00	23,93	23,93	0	0	0	0	0	0	0	35627	0	0	0	0	0	0	0	0	0	0	0	0	0	0	0	0	0	0	0	0	0	0	0	0	0	0	0	0	0	0	0	0
1453	375,728813	749,443074	2	40,799	FALSCH	0,171287467	189,14	23,93	4526,013333	0	0	0	0	0	0	0	0	0	0	0	0	0	0	0	0	0	29735	21407	0	49609	0	0	0	0	95729	0	0	0	26160	0	0	0	0	0	0	32618	0	0	0
1454	375,728824	1498,88619	4	29,35	FALSCH	0,307121322	0,00	4971,293636	23,93	0	0	0	0	0	0	0	0	0	15938	0	54421	0	0	0	0	0	0	0	0	0	0	0	0	0	0	0	0	0	0	0	0	0	0	0	0	0	0	0	0
1455	375,728994	749,443434	2	44,27	FALSCH	0,087089084	1,76	47806,65727	84135,68	121760	0	160700	232620	85036	158400	0	125340	205930	97607	0	0	78265	116490	0	110180	0	59531	46007	0	92120	0	110080	0	87120	73864	82270	146950	74920	86003	130420	0	76811	107290	136220	0	162080	0	18068	119630
1456	375,729165	749,443776	2	31,985	FALSCH	0,808550227	0,91	18483,29364	16850,59667	0	0	48603	84155	0	0	0	0	0	0	0	71630	0	0	0	36658	0	0	0	0	63363	0	94765	33067	0	67427	0	0	42010	0	0	0	36450	48248	0	0	0	0	0	0
1457	375,730788	749,447024	2	55,509	FALSCH	0,583057798	0,84	31163,38455	26279,43	0	0	0	0	47824	0	0	88816	0	0	0	79967	75688	0	36051	0	0	61006	0	0	89806	51209	102330	30946	0	64005	0	72977	0	68686	0	0	0	64352	92851	0	144080	0	0	0
1458	375,730993	749,447434	2	55,592	FALSCH	0,29893888	1,66	22843,11182	37859,09667	98458	0	77571	83881	0	70859	0	0	119990	67954	93266	0	0	0	0	141500	60572	0	0	104310	0	0	0	0	64971	0	77354	0	82616	0	113280	38652	95480	0	0	0	0	0	16745	0
1459	375,733954	2623,08674	7	35,018	FALSCH	0,350179481	140,15	23,93	3353,68	0	0	0	0	0	0	0	0	0	0	0	0	0	0	0	0	0	0	0	0	0	0	0	0	0	0	0	0	17594	0	0	0	0	39957	0	0	0	0	0	0
1460	375,734658	749,454762	2	23,824	FALSCH	0,892288349	0,35	26424,83909	9341,43	0	290410	0	0	0	0	0	0	0	0	0	0	0	0	0	0	0	0	111810	0	0	0	0	0	0	0	0	0	0	0	0	0	0	0	0	0	0	0	0	0
1461	375,735681	749,456809	2	39,741	FALSCH	0,350179481	120,25	23,93	2877,513333	0	0	0	0	0	0	0	0	34243	0	0	0	0	0	0	0	0	0	0	0	0	0	0	0	0	0	0	0	0	0	0	0	0	0	0	0	0	0	0	0
1462	375,738301	749,46205	2	35,514	FALSCH	0,350179481	64,60	23,93	1545,763333	0	0	0	0	0	0	0	0	0	0	0	0	0	0	0	0	0	48790	18262	0	0	0	0	0	0	0	0	0	0	0	20050	0	0	0	0	0	0	0	0	0
1463	375,738386	2623,11777	7	11,188	FALSCH	1	1,00	23,93	23,93	0	0	0	0	0	0	0	0	0	0	0	0	0	0	0	0	0	0	0	0	0	0	0	0	0	12407	0	0	0	0	0	0	0	0	0	0	0	0	0	0
1464	375,741575	749,468597	2	48,282	FALSCH	0,545289805	0,50	417294,6573	210057,18	310790	827740	373370	0	414640	434720	505790	340560	553320	339730	318800	317660	194960	391940	103710	272310	180740	302090	105770	293440	503680	1327400	705740	0	279270	313070	329810	568630	287510	375240	0	0	142100	488740	0	0	0	32068	19169	317480
1465	375,741762	749,46897	2	48,227	FALSCH	0,602770229	2,06	21433,93	44208,93	0	0	0	0	0	0	0	0	0	0	0	0	0	0	0	0	0	0	0	0	0	0	0	253390	0	0	0	0	0	0	404080	235510	0	0	0	0	276830	0	0	0
1466	375,747124	749,479696	2	42,858	FALSCH	1	1,00	23,93	23,93	0	0	0	0	83355	0	0	0	0	0	0	0	0	0	0	0	0	50948	0	45038	37538	0	0	0	0	0	0	0	52489	0	0	0	0	0	58154	0	0	0	0	0
1467	375,752443	749,490334	2	48,077	FALSCH	1	1,00	23,93	23,93	0	0	0	0	0	0	0	0	0	0	0	0	0	0	0	0	0	0	0	0	0	0	0	0	0	0	0	0	0	0	0	0	0	0	321150	0	0	0	0	255690
1468	375,752672	749,490792	2	41,97	FALSCH	1	1,00	23,93	23,93	0	0	0	0	0	0	0	0	0	0	0	0	0	0	0	0	0	0	0	0	73451	0	0	0	0	0	0	0	0	84343	0	0	0	0	97887	0	0	0	0	0
1469	375,752829	749,491106	2	48,074	FALSCH	0,658007466	1,02	198292,2936	202374,43	207260	260660	200790	586030	273250	263650	0	0	268120	0	277320	216420	265690	299960	92339	162060	213680	402690	102360	115820	241660	91471	315400	200630	196230	228260	185810	368700	251930	209810	247850	381900	0	165570	0	0	415360	28352	24956	0
1470	375,75302	749,491486	2	41,899	FALSCH	0,890794336	1,11	81767,47545	91002,01333	106810	84639	97433	167060	74424	104720	0	77601	271390	93308	86108	131270	132840	135750	39611	115620	134460	73780	90234	118410	0	0	227760	28767	97909	137400	123100	151990	94190	0	89160	0	0	48424	0	0	95462	43569	0	110790
1471	375,817584	1124,43092	3	30,409	FALSCH	0,284683726	0,31	50313,83909	15497,09667	0	0	0	0	155520	256500	0	0	0	0	0	0	0	0	0	0	0	0	0	88086	0	0	65259	0	0	118970	0	130130	106870	0	90810	101300	0	113990	75901	0	71688	0	0	105080
1472	375,817659	1124,43115	3	36,27	FALSCH	0,210469683	5,15	19699,65727	101450,3467	103560	0	49156	111600	0	135400	195150	0	196400	81307	60713	0	0	66467	17267	0	0	50785	0	106080	126390	0	0	0	73708	56424	602370	0	67737	68964	109360	63766	0	45235	61498	0	66362	0	0	89319
1473	375,817742	1124,4314	3	30,365	FALSCH	0,172234199	8,37	11945,47545	99939,76333	101010	114600	110660	130620	0	0	272490	153040	184560	94659	94138	0	37290	128110	16537	0	0	130950	0	0	133630	0	0	0	118490	0	574030	0	0	69804	0	0	0	0	0	0	0	0	0	0
1474	375,822654	1124,44613	3	15,309	FALSCH	0,307121322	0,10	244,73	23,93	0	0	0	0	0	0	0	7829,4	0	0	0	0	0	0	2428,8	0	0	0	0	0	0	0	0	0	0	0	0	0	0	0	0	0	0	0	0	0	0	0	0	0
1475	375,826809	1124,4586	3	13,153	FALSCH	0,971883855	1,15	1004,748182	1153,346667	0	0	0	13553	0	0	0	0	0	0	0	0	0	0	0	10789	0	3375,3	0	0	0	0	0	0	0	0	0	0	0	0	0	0	0	0	0	0	0	0	0	0
1476	375,828277	1124,463	3	59,438	FALSCH	0,945434745	4,64	6215,384545	28827,26333	0	0	0	0	0	0	345640	0	0	0	0	0	0	0	0	0	0	0	0	0	0	68106	0	0	0	153830	0	0	0	0	0	0	0	0	0	0	0	0	0	0
1477	375,828884	1124,46482	3	16,127	FALSCH	0,252376712	0,29	940,6845455	273,1133333	0	1516,6	0	0	0	0	0	0	2990,2	0	0	0	0	0	0	4822,8	0	0	0	0	0	0	3744,9	0	0	0	0	0	0	0	0	0	0	0	0	0	0	0	0	0
1478	375,830706	1124,47029	3	34,363	FALSCH	0,307121322	0,00	18269,38455	23,93	0	0	0	0	0	0	0	0	0	0	0	0	0	0	0	0	0	0	0	0	0	0	0	0	0	0	0	0	0	0	0	200700	0	0	0	0	0	0	0	0
1479	375,833165	1124,47767	3	11,607	FALSCH	0,058460031	0,01	2312,048182	23,93	0	0	0	0	0	0	0	0	0	0	0	0	0	0	0	2800,7	0	0	0	0	0	0	17488	0	0	0	0	0	0	0	0	4880,6	0	0	0	0	0	0	0	0
1480	375,836561	1124,48786	3	92,188	FALSCH	0,307121322	0,00	5637,475455	23,93	985,54	0	0	0	0	0	0	0	0	0	0	0	0	0	0	0	0	0	0	0	0	0	0	0	0	0	0	0	0	0	0	61749	0	0	0	0	0	0	0	0
1481	375,836683	1124,48822	3	55,429	FALSCH	0,925935818	0,18	292603,0209	52500,43	231870	0	168930	0	0	0	258220	193250	0	154590	158170	200220	0	108690	0	0	225040	123410	0	0	183320	188150	0	68163	0	329180	0	0	144680	236790	387810	2830000	0	78295	0	0	0	0	0	325130
1482	375,836721	1124,48833	3	55,556	FALSCH	0,165728439	1,05	43211,65727	45181,76333	0	0	0	0	78981	137350	0	0	0	0	0	0	0	0	54429	141730	0	0	0	221320	0	0	77079	0	157590	0	511570	0	0	0	0	0	30324	0	0	0	0	64477	0	0
1483	375,837158	1124,48964	3	24,159	FALSCH	0,350179481	76,05	23,93	1819,763333	0	0	0	0	0	0	0	0	0	0	0	0	0	0	0	0	0	0	0	0	7110,7	0	0	0	0	12995	0	0	0	0	0	0	21550	0	0	0	0	0	0	0
1484	375,837196	1124,48976	3	30,721	FALSCH	0,307121322	0,02	1197,293636	23,93	0	0	0	0	0	0	0	0	0	0	0	12907	0	0	0	0	0	0	0	0	0	0	0	0	0	0	0	0	0	0	0	0	0	0	0	0	0	0	0	0
1485	375,837336	1124,49018	3	28,274	FALSCH	0,350179481	43,05	23,93	1030,263333	0	0	0	0	0	0	0	0	0	0	0	0	0	0	0	0	0	0	0	0	0	0	0	0	0	0	0	0	0	0	0	0	0	0	32549	0	0	0	12076	0
1486	375,837441	1124,49049	3	26,259	FALSCH	0,307121322	0,02	1299,384545	23,93	0	0	0	0	0	0	0	0	0	0	0	0	0	0	0	0	0	0	0	0	0	0	0	0	20090	0	0	0	0	0	0	14030	0	0	0	0	0	0	0	0
1487	375,837801	1124,49157	3	33,658	FALSCH	0,350875267	3,43	2598,111818	8916,288333	0	28316	0	77308	0	0	0	0	0	0	24220	0	21053	0	0	0	0	0	0	0	45938	0	0	0	0	0	0	0	0	0	18982	0	0	8347,3	37968	0	0	0	0	20625
1488	375,838785	1124,49453	3	23,94	FALSCH	1	1,00	23,93	23,93	0	0	0	0	0	0	0	0	0	0	0	0	0	0	0	0	0	12718	0	0	0	0	0	0	0	0	0	0	0	0	0	0	0	0	0	0	0	0	0	0
1489	375,838933	1124,49497	3	12,301	FALSCH	0,307121322	0,04	614,4845455	23,93	0	0	0	0	0	0	0	3910,6	0	0	0	0	0	0	0	0	0	0	0	0	0	0	0	0	0	0	0	0	0	0	0	0	0	0	0	0	0	6496,1	0	0
1490	375,839223	1124,49584	3	20,607	FALSCH	0,307121322	0,02	971,93	23,93	0	0	0	0	0	0	0	0	0	0	0	0	0	0	0	0	0	0	0	0	0	10428	0	0	0	0	0	0	0	0	0	0	0	0	0	0	0	0	0	0
1491	375,839683	1124,49722	3	11,892	FALSCH	0,133755647	0,03	801,2936364	23,93	0	0	0	0	0	0	0	9322,8	0	0	0	0	0	0	0	4830,2	0	0	0	0	0	0	0	0	8564,8	0	0	0	0	0	0	0	0	0	0	0	0	3720,8	0	0
1492	375,840526	1124,49975	3	20,851	FALSCH	0,133987716	0,03	689,4572727	23,93	0	0	0	0	0	0	0	0	0	0	0	0	0	0	0	0	0	0	0	0	0	4402,8	0	0	0	0	0	0	0	0	0	0	0	0	0	0	0	2918	0	0
1493	375,84099	1124,50114	3	25,199	FALSCH	0,72898562	0,04	15422,11182	674,6966667	0	0	0	0	0	169380	0	0	0	0	0	0	0	19208	0	0	0	0	0	0	0	0	0	0	0	0	0	0	0	0	0	0	7809,2	0	0	0	0	0	0	0
1494	375,842352	1124,50523	3	22,952	FALSCH	0,172840533	52,44	23,93	1254,771667	0	0	0	10684	0	0	0	0	0	0	0	0	0	0	0	0	0	0	4086,1	0	5608,3	0	0	0	0	0	0	0	0	0	0	0	0	0	0	0	0	0	0	0
1495	375,842567	1124,50587	3	11,071	FALSCH	0,519288288	0,54	760,1118182	409,9883333	0	0	0	0	0	0	0	0	0	0	0	0	0	0	0	4178,2	0	0	4632,7	0	0	0	3919,8	0	0	0	0	0	0	0	0	0	0	0	0	0	0	0	0	0
1496	375,842697	1124,50626	3	11,406	FALSCH	0,240279516	0,25	1544,875455	393,605	0	0	0	0	0	0	0	0	0	0	0	7002,2	4436,1	0	3411,5	6316,7	0	0	0	0	0	0	0	0	0	6977	0	0	0	0	0	0	0	0	3642,8	0	0	0	0	0
1497	375,843029	1124,50726	3	13,003	FALSCH	0,519129655	5,02	470,7663636	2364,68	0	0	0	0	0	0	0	0	0	0	0	0	0	0	4915,2	0	0	0	0	0	0	0	0	0	0	0	0	0	0	0	0	0	0	12862	0	0	15227	0	0	0
1498	375,843071	1124,50738	3	17,047	FALSCH	0,932001773	0,79	320,23	252,8716667	0	0	0	0	0	3259,3	0	0	0	0	0	0	0	0	0	0	0	0	0	0	0	0	0	0	0	0	0	0	0	0	0	0	0	2747,3	0	0	0	0	0	0
1499	375,843883	1124,50982	3	15,465	FALSCH	0,896210939	0,78	1656,875455	1294,53	0	8791,5	0	10227	5020,7	0	0	2107,3	5020,2	0	0	0	0	0	0	0	0	0	0	0	0	0	0	0	0	0	0	0	0	0	0	0	0	0	4147,4	9170,9	0	0	0	0
1500	375,844207	1124,51079	3	30,767	FALSCH	0,350179481	58,73	23,93	1405,346667	0	0	0	16577	0	0	0	0	0	0	0	0	0	0	0	0	0	0	0	0	0	0	0	0	0	0	0	0	0	0	0	0	0	0	0	0	0	0	0	0
1501	375,844304	1124,51108	3	28,494	FALSCH	0,13365949	0,01	4413,748182	23,93	0	0	0	0	0	0	0	0	0	0	0	21794	0	0	0	0	0	0	0	0	0	0	0	0	0	0	0	0	0	0	0	0	0	0	0	0	0	26494	0	0
1502	375,845145	1124,5136	3	25,376	FALSCH	1	1,00	23,93	23,93	0	0	0	0	0	0	0	0	0	0	0	0	0	15422	0	0	0	27584	0	0	0	0	0	0	0	30996	0	0	0	0	0	0	0	0	0	0	0	0	0	0
1503	375,845803	1124,51558	3	27,569	FALSCH	0,350179481	34,18	23,93	818,0133333	0	0	0	0	0	0	0	0	0	0	0	0	0	0	0	0	0	0	0	0	18920	0	0	0	0	0	0	0	0	0	0	0	0	9529	0	0	0	0	0	0
1504	375,846058	1124,51635	3	33,93	FALSCH	0,961385949	1,03	1961,202727	2029,513333	0	21310	0	0	0	0	0	0	0	0	0	0	0	0	0	0	0	0	0	0	0	0	0	0	0	0	24067	0	0	0	0	0	0	0	0	0	0	0	0	0
1505	375,846143	1124,5166	3	11,669	FALSCH	0,307121322	0,05	472,9118182	23,93	0	0	0	0	0	0	0	0	0	0	0	0	0	0	0	0	0	0	0	0	0	0	0	0	0	7157,4	0	0	0	0	0	4938,8	0	0	0	0	0	0	0	0
1506	375,846537	1124,51778	3	38,551	FALSCH	0,563586343	0,37	42227,38455	15826,18	0	0	0	0	94123	0	0	0	64137	0	0	0	0	139760	0	0	125490	0	0	84116	0	0	269380	0	0	0	0	180270	152320	0	0	0	0	0	0	0	0	14588	0	0
1507	375,84672	1124,51833	3	38,707	FALSCH	0,213486039	0,99	49624,11182	49079,83	75158	291000	0	167880	0	60102	68262	107780	0	66758	63259	194500	68549	0	0	0	0	108500	0	0	99444	0	0	0	55195	88438	111590	0	0	94301	84041	0	90754	75499	87432	0	0	0	6136,8	111750
1508	375,847952	1124,52203	3	27,736	FALSCH	0,307121322	0,06	415,6754545	23,93	0	0	0	0	0	0	0	0	0	0	0	0	0	0	4309,2	0	0	14580	0	0	0	0	0	0	0	0	0	0	0	0	0	0	0	0	0	0	0	0	0	0
1509	375,848256	1124,52294	3	12,589	FALSCH	0,932725325	0,74	1581,202727	1171,18	0	0	0	0	28154	0	13767	0	0	0	0	0	0	0	0	0	0	7254,9	0	0	0	0	0	0	0	0	0	0	0	0	0	17130	0	0	0	0	0	0	0	0
1510	375,848328	1124,52316	3	25,3	FALSCH	0,350179481	43,54	23,93	1042,013333	0	0	0	0	0	0	0	0	0	0	0	0	0	0	0	0	0	0	0	0	0	0	0	12217	11006	0	0	0	0	0	0	0	0	0	0	0	0	0	0	0
1511	375,849153	1124,52563	3	14,493	FALSCH	0,307121322	0,04	661,4209091	23,93	0	0	0	0	0	0	0	0	0	0	0	0	0	0	0	0	0	0	0	0	0	0	0	0	0	0	0	0	0	6041,9	0	7012,4	0	0	0	0	0	0	0	0
1512	375,849364	1124,52626	3	31,147	FALSCH	0,055814494	0,00	14579,74818	23,93	0	0	44541	0	0	77700	0	0	0	0	30909	36068	0	30804	0	0	0	0	0	0	0	0	46346	0	88710	0	0	0	24203	0	0	0	0	0	0	0	0	0	0	0
1513	375,849809	1124,5276	3	36,369	FALSCH	0,350179481	61,47	23,93	1471,013333	0	0	0	0	0	0	0	0	0	0	0	0	0	0	0	0	17365	0	0	0	0	0	0	0	0	0	0	0	10708	0	0	0	0	0	0	0	0	0	0	0
1514	375,850065	1124,52837	3	10,786	FALSCH	1	1,00	23,93	23,93	12757	0	0	0	0	0	0	0	0	0	0	0	0	0	0	0	0	0	0	0	0	0	0	0	0	0	0	0	0	0	0	0	0	0	0	0	0	0	0	0
1515	375,850076	1124,5284	3	29,709	FALSCH	0,27996021	0,42	28074,04818	11713,68	32173	9794,3	11716	0	77171	44127	0	0	0	33691	0	85191	35224	0	11223	53797	16595	56886	0	47775	0	0	72967	17573	0	0	37330	0	0	0	37564	31452	0	33555	30412	0	0	0	0	38191
1516	375,85142	1124,53243	3	29,315	FALSCH	0,773238074	0,49	5069,748182	2486,113333	16897	0	0	0	0	55504	26425	0	0	0	0	0	0	0	0	0	0	0	0	0	42590	0	0	0	0	0	0	0	16629	0	0	0	0	0	0	0	0	0	3121,2	0
1517	375,852527	1124,53575	3	12,185	FALSCH	0,511693696	0,46	1552,766364	716,1883333	0	0	0	0	0	0	0	0	0	16530	0	5375,2	0	13495	0	11442	0	6247,8	8307,1	0	0	0	0	0	0	0	0	0	0	0	6283,9	0	0	0	0	0	0	0	0	0
1518	375,852741	1124,53639	3	41,112	FALSCH	0,30900892	1,26	29110,29364	36672,29667	67569	175270	0	156650	59673	0	0	51534	0	57440	0	0	66079	0	0	0	128730	60037	0	0	37513	0	144680	0	0	78804	0	0	86412	0	84659	0	0	79150	0	0	0	0	9171,4	0
1519	375,853211	1124,5378	3	41,029	FALSCH	0,45534626	0,19	19572,56636	3764,346667	0	0	0	0	0	133300	0	0	0	0	0	0	0	0	0	0	0	0	0	0	0	0	0	0	0	0	0	81735	0	0	0	0	44885	0	0	0	0	0	0	0
1520	375,853269	1124,53798	3	39,407	FALSCH	0,307121322	0,01	2465,111818	23,93	0	0	0	0	0	0	0	10986	0	0	0	26853	0	0	0	0	0	0	0	0	0	0	0	0	0	0	0	0	0	0	0	0	0	0	0	0	0	0	0	0
1521	375,853421	1124,53843	3	31,572	FALSCH	0,350179481	50,06	23,93	1198,013333	0	0	0	0	0	0	0	0	0	0	0	0	0	0	0	0	14089	0	0	0	0	0	0	0	0	77808	0	0	0	0	0	0	0	0	0	0	0	0	0	0
1522	375,853449	1124,53852	3	52,702	FALSCH	0,307121322	0,00	12600,29364	23,93	0	0	0	0	0	0	0	0	0	0	0	0	0	0	0	0	0	0	0	0	0	138340	0	0	0	41960	0	0	0	0	0	0	0	0	0	0	0	0	0	0
1523	375,853515	1124,53871	3	35,845	FALSCH	0,134845605	0,00	24497,56636	23,93	0	209320	0	0	0	59890	0	13225	0	0	0	0	0	0	0	0	0	0	0	0	0	0	0	0	73804	0	0	0	0	0	0	0	0	0	0	0	0	0	0	0
1524	375,853894	1124,53985	3	24,804	FALSCH	0,171885447	196,72	23,93	4707,513333	0	0	35623	0	0	0	0	0	0	0	32000	0	0	0	0	0	0	0	0	0	0	0	0	0	0	0	0	0	0	0	0	0	0	38884	0	0	17319	0	0	0
1525	375,854357	1124,54124	3	11,892	FALSCH	0,393248353	1,34	1031,293636	1379,98	0	0	0	0	0	0	0	12115	4180,3	31983	0	0	6147,6	3867,1	0	11081	0	0	0	14985	0	0	0	0	0	0	0	0	0	0	0	0	5944,7	0	0	0	0	0	0	11218
1526	375,854508	1124,54169	3	12,791	FALSCH	0,160475629	5,88	791,2936364	4656,688333	15732	0	0	0	0	0	8560,2	9860,1	6702,9	5143,7	0	0	0	5577,6	0	8441	16299	0	0	0	6849,2	0	0	0	0	0	0	0	0	0	6023,8	0	0	0	0	0	24031	0	0	8046,7
1527	375,855085	1124,54342	3	35,516	FALSCH	0,350179481	352,34	23,93	8431,43	0	0	0	0	0	0	0	0	100890	0	0	0	0	0	0	0	0	0	0	0	0	0	0	0	0	0	0	0	0	0	0	0	0	0	0	0	0	0	0	0
1528	375,855463	1124,54456	3	26,868	FALSCH	0,43173621	3,13	3506,293636	10989,38	75421	0	54014	0	0	0	27995	0	0	11912	0	0	19702	0	0	17447	0	0	0	125730	56733	0	0	0	41947	0	0	20859	0	0	0	0	0	80213	0	0	0	0	3675,4	0
1529	375,85573	1124,54536	3	14,219	FALSCH	0,988558751	1,45	1753,293636	2533,846667	7662,8	0	0	0	0	0	0	0	0	0	0	0	0	14423	0	19023	0	0	0	6787,7	10281	0	0	0	0	0	0	0	0	0	0	0	0	0	0	0	30119	0	0	7016,4
1530	375,855827	1124,54565	3	38,179	FALSCH	0,97550417	2,73	5393,93	14738,09667	89865	0	0	0	0	0	0	0	0	0	0	0	176570	0	0	0	0	0	0	0	0	0	0	0	0	0	0	0	0	0	0	59070	0	0	0	0	0	0	0	0
1531	375,855973	1124,54609	3	15,327	FALSCH	0,307121322	0,03	726,8118182	23,93	0	0	0	0	0	0	0	0	0	0	0	0	0	0	0	7731,7	0	0	0	0	0	0	0	0	0	0	0	0	0	0	0	0	0	0	0	0	0	0	0	7620,4
1532	375,856444	1124,5475	3	31,403	FALSCH	0,350179481	104,77	23,93	2507,263333	0	0	0	0	0	0	0	0	0	0	0	0	0	0	0	0	0	0	0	0	0	0	0	0	0	0	0	0	0	0	0	0	0	0	0	0	29800	0	0	0
1533	375,856973	1124,54909	3	13,34	FALSCH	0,133639465	0,01	2533,93	23,93	15737	0	0	0	0	0	0	0	0	11531	0	0	0	0	0	14726	0	0	0	0	0	0	12884	0	0	0	0	0	0	9319,2	9893,9	0	0	0	0	0	0	0	0	0
1534	375,857392	1124,55035	3	40,615	FALSCH	0,13396605	0,01	3389,657273	23,93	0	0	0	0	0	23253	0	0	0	0	0	0	0	0	0	0	0	0	0	0	0	0	0	0	0	0	0	0	0	0	0	0	0	0	0	0	0	13770	0	0
1535	375,858252	1124,55293	3	31,646	FALSCH	0,678022327	0,31	34867,93	10746,58	50935	89816	0	0	0	0	0	43469	0	0	0	137540	0	0	0	94901	0	73106	0	46056	88084	61027	0	30197	0	0	0	0	33959	0	0	0	0	24101	82733	0	64643	0	9730,8	51964
1536	375,858502	1124,55368	3	46,879	FALSCH	0,350179481	387,75	23,93	9278,93	0	0	0	0	0	0	0	0	0	0	0	0	0	0	0	0	0	0	0	0	0	0	0	0	0	0	111060	0	37795	0	0	0	0	0	0	0	0	0	0	0
1537	375,858875	1124,55479	3	45,472	FALSCH	0,711429016	0,38	426351,2027	160205,2633	0	0	0	0	0	0	835950	0	0	284990	0	1244800	0	0	0	0	0	0	0	0	0	518370	492030	0	0	0	888720	0	0	0	0	2434400	0	0	455940	0	173170	0	24336	0
1538	375,859116	1124,55552	3	31,232	FALSCH	0,149516292	0,69	18417,11182	12631,43	0	0	101010	151290	48432	0	0	0	0	0	55062	33352	0	0	0	0	0	0	0	0	0	0	107720	0	0	0	0	0	0	0	17631	28739	0	0	0	0	0	32514	0	0
1539	375,859434	1124,55647	3	30,295	FALSCH	0,172252438	57,97	23,93	1387,305	0	0	0	0	0	0	0	0	0	0	0	0	0	0	0	0	0	0	0	0	0	0	0	11302	26509	39425	0	0	0	0	61483	0	0	0	0	0	0	0	5058,5	0
1540	375,860273	1124,55899	3	41,273	FALSCH	0,108259775	2,61	6841,020909	17871,99667	0	0	0	88183	36403	0	0	0	0	0	0	74988	48903	52081	0	0	0	0	0	0	62759	0	0	25830	0	48776	0	0	0	0	0	0	0	47593	0	0	0	0	3667,8	0
1541	375,860548	1124,55982	3	23,711	FALSCH	0,307121322	0,01	3356,839091	23,93	0	36662	0	0	0	0	0	0	0	0	0	0	0	19201	0	0	0	0	0	0	0	0	0	0	0	23747	0	0	0	0	0	0	0	0	0	0	0	0	0	0
1542	375,860793	1124,56055	3	61,348	FALSCH	0,307121322	0,02	1204,020909	23,93	0	0	0	0	0	0	0	0	0	0	0	0	0	0	12981	0	0	0	0	0	0	0	0	0	0	0	0	0	0	0	0	0	0	0	0	0	0	0	0	0
1543	375,86096	1124,56105	3	27,866	FALSCH	0,173606682	115,00	23,93	2751,963333	0	0	0	0	0	0	0	0	25689	0	0	0	0	0	0	0	0	0	0	0	0	0	0	0	0	0	0	0	0	0	0	0	0	0	0	0	0	0	7047,4	0
1544	375,86104	1124,56129	3	11,867	FALSCH	0,51978802	5,16	534,4754545	2757,68	10025	0	0	0	0	0	18545	0	0	0	0	5616	0	0	0	0	0	0	0	0	0	0	0	0	0	7785,2	0	0	0	0	0	0	0	0	0	0	14260	0	0	0
1545	375,861218	1124,56182	3	25,393	FALSCH	0,800133715	0,16	3392,839091	534,7216667	0	37058	0	0	0	0	0	0	0	0	0	0	0	0	0	0	0	0	0	0	0	0	0	0	0	0	0	0	0	0	0	0	0	0	0	0	0	0	6129,5	0
1546	375,861905	1124,56388	3	43,127	FALSCH	0,173213943	3282,76	23,93	78556,43	33992	0	24945	0	253930	0	807110	0	0	23726	0	0	0	0	0	0	135280	0	0	0	0	0	0	0	0	0	0	0	0	0	0	0	0	0	205890	0	0	0	0	0
1547	375,862013	1124,56421	3	41,978	FALSCH	0,558890707	0,97	9783,566364	9497,263333	36963	69711	0	0	0	0	113680	0	0	0	0	0	0	0	0	37645	0	0	0	0	0	0	0	0	0	0	0	0	0	48382	0	0	0	0	0	0	0	0	0	0
1548	375,862153	1124,56463	3	45,9	FALSCH	0,321111424	0,39	110491,8391	42922,26333	0	0	0	0	277140	0	514780	156300	0	253780	0	0	0	0	16836	0	0	0	0	0	0	0	0	0	258490	0	0	85711	280530	208770	0	1112600	0	0	0	0	0	0	0	269640
1549	375,862337	1124,56518	3	45,835	FALSCH	0,097949478	0,08	112941,2027	8652,846667	211580	0	249910	55316	0	467220	0	0	0	0	275100	387840	0	433700	0	123740	0	233020	0	151170	0	154840	108450	0	0	0	0	0	0	0	251850	0	0	0	220570	0	48231	0	0	0
1550	375,862449	1124,56552	3	42,801	FALSCH	0,529490557	0,63	141372,2027	89128,93	144670	150890	197270	0	32977	227700	0	179030	277800	201750	194450	64051	0	321300	21900	100900	0	275910	36611	221660	230520	770270	0	0	367070	238460	309710	219120	0	184510	190560	0	106590	0	0	0	289980	0	48569	211980
1551	375,862604	1124,56598	3	30,998	FALSCH	0,617981384	3,91	4612,293636	18052,76333	0	0	0	0	0	0	0	29537	0	0	0	0	11296	0	0	0	0	0	0	0	0	50472	0	0	0	0	0	0	0	0	0	0	0	0	0	0	205050	0	0	0
1552	375,862682	1124,56622	3	45,916	FALSCH	0,99928203	1,82	3880,839091	7079,096667	0	0	0	0	0	0	0	0	0	0	0	0	0	0	0	0	0	0	0	0	0	0	0	0	0	0	0	0	0	0	0	0	0	84662	0	0	0	42426	0	0
1553	375,862776	1124,5665	3	33,823	FALSCH	0,745224779	0,07	6586,111818	471,1883333	0	0	0	0	0	0	0	0	0	0	0	72184	0	0	0	0	0	0	5367,1	0	0	0	0	0	0	0	0	0	0	0	0	0	0	0	0	0	0	0	0	0
1554	375,86306	1124,56735	3	12,186	FALSCH	0,171353414	67,03	23,93	1604,021667	0	0	0	0	0	0	0	0	0	0	0	0	0	0	0	0	0	7476	0	0	0	0	0	7568,1	0	13516	11393	0	0	0	0	0	0	0	0	0	0	0	0	0
1555	375,86337	1124,56828	3	37,104	FALSCH	0,471587734	1,27	17870,38455	22648,51333	0	94771	0	99367	0	0	0	0	0	0	0	101540	0	0	0	0	41211	87186	0	172380	0	0	0	49546	0	0	81371	0	0	0	0	0	0	0	0	0	0	0	0	0
1556	375,863445	1124,5685	3	41,146	FALSCH	0,856464663	0,27	5085,475455	1376,18	0	0	0	0	62643	0	0	0	0	0	0	0	0	0	0	0	0	65415	16227	0	88153	0	0	0	0	0	0	55677	0	0	0	0	0	0	0	0	0	0	0	0
1557	375,863883	1124,56982	3	31,286	FALSCH	0,129579944	0,23	22494,38455	5069,513333	0	66715	11678	0	0	68935	31579	0	0	27587	0	0	0	0	0	0	0	27501	0	40496	0	57153	0	0	0	0	0	0	0	0	0	36590	0	0	0	0	28968	17782	0	0
1558	375,864019	1124,57023	3	12,692	FALSCH	0,571333887	2,84	749,5481818	2126,096667	0	0	0	0	0	0	0	0	0	0	0	0	0	0	0	0	0	0	0	0	0	0	0	0	0	0	15185	0	0	0	0	7981,8	0	10041	0	0	0	0	0	0
1559	375,864403	1124,57138	3	35,979	FALSCH	0,139051778	0,00	5936,557273	23,93	0	0	0	0	20378	0	0	0	0	0	0	0	0	0	7063,9	0	0	0	0	0	0	57975	0	0	0	0	0	0	0	0	0	0	0	0	0	0	0	0	0	0
1560	375,864576	1124,5719	3	40,134	FALSCH	0,307121322	0,00	4914,384545	23,93	143320	53795	0	0	0	0	0	0	0	0	0	0	0	0	0	0	0	0	0	0	0	0	0	0	0	0	0	0	0	0	0	0	0	0	0	0	0	0	0	0
1561	375,864801	1124,57257	3	39,418	FALSCH	0,032525678	1,92	30938,47545	59548,84667	0	107200	0	0	150110	0	128150	0	171530	87226	73539	0	93658	134580	0	0	58027	100330	30202	86757	90973	0	127010	0	92530	0	0	105850	104600	0	78950	0	49248	60431	87396	0	106280	0	16773	0
1562	375,865889	1124,57584	3	13,431	FALSCH	1	1,00	23,93	23,93	0	0	0	0	0	0	0	0	0	0	0	0	0	0	0	0	0	0	0	0	0	0	0	0	0	13422	0	0	0	0	0	0	0	0	0	0	0	0	0	5418,2
1563	375,865955	1124,57603	3	42,096	FALSCH	0,613869745	1,86	4442,839091	8285,763333	0	0	0	0	0	48608	0	37411	67690	0	25390	0	0	0	0	0	0	37927	31452	0	0	0	0	0	0	0	0	0	0	0	0	0	0	0	0	0	0	0	0	0
1564	375,865982	1124,57612	3	42,228	FALSCH	0,307121322	0,01	2847,293636	23,93	0	0	0	0	0	0	0	0	0	0	42620	0	0	0	0	31057	0	0	0	0	0	0	0	0	0	73885	0	0	33204	0	0	0	0	0	0	0	0	0	0	23260
1565	375,866328	1124,57715	3	19,327	FALSCH	0,861258522	0,50	4001,993636	2003,171667	0	0	0	0	0	0	0	0	0	0	0	0	5497,9	0	0	0	18253	0	0	0	0	7924,7	35834	0	0	0	0	0	0	0	0	0	0	0	0	0	0	0	0	0
1566	375,867034	1124,57927	3	38,225	FALSCH	0,307121322	0,00	5467,566364	23,93	0	0	0	0	0	0	0	0	0	0	104490	0	0	0	0	0	0	0	0	0	0	0	0	0	0	0	0	59880	0	0	0	0	0	0	0	0	0	0	0	0
1567	375,867324	1124,58014	3	28,408	FALSCH	0,589679742	1,34	2996,202727	4003,68	0	0	0	0	0	0	0	0	0	0	0	0	0	0	0	18383	0	0	0	0	0	0	0	0	0	0	0	14312	0	0	0	0	0	0	0	0	47757	0	0	0
1568	375,867666	1124,58117	3	33,876	FALSCH	0,658634727	1,05	1926,657273	2025,596667	0	0	0	0	0	0	0	11995	0	0	0	0	11521	0	20930	0	0	0	0	0	0	0	0	0	0	0	0	0	0	0	0	0	0	0	0	0	12499	0	0	0
1569	375,868335	1124,58318	3	25,937	FALSCH	0,545283796	0,51	33516,38455	17120,18	54376	115210	71819	0	0	189850	0	15980	133400	0	0	20985	0	18724	0	42372	0	0	0	0	0	0	0	0	0	45043	0	0	0	0	0	0	19295	52460	0	0	0	0	0	0
1570	375,868927	1124,58495	3	35,992	FALSCH	0,307121322	0,00	12167,56636	23,93	28510	133580	0	0	36106	0	0	0	0	23101	43077	0	0	0	0	0	0	0	0	0	0	0	0	0	0	0	0	0	0	0	0	0	0	0	0	0	0	0	0	0
1571	375,869509	1124,5867	3	30,221	FALSCH	0,402277525	1,29	4509,111818	5834,646667	0	49337	73347	0	0	0	39488	30229	0	0	0	0	0	0	0	0	0	0	0	0	0	0	0	0	0	32817	23766	0	0	0	0	0	0	0	0	0	0	0	6474,6	101130
1572	375,869891	1124,58784	3	12,312	FALSCH	0,307121322	0,01	2284,293636	23,93	0	0	0	0	0	0	0	0	0	0	0	24864	0	27274	0	0	0	0	0	0	0	0	0	0	0	18862	0	0	0	0	0	0	0	0	0	0	0	0	0	0
1573	375,87169	1124,59324	3	43,195	FALSCH	0,089706087	4,60	6748,384545	31040,68	0	0	0	0	0	0	0	0	0	0	0	0	0	0	0	0	72337	0	0	0	0	0	0	0	0	0	0	73969	0	108290	0	0	64689	60377	84047	0	163440	0	11358	41581
1574	375,871886	1124,59383	3	43,149	FALSCH	0,57675252	0,78	19298,29364	15000,01333	92855	101270	86572	0	73709	64656	0	95639	131340	41700	73020	0	48373	116000	0	46092	0	89734	0	0	0	0	0	0	72091	74402	0	0	0	0	79630	0	0	0	0	0	0	0	0	0
1575	375,872074	1124,59439	3	30,121	FALSCH	0,644244646	1,16	29669,56636	34407,43	36994	0	0	0	0	0	0	47255	0	0	41560	0	0	0	0	0	0	0	78882	0	0	313190	0	229040	0	0	0	0	0	0	0	0	0	104680	0	0	0	12912	0	0
1576	375,872449	1124,59552	3	42,098	FALSCH	0,874407822	0,31	9637,566364	2970,346667	44940	0	0	0	24940	0	0	0	0	0	0	0	0	0	0	105750	0	0	35357	0	0	0	0	0	0	0	0	0	0	0	0	0	0	0	0	0	0	0	0	0
1577	375,872533	1124,59577	3	29,094	FALSCH	0,350179481	113,93	23,93	2726,43	0	0	0	0	0	0	0	0	0	0	0	0	0	56237	0	0	32430	0	0	0	0	0	0	0	0	75180	0	0	0	0	0	0	0	0	0	0	0	0	0	0
1578	375,873143	1124,5976	3	43,806	FALSCH	0,166747581	0,16	442251,2936	69994,93	213230	383980	149030	133880	106050	0	32370	113210	0	215170	211090	1240700	0	114380	0	98493	120000	188800	30632	0	186880	2105200	327650	282290	0	110880	0	46859	202850	181380	280520	596960	0	240480	199350	0	0	64659	0	173190
1579	375,87361	1124,599	3	26,892	FALSCH	0,89499075	0,45	3625,839091	1631,096667	0	0	69441	19286	0	39621	0	7631,3	0	0	0	0	0	11582	0	0	0	0	0	0	0	0	0	0	0	0	0	0	0	0	0	0	0	0	0	0	0	0	0	0
1580	375,873891	1124,59984	3	42,84	FALSCH	0,894342576	6,15	851,5936364	5240,513333	0	0	0	0	0	0	0	0	62599	0	0	0	0	0	0	0	0	0	0	0	27618	0	0	0	0	0	0	0	0	0	0	0	0	0	0	9104,3	0	0	0	0
1581	375,874029	1124,60026	3	26,883	FALSCH	1	1,00	23,93	23,93	0	0	0	0	0	0	0	0	0	0	0	0	0	31079	0	0	0	0	0	0	0	0	0	0	0	0	0	0	42982	0	0	0	0	0	0	0	0	0	0	20421
1582	375,874078	1124,60041	3	35,265	FALSCH	0,508788648	0,48	4568,475455	2181,096667	0	0	0	0	0	0	0	0	0	0	0	23095	0	0	0	0	0	104830	0	0	0	26895	0	0	0	0	0	0	0	0	0	0	0	0	0	0	25886	0	0	0
1583	375,874783	1124,60252	3	19,545	FALSCH	0,307121322	0,07	326,6936364	23,93	0	0	0	0	0	0	0	0	0	0	0	0	0	0	0	0	0	0	0	0	0	0	0	0	0	0	0	0	0	0	0	3330,4	0	0	8639,8	0	0	0	0	0
1584	375,874869	1124,60278	3	39,908	FALSCH	0,882087927	0,36	6796,384545	2423,68	0	0	0	0	0	0	28797	0	0	0	18079	0	0	0	0	0	0	0	0	0	0	0	0	0	24411	0	0	74497	0	0	0	0	0	0	0	0	0	0	0	0
1585	375,876201	1124,60677	3	24,388	FALSCH	0,350179481	33,07	23,93	791,305	0	0	0	0	0	0	0	0	0	0	0	0	0	0	0	0	0	0	0	0	0	0	0	0	0	0	9208,5	0	0	0	0	0	0	0	0	0	0	0	0	0
1586	375,877058	1124,60934	3	28,975	FALSCH	0,563864984	3,22	1173,566364	3775,346667	0	12646	0	25438	0	0	0	0	0	0	0	0	0	0	0	0	0	0	0	0	0	0	0	0	0	0	19579	0	0	12448	0	0	0	0	0	0	0	0	0	0
1587	375,877857	1124,61174	3	44,757	FALSCH	0,307121322	0,01	2638,293636	23,93	0	0	0	0	0	28758	0	0	0	0	0	0	0	0	0	0	0	0	0	0	0	0	0	0	0	0	0	0	0	0	0	0	0	0	0	0	0	0	0	0
1588	375,878492	1124,61365	3	37,586	FALSCH	0,498131351	0,34	5101,748182	1725,763333	0	0	0	0	0	0	0	0	0	0	0	43533	20422	0	0	12323	0	0	0	0	0	0	0	0	0	32993	0	0	0	0	0	0	0	0	0	0	0	0	0	0
1589	375,878918	1124,61492	3	11,649	FALSCH	0,350179481	37,48	23,93	896,8466667	0	0	0	0	9654,8	0	10475	0	0	0	0	0	0	0	0	0	0	2608,4	0	0	0	0	0	0	0	0	0	0	0	0	0	0	0	0	0	0	0	0	0	0
1590	375,879006	1124,61519	3	45,843	FALSCH	0,350179481	118,85	23,93	2844,096667	0	0	29149	0	0	0	0	0	0	0	0	0	0	0	0	0	0	0	0	0	0	0	0	0	0	0	0	0	0	0	0	0	0	0	0	0	33842	0	0	0
1591	375,879041	1124,61529	3	30,663	FALSCH	0,350179481	123,76	23,93	2961,596667	0	0	0	0	0	0	0	0	0	0	0	0	0	0	0	0	0	0	0	0	16886	0	0	0	0	0	35252	0	0	0	0	0	0	0	0	0	0	0	0	0
1592	375,879042	1124,6153	3	16,43	FALSCH	0,682878341	3,51	1510,639091	5299,763333	0	0	0	0	0	0	0	0	0	0	0	0	0	0	6355,8	0	0	0	0	0	0	0	0	0	0	0	0	0	0	0	0	0	0	0	0	0	63310	9998	0	0
1593	375,879096	1124,61546	3	24,952	FALSCH	0,133619435	0,02	1171,293636	23,93	0	0	0	0	0	6148,5	0	0	0	0	9318,6	0	0	0	0	0	0	0	0	0	0	0	0	0	0	0	0	0	0	0	0	6472,5	0	0	0	0	0	0	0	0
1594	375,880277	1124,619	3	16,801	FALSCH	0,350179481	56,96	23,93	1363,013333	0	0	0	0	22069	0	16069	9478,3	0	0	0	0	0	86141	0	0	0	0	0	0	11830	0	0	0	0	0	0	0	0	0	0	0	0	0	0	0	0	0	0	0
1595	375,88028	1124,61901	3	25,89	FALSCH	0,135505963	0,01	3577,648182	23,93	0	0	0	0	0	0	0	0	0	0	23910	30054	0	0	0	9036,9	0	0	0	0	0	0	0	0	0	0	0	0	0	0	0	0	0	0	0	0	0	0	0	0
1596	375,880376	1124,6193	3	31,244	FALSCH	0,307121322	0,01	3071,293636	23,93	0	0	0	0	0	0	0	0	0	0	0	0	0	46842	0	33521	0	0	0	0	0	0	0	0	38839	0	0	0	0	0	0	0	0	0	0	0	0	0	0	0
1597	375,88042	1124,61943	3	12,249	FALSCH	0,350179481	62,71	23,93	1500,596667	0	0	0	0	0	0	17720	0	0	0	0	0	0	0	0	0	0	0	0	0	0	0	0	0	0	0	0	0	0	0	0	0	0	0	0	0	0	0	0	0
1598	375,880482	1124,61962	3	15,171	FALSCH	0,350179481	56,11	23,93	1342,68	0	0	10730	0	11188	0	15825	0	0	0	0	0	0	11107	0	0	0	0	0	0	0	0	0	0	0	0	0	0	0	0	0	0	0	0	17169	0	0	0	0	0
1599	375,880858	1124,62074	3	27,906	FALSCH	0,307121322	0,01	2597,111818	23,93	0	0	0	0	27857	28305	0	0	0	0	0	0	0	0	0	0	0	0	0	0	0	0	0	0	0	0	0	0	0	0	0	0	0	0	0	0	0	0	0	0
1600	375,881116	1124,62152	3	32,868	FALSCH	0,782137369	0,11	6745,293636	720,7716667	0	0	0	0	0	0	0	19262	8362,1	0	23615	73935	0	0	0	0	0	0	0	0	0	0	0	0	0	0	0	0	0	0	0	0	0	0	0	0	0	0	0	0
1601	375,881323	1499,49619	4	11,976	FALSCH	1	1,00	23,93	23,93	0	0	0	0	0	0	0	0	0	0	0	0	0	6002,9	0	0	0	0	0	0	0	0	0	0	0	0	0	0	0	0	0	0	0	0	0	0	0	0	0	0
1602	375,882673	1124,62619	3	35,715	FALSCH	0,307121322	0,01	1959,202727	23,93	0	0	0	0	0	0	0	0	0	0	0	0	0	0	0	0	0	0	0	0	0	0	21288	0	0	15808	0	0	0	0	0	0	0	0	0	0	0	0	0	0
1603	375,883733	1124,62937	3	14,596	FALSCH	0,08176587	125,99	23,93	3014,88	0	0	0	0	0	0	9709,4	0	0	0	0	0	10286	0	0	0	0	0	0	0	15453	0	0	0	14128	0	15896	0	0	0	0	0	0	0	0	0	0	0	0	8527,4
1604	375,883884	1124,62982	3	24,071	FALSCH	0,976531126	1,66	2174,111818	3607,038333	0	0	0	0	0	0	0	0	0	0	0	11881	0	0	0	0	0	0	0	0	0	11771	0	0	0	9456,5	0	0	0	0	0	0	8599,3	0	0	0	34398	0	0	0
1605	375,883914	1124,62991	3	27,503	FALSCH	0,135932455	0,00	12164,11182	23,93	0	0	0	0	0	0	0	0	0	0	0	0	0	15696	0	0	0	0	0	0	0	0	110300	0	0	8683,7	0	0	0	0	0	0	0	0	0	0	0	23242	0	0
1606	375,884027	1124,63025	3	41,485	FALSCH	1	1,00	23,93	23,93	0	0	21401	0	0	0	0	0	0	0	0	0	0	0	0	0	0	0	0	0	0	0	0	0	0	0	0	0	0	0	0	0	0	0	0	0	0	0	0	0
1607	375,884036	1124,63028	3	30,544	FALSCH	0,336155921	0,53	30595,29364	16278,76333	49399	87431	0	46547	67691	32648	53518	0	0	0	38861	116250	0	65383	19581	51746	0	47840	0	0	0	0	0	0	46968	48458	49742	0	44281	0	0	28629	0	45251	0	0	0	0	0	50523
1608	375,884113	1124,63051	3	30,451	FALSCH	0,603242809	2,00	4050,657273	8113,013333	0	0	34267	0	0	0	0	0	51463	44883	0	0	0	0	0	0	45606	0	0	0	67443	0	44294	0	0	0	0	0	0	55035	0	0	0	0	0	0	0	0	0	0
1609	375,884527	1124,63175	3	33,948	FALSCH	0,307121322	0,01	2014,384545	23,93	0	0	0	0	0	0	0	0	0	0	0	0	0	0	0	21895	0	38441	0	0	0	0	0	0	0	0	0	0	9182,8	17608	0	0	0	0	0	0	0	0	0	0
1610	375,885093	1124,63345	3	16,443	FALSCH	0,17107621	36,28	23,93	868,1716667	0	0	0	0	0	0	0	0	0	0	0	0	0	0	0	0	0	0	0	0	0	0	0	0	0	0	0	0	0	0	0	0	0	4892,3	6806,6	0	5238,6	0	0	0
1611	375,885417	1124,63442	3	16,993	FALSCH	0,350179481	16,28	23,93	389,6133333	0	0	0	0	0	0	0	0	0	0	0	0	0	0	0	0	0	0	0	0	0	0	0	0	0	0	0	0	0	0	0	0	0	4388,2	5068,1	0	0	0	0	0
1612	375,885575	1124,63489	3	45,898	FALSCH	0,546952716	4,46	1266,475455	5652,263333	0	0	54771	0	0	0	47043	0	0	0	0	0	0	0	0	0	0	0	0	43422	0	0	0	0	0	0	0	0	0	0	0	0	0	0	0	0	0	13668	20497	72314
1613	375,885843	1124,6357	3	11,825	FALSCH	0,350179481	22,44	23,93	536,9133333	11512	0	0	0	0	0	0	0	0	0	0	0	0	0	0	0	0	0	0	0	0	0	0	6155,8	0	0	0	0	0	0	0	0	0	0	0	0	0	0	0	0
1614	375,886001	1124,63617	3	43,035	FALSCH	0,307121322	0,00	14025,74818	23,93	0	0	0	0	0	0	0	0	0	0	0	154020	0	0	0	0	0	0	0	0	0	0	0	0	0	32793	0	0	0	0	0	0	0	0	0	0	0	0	0	0
1615	375,88605	1124,63632	3	15,315	FALSCH	0,085967342	82,11	23,93	1964,821667	0	0	0	17337	9234,9	0	0	0	0	0	0	0	0	0	0	0	0	0	0	0	0	0	0	0	16530	0	0	0	0	15503	0	0	2788,6	3165,1	0	0	0	0	0	0
1616	375,886153	1124,63663	3	26,264	FALSCH	0,307121322	0,02	1068,657273	23,93	0	11492	0	0	0	0	0	0	0	0	17896	0	0	0	0	0	0	0	0	0	0	0	0	0	0	0	0	0	0	0	0	0	0	0	0	0	0	0	0	14248
1617	375,886252	1124,63693	3	28,081	FALSCH	0,767563995	0,18	855,3209091	156,48	0	0	0	0	0	0	0	0	0	0	0	0	0	0	0	9145,3	0	0	0	0	0	0	0	0	0	28856	0	0	0	0	0	0	0	0	0	0	0	0	1590,6	0
1618	375,888336	1499,52424	4	16,534	FALSCH	0,133614766	0,05	448,9572727	23,93	0	2343,3	0	0	0	0	0	0	0	0	0	0	0	0	0	0	0	0	0	0	0	2332	0	0	0	0	0	0	0	0	0	0	0	0	0	0	0	0	0	0
1619	375,890815	1499,53415	4	11,323	FALSCH	0,935667602	0,94	1370,020909	1285,655	0	5496,8	0	0	0	0	0	0	0	0	0	9310,2	0	0	0	0	6974,2	0	0	0	0	0	0	8166,5	0	0	0	0	0	0	0	0	0	0	0	0	0	0	0	0
1620	375,890992	1124,65115	3	15,047	FALSCH	0,175207921	42,58	23,93	1018,971667	0	0	0	0	0	0	0	0	2383,6	0	0	0	0	0	0	0	0	0	0	0	0	0	0	0	0	0	0	0	0	0	0	0	0	0	0	0	9556,9	0	0	0
1621	375,891089	1124,65144	3	19,067	FALSCH	0,180415976	105,87	23,93	2533,463333	0	0	0	0	0	0	0	0	0	0	0	0	0	0	0	0	0	0	0	0	0	0	0	0	0	0	0	0	0	0	0	0	0	0	0	0	27422	0	2692,4	0
1622	375,891433	1124,65247	3	11,208	FALSCH	1	1,00	23,93	23,93	0	0	0	0	0	0	0	0	0	0	0	0	0	0	0	0	0	0	0	0	4293,1	0	0	0	0	0	0	0	0	0	0	0	0	0	7895,4	0	0	0	0	0
1623	375,892039	1124,65429	3	12,296	FALSCH	0,350179481	25,26	23,93	604,4466667	0	0	0	0	6570,7	0	6966,2	0	0	0	0	0	0	0	0	0	0	0	0	0	12559	0	0	0	0	11362	0	0	0	0	0	0	0	0	0	0	0	0	0	0
1624	375,892046	1499,53908	4	16,052	FALSCH	0,350179481	9,66	23,93	231,0966667	0	0	0	2486	0	0	0	0	0	0	0	0	0	0	0	0	0	0	0	0	0	0	0	0	0	0	0	0	0	0	0	0	0	0	0	0	0	0	0	0
1625	375,892718	1124,65633	3	18,879	FALSCH	0,594743926	2,19	1014,293636	2225,596667	0	0	0	15830	0	0	0	0	10590	0	0	10894	0	0	0	0	0	0	0	0	0	0	0	0	0	0	0	0	0	0	0	0	0	0	0	0	0	0	0	0
1626	375,892816	1124,65662	3	24,376	FALSCH	0,350179481	12,78	23,93	305,7966667	0	0	0	0	0	0	0	0	0	0	0	0	0	0	0	0	0	0	0	0	0	0	0	0	0	0	0	0	0	0	0	0	0	0	0	0	0	0	3382,4	27454
1627	375,893287	1124,65803	3	13,273	FALSCH	0,350179481	32,83	23,93	785,6883333	0	0	0	0	0	0	0	10012	9141,1	0	0	0	0	0	0	0	0	5095,6	0	0	0	0	0	0	7117,5	0	0	0	0	0	0	0	0	0	0	0	0	0	0	0
1628	375,895025	1499,551	4	11,813	FALSCH	0,857412984	0,33	1584,748182	530,7383333	0	0	0	0	0	0	0	0	0	0	0	0	0	0	0	0	0	0	0	0	0	0	0	6081,7	0	0	0	0	0	3947	0	17169	0	0	0	0	0	0	0	0
1629	375,895743	1124,6654	3	11,995	FALSCH	0,307121322	0,05	518,9481818	23,93	0	0	0	0	0	0	0	0	0	6894,4	0	0	0	0	0	0	0	0	0	0	0	0	0	0	0	0	0	0	0	0	0	5445,2	0	0	0	0	0	0	0	0
1630	375,897189	1124,66974	3	43,575	FALSCH	0,526005178	1,22	39938,03	48545,43	81714	0	0	136720	0	95723	0	0	108020	0	0	168620	64182	0	9995,1	97165	98905	74739	35873	56832	0	0	0	0	113830	53513	57574	67552	0	90362	63795	0	0	0	74669	0	80984	0	0	105850
1631	375,897351	1499,5603	4	11,386	FALSCH	1	1,00	23,93	23,93	0	0	5060,9	0	6204,5	0	0	12908	0	0	0	0	0	0	0	0	0	0	0	0	0	0	0	0	0	0	0	0	0	0	0	0	0	0	4136,6	0	0	0	0	0
1632	375,900244	1499,57187	4	13,311	FALSCH	0,307121322	0,01	2338,566364	23,93	0	0	0	0	0	0	0	0	0	0	0	0	0	0	0	0	0	4906,5	0	0	0	0	25461	0	0	0	0	0	0	0	0	0	0	0	0	0	0	0	0	0
1633	375,901681	1499,57762	4	11,611	FALSCH	0,259274815	0,35	1602,575455	563,9633333	0	0	0	0	0	4251,7	0	0	6480,4	0	0	6763,6	0	0	0	0	0	0	0	0	0	6349,8	0	0	0	0	0	0	0	0	0	0	0	0	0	0	0	0	0	0
1634	375,902723	1124,68634	3	14,923	FALSCH	0,350179481	11,83	23,93	283,0133333	0	0	0	0	0	0	0	0	0	0	0	0	0	0	0	0	0	0	0	0	8077,1	0	0	0	0	0	3109	0	0	0	7482,2	0	0	0	0	0	0	0	0	0
1635	375,903396	1124,68836	3	25,934	FALSCH	0,171098532	631,13	23,93	15102,93	0	0	0	81962	0	0	0	0	98986	0	0	0	0	0	0	0	0	0	0	0	0	0	0	0	0	0	0	0	0	42380	0	0	0	0	0	0	0	0	0	0
1636	375,903892	1499,58646	4	13,439	FALSCH	0,021585932	0,01	4549,511818	23,93	0	0	0	0	0	0	0	0	0	0	0	0	0	0	8209	20923	0	6829,5	0	0	12397	0	0	0	0	0	0	0	0	0	16722	4315,4	0	0	0	16334	0	0	0	7433,3
1637	375,903917	1124,68992	3	22,196	FALSCH	0,941905841	0,81	3992,839091	3223,68	0	0	0	38397	0	0	0	0	0	0	0	0	0	0	0	0	0	0	0	0	0	0	43658	0	0	0	0	0	0	0	0	0	0	0	0	0	0	0	0	0
1638	375,904056	1124,69034	3	14,194	FALSCH	0,503749507	6,14	405,3936364	2490,096667	11394	0	11560	0	0	0	11408	0	0	2124,6	0	0	18186	10011	4196,1	0	0	0	0	7213,3	13886	0	0	0	0	0	0	0	0	0	20047	0	0	0	0	0	0	0	0	10206
1639	375,904357	1124,69124	3	41,579	FALSCH	0,932561663	1,19	9748,657273	11567,84667	0	0	0	93080	0	52628	0	0	0	0	28578	41122	21818	0	13222	0	23629	59763	0	45797	0	0	0	0	0	0	0	0	0	0	31213	0	0	0	0	0	0	0	0	0
1640	375,904462	1124,69156	3	43,89	FALSCH	0,70679974	0,97	15518,93	15082,43	0	0	0	43662	0	0	0	0	77377	36566	0	148230	0	37576	0	0	59663	0	0	0	0	0	0	0	0	0	0	0	35671	0	49040	22215	0	0	0	0	0	0	0	45271
1641	375,904551	1499,5891	4	15,102	FALSCH	0,981806296	1,28	936,3845455	1196,846667	0	0	0	0	0	0	0	0	0	0	0	0	0	0	0	0	0	0	0	0	11881	10037	0	0	0	0	14075	0	0	0	0	0	0	0	0	0	0	0	0	0
1642	375,904751	1124,69242	3	15,86	FALSCH	0,300758893	0,58	743,3845455	429,1133333	0	0	0	0	2984,3	3698,3	4862,2	2593,6	0	5593,2	0	1795,3	0	5144,5	0	0	0	0	0	0	0	0	2420,4	0	0	0	0	0	0	2656,9	9507	0	0	0	0	0	0	0	0	0
1643	375,905488	1124,69464	3	13,793	FALSCH	0,379031058	2,02	2182,139091	4415,955	12475	0	0	0	0	0	0	0	0	4459,6	0	0	16950	0	2855,3	0	14264	0	0	11501	0	0	20885	8281,3	0	0	0	0	0	0	0	0	0	13209	0	0	0	0	0	0
1644	375,905532	1124,69477	3	14,304	FALSCH	0,350179481	17,39	23,93	416,23	0	0	0	0	0	0	0	0	0	0	0	0	0	0	0	0	0	0	0	0	0	0	0	4707,6	18806	0	0	0	0	11788	0	0	0	0	0	0	0	0	0	0
1645	375,905667	1499,59356	4	12,759	FALSCH	0,904548507	0,78	2939,557273	2286,396667	0	0	11971	0	15926	19880	0	0	9159,2	0	0	7552	0	0	4639,9	0	0	7741,1	6159,4	12032	0	0	0	0	0	0	0	0	0	0	0	0	0	0	0	0	11831	0	0	8307,9
1646	375,906603	1499,59731	4	11,44	FALSCH	0,17189136	34,01	23,93	813,8466667	0	0	0	0	0	0	0	0	0	0	0	0	0	0	0	0	3332,6	0	0	3816,7	0	0	0	0	0	0	0	0	0	0	0	0	0	6146,4	0	0	0	0	0	0
1647	375,906631	1499,59742	4	14,384	FALSCH	0,428868358	0,18	2140,63	377,4383333	0	0	0	0	0	0	0	0	4242,1	0	0	0	0	0	7814,7	15469	0	0	0	13034	0	0	0	0	0	0	0	0	0	0	0	0	0	0	0	0	0	0	0	0
1648	375,906973	1124,69909	3	16,163	FALSCH	0,350179481	13,51	23,93	323,2216667	0	0	0	0	0	0	0	0	0	0	0	0	3591,5	0	0	0	0	0	0	0	0	0	0	0	0	0	0	0	0	0	0	0	0	0	0	0	0	0	0	0
1649	375,907948	1499,60269	4	16,331	FALSCH	0,486850336	0,35	1194,593636	416,755	0	0	0	0	4780,1	3807,7	0	0	0	3872	0	9069,6	4713,9	0	0	0	0	3617	0	4913,2	0	0	0	0	0	0	0	0	0	0	0	0	0	0	0	0	0	0	0	0
1650	375,908271	1499,60398	4	11,498	FALSCH	0,937791116	0,81	547,9118182	443,9466667	0	0	0	0	0	0	0	0	0	0	4038,3	5763,8	0	0	0	0	5040,2	0	0	0	0	0	0	0	0	0	0	0	0	0	0	0	0	0	0	0	0	0	0	16145
1651	375,909801	1499,6101	4	13,934	FALSCH	0,307121322	0,02	1006,657273	23,93	0	0	0	0	0	0	0	0	0	8620,4	0	0	0	0	0	0	0	8728,5	0	0	0	0	0	0	0	30751	0	0	0	11992	0	10810	0	0	5448,9	0	0	0	0	0
1652	375,911032	1499,61502	4	11,338	FALSCH	0,979379291	1,77	401,0481818	709,7466667	0	0	0	8229,8	6757,8	0	0	0	0	0	0	0	0	0	4148,3	0	0	0	0	0	0	0	0	0	0	0	0	0	0	0	0	0	0	0	0	0	0	0	0	0
1653	375,912361	1499,62034	4	12,879	FALSCH	0,307121322	0,05	453,23	23,93	0	0	11995	0	24488	0	0	10757	0	0	0	0	0	0	0	0	0	4277,3	0	0	0	0	0	0	0	0	0	0	0	0	0	0	0	0	0	4722,3	0	0	0	0
1654	375,91355	1499,62509	4	14,822	FALSCH	1	1,00	23,93	23,93	0	0	13455	0	0	0	0	0	0	0	2668,6	0	0	0	0	0	0	5654,8	0	0	0	0	0	0	0	0	0	0	0	0	0	0	0	0	0	0	0	0	0	0
1655	375,913642	1499,62546	4	13,452	FALSCH	1	1,00	23,93	23,93	0	0	16927	0	11308	0	0	0	0	0	0	0	0	0	0	0	0	0	0	0	21928	0	0	0	0	0	0	0	0	0	0	0	0	0	0	0	0	0	0	0
1656	375,915614	1499,63335	4	11,093	FALSCH	0,083305454	119,94	23,93	2870,246667	0	0	0	4464,8	0	0	0	0	0	9562,1	0	0	0	0	0	0	0	0	0	0	0	0	0	11482	0	0	18209	0	0	0	0	0	0	0	0	0	0	0	0	0
1657	375,916785	1499,63803	4	12,873	FALSCH	0,307121322	0,03	922,4572727	23,93	0	0	0	0	0	0	0	0	0	7108,1	0	0	0	0	9883,8	0	0	0	0	0	0	0	0	0	0	0	0	0	0	0	0	0	0	0	0	0	0	0	0	0
1658	375,921005	1499,65491	4	21,819	FALSCH	0,307121322	0,03	725,5572727	23,93	0	0	0	0	0	0	0	0	0	0	0	0	0	0	0	0	0	0	0	0	0	7717,9	0	0	0	0	0	0	0	0	0	0	0	0	0	0	0	0	0	0
1659	375,923207	2624,41151	7	11,538	FALSCH	1	1,00	23,93	23,93	0	0	0	0	13175	0	0	0	0	0	0	0	0	0	0	0	0	5927,7	0	0	0	0	0	0	0	0	0	0	0	0	0	0	0	0	0	0	0	0	0	4770
1660	375,925817	1499,67416	4	38,088	FALSCH	1	1,00	23,93	23,93	0	0	0	0	25688	0	0	0	0	0	0	0	0	0	0	0	0	0	0	0	0	0	0	0	0	39559	0	0	0	0	0	0	0	0	0	0	0	0	0	0
1661	375,92689	1499,67845	4	11,313	FALSCH	0,26387428	0,38	1695,611818	647,2633333	0	0	0	7480	10960	0	0	0	0	0	0	0	0	0	6599,4	6920,9	0	0	0	0	10374	0	0	0	0	0	0	0	0	0	0	0	0	0	0	4868,2	0	0	0	0
1662	375,931078	1499,69521	4	13,043	FALSCH	1	1,00	23,93	23,93	0	0	0	0	0	0	0	0	0	0	0	0	0	0	0	0	0	16731	0	0	0	0	0	0	0	0	0	0	0	0	0	0	0	0	5875,7	0	0	0	0	0
1663	375,931866	1499,69836	4	24,761	FALSCH	0,171110068	104,88	23,93	2509,763333	0	0	0	0	0	0	16195	0	0	0	0	0	0	0	0	0	13635	0	0	0	0	0	0	0	0	0	0	0	0	0	0	0	0	0	0	0	0	0	0	0
1664	375,937947	1499,72268	4	45,51	FALSCH	0,833802074	0,13	50508,47545	6608,68	482050	0	0	0	568600	0	0	513720	0	0	0	0	0	0	0	0	0	474780	79017	0	0	0	0	0	0	325740	0	555330	0	0	0	0	0	0	515250	0	0	0	0	453600
1665	375,938802	1499,7261	4	14,018	FALSCH	0,350179481	63,88	23,93	1528,763333	0	0	0	0	0	0	0	0	0	0	0	0	0	0	0	0	0	12962	0	0	15162	0	0	0	0	0	18058	0	0	0	0	0	0	0	0	0	0	0	0	0
1666	375,938909	1499,72653	4	10,977	FALSCH	0,307121322	0,05	528,7663636	23,93	0	0	0	0	0	0	0	0	0	0	0	0	0	0	0	5553,2	0	0	0	0	0	0	0	0	0	0	0	0	0	0	0	0	0	0	0	0	0	0	0	0
1667	375,94081	1499,73413	4	14,123	FALSCH	1	1,00	23,93	23,93	0	0	0	0	0	0	0	0	0	0	20267	0	0	12919	0	0	0	0	0	9334,7	17482	0	0	0	0	0	0	0	0	0	0	0	0	0	0	0	0	0	0	0
1668	375,941298	1499,73609	4	13,742	FALSCH	0,916396789	0,62	1454,93	904,68	0	0	0	0	14087	0	10569	14708	0	9225	22000	0	0	0	0	0	0	0	0	0	14464	0	15741	0	0	0	0	0	0	0	0	0	0	0	0	0	0	0	0	0
1669	375,941497	1499,73688	4	12,935	FALSCH	0,86224901	0,52	4248,020909	2207,93	0	0	0	0	0	0	0	0	0	0	19808	16040	14358	0	0	0	0	0	0	11300	12479	0	30425	0	12777	0	0	0	0	0	0	0	0	0	0	0	11850	0	0	12974
1670	375,94233	1499,74021	4	13,502	FALSCH	0,134827928	0,01	2487,43	23,93	9373,2	7728,5	0	0	7488,9	0	0	11156	0	0	14799	0	0	0	0	0	0	0	0	0	16306	0	19370	0	0	0	0	0	0	0	6180,6	0	0	0	0	0	0	0	0	0
1671	375,943133	1874,67928	5	12,586	FALSCH	0,307121322	0,08	284,2390909	23,93	0	0	0	0	0	0	0	0	0	0	0	0	0	0	0	0	0	0	0	0	0	0	0	0	0	0	0	0	0	0	0	0	0	0	0	0	0	2863,4	0	6591,6
1672	375,944149	1874,68436	5	14,707	FALSCH	1	1,00	23,93	23,93	0	0	0	0	0	0	0	0	0	0	0	0	0	0	0	0	0	0	0	0	0	0	0	0	0	14781	0	0	0	0	0	0	0	0	0	0	0	0	0	0
1673	375,944922	1499,75058	4	12,985	FALSCH	0,350179481	51,78	23,93	1239,18	0	0	0	0	0	0	0	0	0	5375,7	0	0	0	0	0	0	0	0	0	0	0	0	0	0	0	23939	0	0	0	0	0	0	0	14583	0	0	0	0	0	0
1674	375,945154	1499,75151	4	35,19	FALSCH	1	1,00	23,93	23,93	0	0	0	0	0	0	0	0	0	0	210790	0	0	0	0	0	0	0	0	0	0	0	0	0	0	0	0	0	0	0	0	0	0	0	0	0	0	0	0	111930
1675	375,946732	1499,75782	4	47,461	FALSCH	0,54488155	1,91	17349,65727	33060,26333	60917	42296	0	0	0	0	285630	0	0	0	0	56467	42187	86915	0	0	0	56128	0	0	0	0	0	23691	0	0	0	91820	0	0	0	0	0	0	88936	0	30344	0	14584	175760
1676	375,950279	1874,71501	5	11,495	FALSCH	0,133841207	0,02	1150,748182	23,93	0	0	0	0	0	0	0	0	0	0	0	0	0	0	0	0	0	0	0	0	0	5113,8	7281,2	0	0	0	0	0	0	0	0	0	0	0	0	0	0	0	0	0
1677	375,952634	1499,78143	4	42,374	FALSCH	0,307121322	0,01	2702,111818	23,93	0	0	0	0	0	0	0	0	0	0	0	0	0	0	0	0	0	0	0	0	0	0	29460	0	0	0	0	0	0	0	0	0	0	0	0	0	0	0	0	0
1678	375,955647	1874,74185	5	11,708	FALSCH	0,307121322	0,07	333,5027273	23,93	0	0	0	0	0	0	0	0	0	0	0	0	0	0	0	3405,3	0	0	0	0	0	0	0	0	0	11354	0	0	0	0	4863	0	0	0	0	0	0	0	0	0
1679	375,958321	1499,80418	4	29,311	FALSCH	0,350179481	86,12	23,93	2060,93	0	0	0	0	0	0	0	0	0	0	0	0	0	0	0	0	0	0	0	0	0	0	0	0	0	0	0	0	0	0	0	0	24444	0	0	0	0	0	0	0
1680	375,95881	1874,75767	5	14,411	FALSCH	0,350179481	57,18	23,93	1368,346667	0	0	0	0	0	0	16133	0	0	0	0	0	0	0	0	0	0	0	0	0	0	0	0	0	0	0	0	0	0	0	0	0	0	0	0	0	0	0	0	0
1681	375,959863	1499,81035	4	49,658	FALSCH	1	1,00	23,93	23,93	0	0	0	0	0	0	0	0	0	0	0	0	0	0	0	0	0	0	0	0	0	0	0	0	0	0	0	0	0	0	16835	0	0	0	0	0	0	0	0	0
1682	375,960904	1499,81451	4	26,485	FALSCH	1	1,00	23,93	23,93	0	0	0	0	0	0	0	0	0	9705,8	0	0	0	0	0	0	0	0	0	0	0	0	0	0	0	0	0	0	0	0	17884	0	0	0	0	0	0	0	0	0
1683	375,962053	1499,81911	4	15,852	FALSCH	0,592811021	2,10	417,1663636	877,08	0	0	0	0	3856,6	4325,6	0	0	0	0	0	0	0	0	0	0	4724,1	0	0	0	0	0	0	0	0	0	5513,7	0	0	0	0	0	0	0	0	0	0	0	0	0
1684	375,963103	374,955826	1	84,31	FALSCH	0,307121322	0,11	222,2663636	23,93	0	0	0	0	0	0	0	0	0	2110,1	0	0	0	0	0	2181,7	0	0	0	0	0	0	0	0	0	0	0	0	0	0	0	0	0	0	0	0	0	0	0	0
1685	375,964296	374,95702	1	26,499	FALSCH	0,307121322	0,03	690,5845455	23,93	0	0	0	0	0	7333,2	0	0	0	0	0	0	0	0	0	0	0	0	0	7599,6	0	0	0	0	0	0	0	0	0	0	0	0	0	0	0	0	0	0	0	0
1686	375,964505	1874,78614	5	11,762	FALSCH	0,134504941	0,01	1762,393636	23,93	0	0	0	0	0	12979	0	0	0	0	0	0	0	0	6144,1	0	0	0	0	0	0	0	0	0	0	0	0	0	0	0	0	0	0	0	0	0	0	0	0	0
1687	375,964859	374,957583	1	92,58	FALSCH	0,136471006	0,34	1204,448182	406,7133333	3414,5	1523,6	0	0	1980,8	0	0	0	0	0	0	5966,3	0	0	0	0	0	0	0	0	0	0	0	0	0	0	0	0	0	0	0	1849,3	0	0	0	3646,5	4593,4	0	0	3314,7
1688	375,96744	1499,84065	4	13,602	FALSCH	0,350179481	43,61	23,93	1043,68	0	0	0	0	0	0	0	3991,6	0	0	0	0	0	0	0	0	0	0	0	0	0	0	0	12237	0	0	0	0	0	0	0	0	0	0	0	0	0	0	0	0
1689	375,970829	374,963552	1	26,149	FALSCH	0,899754614	0,54	1039,839091	561,2966667	0	0	0	0	16351	0	0	0	0	0	0	0	0	13902	0	11175	0	0	6448,4	0	0	0	0	0	0	0	0	0	0	0	22248	0	0	0	12141	0	0	0	0	0
1690	375,97157	1874,82147	5	26,517	FALSCH	0,944961892	3,12	2735,566364	8534,346667	0	0	0	0	0	0	0	0	77656	0	0	0	0	0	0	15175	0	34512	0	0	23616	0	0	0	0	0	0	14653	0	0	0	0	24469	0	32039	0	0	0	0	0
1691	375,995462	1499,95274	4	87,483	FALSCH	0,139729396	0,01	4666,111818	23,93	0	0	0	0	0	0	0	0	0	0	0	0	0	0	0	0	0	0	0	0	0	0	45729	0	0	0	0	5335	0	0	0	0	0	0	0	0	0	0	0	0
1692	376,037812	2250,18321	6	44,176	FALSCH	0,350179481	2021,96	23,93	48385,59667	0	0	0	0	0	0	0	0	0	0	0	0	0	0	0	0	0	0	0	0	0	0	0	0	576740	0	580340	0	0	0	0	0	0	0	0	0	0	0	0	0
1693	376,042196	2250,20952	6	87,356	FALSCH	0,973108163	1,11	319,4027273	353,3133333	0	0	0	0	0	0	0	0	0	0	0	0	3952,6	0	0	0	0	0	0	0	0	0	3250,2	0	0	0	0	0	0	0	0	0	0	0	0	0	0	0	0	0
1694	376,042411	2625,24594	7	87,266	FALSCH	0,350179481	2,97	23,93	71,10583333	0	0	0	0	0	0	0	0	566,11	0	6913,7	0	0	0	0	0	0	0	0	0	0	0	0	0	0	0	0	0	0	0	0	0	0	0	0	0	0	0	0	0
1695	376,044724	2625,26213	7	87,486	FALSCH	0,350179481	8,45	23,93	202,1633333	0	0	0	0	0	0	0	0	0	0	0	0	2138,8	0	0	0	0	0	0	0	0	0	0	0	0	0	0	0	0	0	0	0	0	0	1729,5	0	0	0	0	0
1696	376,045645	2250,23021	6	87,332	FALSCH	0,965127877	1,66	148,7209091	246,63	0	1372,7	0	0	0	0	0	0	0	0	0	0	0	0	0	0	0	0	0	0	0	0	0	0	0	0	0	0	0	0	0	0	0	0	0	0	2672,4	0	0	0
1697	376,052799	2625,31866	7	87,406	FALSCH	0,133862689	0,04	637,5027273	23,93	0	0	0	0	0	0	0	0	0	0	0	0	0	0	0	0	0	0	0	0	0	3927,5	2821,8	0	0	0	0	0	0	0	0	0	0	0	0	0	0	0	0	0
1698	376,055509	2625,33763	7	87,27	FALSCH	1	1,00	23,93	23,93	0	0	0	0	0	0	0	0	0	0	2488,5	0	0	0	0	0	0	0	0	0	0	0	0	0	0	0	0	0	0	0	0	0	0	0	0	0	0	0	0	731,9
1699	376,06222	2625,38461	7	44,122	FALSCH	1	1,00	23,93	23,93	0	0	0	0	812050	0	0	0	0	0	0	0	0	0	0	0	0	0	0	0	0	0	0	0	0	0	0	0	0	0	0	0	0	0	327650	0	0	0	0	0
1700	376,06334	375,056064	1	93,76	FALSCH	0,794063248	1,01	2550,793636	2580,196667	0	0	0	0	0	0	0	0	0	0	8232,5	0	11584	0	0	20138	13450	0	0	0	7526	0	0	0	0	0	3480,3	0	0	0	3153,5	3543,9	0	2160,9	0	4113,6	0	0	0	0
1701	376,064477	375,057201	1	84,355	FALSCH	0,863548631	0,36	1533,748182	549,005	0	0	0	0	0	0	0	0	0	0	0	0	0	0	0	16608	0	0	0	0	0	0	0	0	0	0	0	0	0	0	0	0	6300,9	0	0	0	0	0	0	0
1702	376,064507	375,057231	1	93,087	FALSCH	0,888618964	0,89	2828,920909	2517,505	6883,5	10750	0	0	0	11698	7123,1	0	16009	0	0	8406,9	6790,8	0	0	0	0	0	0	0	0	0	0	0	0	0	0	0	0	0	5241,4	0	0	0	0	0	0	0	0	0
1703	376,065006	375,057729	1	86,822	FALSCH	0,807461645	0,29	495,6390909	145,4133333	0	0	0	0	0	0	0	0	0	0	2325,2	5188,8	0	0	0	0	1457,8	0	0	0	630,93	0	0	0	0	0	0	0	0	0	0	0	0	0	0	0	0	0	0	0
1704	376,065133	375,057857	1	93,909	FALSCH	0,562673511	3,16	648,6845455	2049,863333	0	0	0	0	0	0	8827,2	13657	0	11426	8552,6	0	0	0	0	0	0	0	0	0	0	0	0	0	0	0	0	0	0	0	0	0	0	0	0	6872,3	15484	0	0	0
1705	376,06551	375,058234	1	85,769	FALSCH	0,08275413	77,31	23,93	1850,138333	0	0	0	0	0	0	7354,2	0	0	6693,1	12346	0	0	0	0	0	10926	0	0	0	0	0	0	0	0	4645,9	0	0	0	0	0	0	0	3634,3	0	0	0	0	0	0
1706	376,065568	375,058292	1	84,453	FALSCH	0,524866761	0,46	5946,384545	2715,43	0	0	0	0	30022	22216	12788	0	0	0	0	16642	0	6499,9	0	26289	19510	0	0	0	17875	0	0	0	0	0	0	0	0	0	0	0	0	0	0	0	0	0	0	10616
1707	376,065595	375,058318	1	80,224	FALSCH	0,307121322	0,01	2127,293636	23,93	0	0	0	0	24611	0	0	0	0	0	0	0	0	0	0	23137	0	0	0	0	0	0	0	0	0	0	0	0	0	0	0	0	0	0	0	0	0	0	0	0
1708	376,065655	375,058378	1	78,422	FALSCH	0,984747514	1,95	1205,111818	2350,43	0	0	0	0	34816	0	0	0	0	0	0	12993	0	0	0	0	27918	0	0	0	0	0	0	0	0	0	0	0	0	0	0	0	0	0	0	0	0	0	0	0
1709	376,06584	375,058564	1	80,938	FALSCH	0,307121322	0,02	1434,111818	23,93	0	0	0	0	0	0	0	0	0	0	0	0	0	0	0	15512	0	21098	0	0	0	0	0	0	0	0	0	0	0	0	0	0	0	0	0	0	0	0	0	0
1710	376,06584	375,058564	1	82,188	FALSCH	0,020715447	0,00	7188,111818	23,93	0	18218	19021	0	27784	16250	0	23591	0	0	0	22061	0	0	0	22277	0	0	0	0	0	0	0	0	0	0	0	0	0	0	0	0	0	0	0	0	0	0	0	0
1711	376,065879	375,058602	1	76,902	FALSCH	0,133634839	0,01	3171,839091	23,93	0	0	0	0	0	0	0	0	0	0	0	0	0	0	16235	18392	0	0	0	0	0	0	0	0	0	0	0	0	0	0	0	0	0	0	0	0	0	0	0	0
1712	376,065896	375,058619	1	94,189	FALSCH	0,70527167	1,57	3725,239091	5839,18	0	13836	17638	18274	0	20957	0	0	0	9504,5	18956	0	14951	0	0	0	23198	0	0	0	0	0	0	0	0	0	0	0	0	0	0	0	0	0	0	5921,4	13360	0	0	0
1713	376,065947	375,058671	1	75,762	FALSCH	0,915819207	0,89	3514,384545	3140,263333	0	0	0	25547	0	0	0	0	0	0	0	0	0	0	19215	19180	0	0	0	0	0	0	0	0	0	0	0	0	0	0	0	0	0	0	0	0	0	0	11849	0
1714	376,065951	375,058675	1	73,953	FALSCH	0,523728731	0,56	2132,311818	1200,763333	5349,9	0	20686	0	0	0	0	17260	0	20404	0	0	0	0	13725	0	0	0	0	0	0	0	0	0	0	0	0	0	0	0	0	0	0	0	0	9467,2	0	0	14122	16469
1715	376,06603	375,058753	1	79,544	FALSCH	0,925819235	0,96	3388,93	3244,513333	0	0	0	0	0	0	0	0	25901	0	0	0	12746	0	0	17803	0	0	0	0	0	0	0	0	0	0	0	0	0	0	0	0	0	0	0	0	0	19212	0	0
1716	376,066167	375,05889	1	65,791	FALSCH	0,943441973	0,84	1349,384545	1131,763333	0	0	0	0	0	0	0	0	0	0	0	0	0	0	0	0	0	0	0	0	0	0	0	0	0	0	0	0	0	0	0	0	0	0	0	0	0	14580	13294	0
1717	376,066196	375,058919	1	85,218	FALSCH	0,419359457	0,91	9205,211818	8394,371667	2253,9	3612,1	0	0	0	10078	8927,3	0	0	0	40229	10695	38292	0	36418	0	0	0	0	0	0	0	0	0	0	0	0	0	0	0	3892,4	0	0	0	0	10040	33346	30151	19880	0
1718	376,066209	2625,41253	7	18,904	FALSCH	0,171841483	53,21	23,93	1273,221667	0	0	0	0	0	0	0	0	0	0	0	0	0	0	0	0	0	0	5165,2	0	0	0	0	0	0	0	0	0	0	0	0	0	0	9826,3	0	0	0	0	0	0
1719	376,066345	375,059069	1	81,095	FALSCH	0,616759854	1,95	1632,111818	3184,746667	0	0	0	0	0	0	0	0	0	0	21053	0	28399	0	17690	0	0	0	0	0	0	0	0	0	8587,7	0	9530,8	0	0	0	0	0	0	0	0	0	0	0	0	0
1720	376,066373	375,059097	1	82,545	FALSCH	0,29210309	0,40	7318,293636	2963,346667	0	0	0	0	0	22751	20992	0	0	0	17128	18624	14281	0	21851	0	0	14816	0	0	0	0	0	0	0	0	0	0	0	0	0	0	0	0	0	0	0	17012	0	23662
1721	376,066428	375,059152	1	99,834	FALSCH	1	1,00	23,93	23,93	0	0	0	0	2768,7	0	0	0	0	0	0	0	0	0	0	0	0	0	0	0	0	0	0	0	0	0	0	0	0	0	0	0	0	0	0	0	0	0	0	0
1722	376,066452	375,059176	1	69,696	FALSCH	0,134197704	0,01	2402,148182	23,93	0	0	0	0	0	0	0	0	0	0	0	0	0	0	0	0	0	0	0	0	0	0	0	0	0	0	0	0	0	0	0	0	0	0	0	9041,4	0	17119	0	0
1723	376,066496	375,05922	1	83,888	FALSCH	0,926654082	1,12	5352,348182	6013,621667	0	0	0	0	0	0	7105,3	0	0	12667	17175	22540	21835	0	17268	0	0	0	0	0	0	0	0	0	0	11025	0	0	0	0	0	0	0	0	0	6820,6	19448	11984	23488	32507
1724	376,06659	375,059313	1	95,08	FALSCH	0,918144452	0,84	2784,111818	2345,346667	0	0	26911	0	19904	0	11730	18138	0	16096	0	18360	0	0	0	0	0	23880	0	0	0	0	0	0	0	0	0	0	0	0	0	0	0	0	0	0	0	12002	16127	0
1725	376,066632	375,059356	1	80,229	FALSCH	0,350179481	56,89	23,93	1361,263333	0	0	0	0	0	0	0	0	0	0	0	0	0	0	0	0	0	0	0	0	0	0	0	0	0	0	0	0	0	0	0	0	0	0	0	0	0	0	16048	17541
1726	376,06671	375,059434	1	96,775	FALSCH	0,169386754	4,24	844,7118182	3585,088333	0	0	0	8597,6	0	0	11455	0	0	0	0	0	0	0	0	0	0	0	0	0	0	0	0	0	0	0	0	0	0	0	0	0	0	0	0	0	6978,3	9028,6	15703	0
1727	376,073395	2625,46283	7	87,43	FALSCH	0,787786239	0,22	823,0663636	177,5216667	0	0	0	0	0	0	0	0	0	0	0	0	0	0	0	0	0	0	0	0	0	8790,5	0	0	0	0	0	0	0	0	0	0	1843,1	0	0	0	0	0	0	0
1728	376,085887	375,07861	1	37,7	FALSCH	0,417854093	2,15	19953,83909	42969,51333	0	0	0	154440	0	0	0	0	0	50764	0	0	0	0	85019	134210	0	0	110830	0	0	0	0	0	0	0	0	0	0	0	0	0	152730	97347	0	0	0	0	0	0
1729	376,092156	375,084879	1	87,366	FALSCH	0,307121322	0,16	147,9754545	23,93	0	0	0	0	0	0	0	0	0	0	290,78	1364,5	0	0	0	0	0	0	0	0	0	0	0	0	0	0	0	0	0	0	0	0	0	0	0	0	0	0	0	0
1730	376,100007	375,092731	1	86,944	FALSCH	1	1,00	23,93	23,93	780,83	0	0	0	0	0	0	0	0	0	663,8	0	0	0	0	0	0	0	0	0	441,92	0	0	0	0	0	0	0	0	0	0	0	0	0	0	0	0	0	0	0
1731	376,115203	750,215853	2	44,075	FALSCH	0,898034714	0,42	10435,74818	4399,013333	0	0	0	0	0	0	52501	0	0	0	0	0	0	0	0	0	0	0	0	0	0	0	0	0	0	0	0	0	0	0	0	114530	0	0	0	0	0	0	0	0
1732	376,119178	1125,3357	3	36,88	FALSCH	0,307121322	0,01	4784,93	23,93	0	0	0	0	0	52371	0	0	0	0	0	0	0	0	0	0	0	0	0	0	0	0	0	0	50839	0	0	0	0	0	0	0	0	0	0	0	0	0	0	0
1733	376,123002	375,115726	1	36,852	FALSCH	0,985717939	1,37	1340,475455	1835,263333	0	0	0	0	0	0	0	0	21736	0	0	0	0	0	0	0	0	0	0	0	0	0	14482	0	0	0	0	0	0	0	0	0	0	0	0	0	0	0	0	0
1734	376,124935	1125,35298	3	44,082	FALSCH	0,307121322	0,01	4291,657273	23,93	0	0	0	0	0	0	0	0	0	0	0	46945	0	0	0	0	0	0	0	0	0	0	0	0	0	0	0	0	0	0	0	0	0	0	81453	0	0	0	0	0
1735	376,124973	375,117696	1	65,805	FALSCH	0,905563938	0,77	7430,020909	5743,096667	0	0	0	0	0	0	0	0	0	0	0	0	24146	0	0	0	0	0	0	0	0	0	0	44484	0	0	0	0	0	0	0	0	0	0	0	48401	0	33066	0	0
1736	376,12777	375,120493	1	11,254	FALSCH	0,350179481	9,34	23,93	223,5383333	0	0	0	0	0	0	0	0	0	0	3798,4	0	0	0	0	0	0	0	0	0	0	0	0	0	0	0	0	0	0	0	0	0	0	0	0	0	2395,3	0	0	0
1737	376,128669	1500,48557	4	87,385	FALSCH	0,307121322	0,10	242,3572727	23,93	0	0	0	0	0	0	0	0	0	0	0	2402,7	0	0	0	0	0	0	0	3330,7	0	0	0	0	0	0	0	0	0	0	0	0	0	0	0	0	0	0	0	0
1738	376,131035	1125,37127	3	44,063	FALSCH	0,13440297	0,00	21719,93	23,93	0	0	0	0	0	64436	0	0	0	0	0	0	0	0	0	0	0	0	0	0	0	0	0	0	0	0	0	0	0	0	0	174220	0	0	0	0	0	0	0	0
1739	376,135526	1125,38475	3	44,093	FALSCH	0,932210718	0,70	7120,384545	4960,763333	0	0	0	0	0	78061	59242	0	0	0	0	0	0	0	0	0	0	0	0	0	0	0	0	0	0	0	0	0	0	0	0	0	0	0	0	0	0	0	0	0
1740	376,13557	375,128293	1	92,099	FALSCH	0,808967052	0,27	634,5936364	174,2216667	0	0	0	0	0	0	0	0	0	0	1171,4	0	0	0	0	0	0	0	0	0	0	6717,3	0	1803,5	0	0	0	0	0	0	0	0	0	0	0	0	0	0	0	0
1741	376,135802	375,128525	1	86,331	FALSCH	0,135432731	0,10	247,44	23,93	0	0	1823,7	0	0	0	0	1019	0	0	0	1651,7	0	0	0	0	0	0	0	0	0	0	0	0	553,82	0	0	0	0	0	0	0	0	0	0	806,91	0	0	0	0
1742	376,137541	1125,39079	3	44,077	FALSCH	0,14486965	0,00	23617,81182	23,93	0	0	0	0	0	0	0	0	0	0	0	0	0	0	8352,7	0	0	0	0	48206	39073	0	0	0	0	0	0	0	0	0	0	251180	0	0	0	0	0	0	0	0
1743	376,137578	375,130302	1	13,239	FALSCH	1	1,00	23,93	23,93	0	0	0	0	0	0	0	0	0	0	8688,8	0	0	0	0	0	0	0	0	0	0	0	0	0	0	0	0	0	0	0	0	0	0	0	0	0	0	0	0	0
1744	376,138627	750,262701	2	18,25	FALSCH	0,173291948	93,46	23,93	2236,563333	3516,6	0	0	0	0	0	20296	0	0	0	0	0	0	7655,4	0	0	0	0	0	0	0	0	0	0	0	0	6255,6	0	0	0	0	0	0	0	0	0	0	0	0	0
1745	376,140514	375,133237	1	11,541	FALSCH	0,307121322	0,06	382,5118182	23,93	0	0	0	0	3323,4	3944,4	0	0	0	0	0	0	0	0	0	0	0	0	0	0	0	0	0	0	0	0	0	0	0	0	0	0	0	0	3126,1	0	0	0	0	0
1746	376,140856	1125,40074	3	32,501	FALSCH	0,957469485	0,99	1826,839091	1800,763333	0	0	0	0	0	0	0	0	0	0	0	0	0	0	0	0	0	0	0	0	0	0	0	21322	0	0	0	0	0	0	0	0	0	0	0	0	0	19832	0	0
1747	376,142658	1125,40614	3	35,47	FALSCH	0,350179481	65,29	23,93	1562,43	0	0	14476	0	0	0	0	0	0	0	0	0	0	0	0	0	0	0	0	0	0	0	0	18462	0	0	0	0	0	0	0	0	0	0	0	0	0	0	0	0
1748	376,143251	375,135975	1	13,355	FALSCH	0,307121322	0,06	393,5572727	23,93	0	0	0	0	0	0	0	0	0	0	0	4065,9	0	0	0	0	0	0	0	0	0	0	0	0	0	0	0	0	0	0	0	0	0	0	6318,3	0	0	0	0	0
1749	376,143457	750,272362	2	11,659	FALSCH	0,171076803	22,69	23,93	542,9466667	0	0	0	0	0	0	3014,1	0	0	0	0	0	0	0	0	0	0	0	0	0	0	0	0	3214,1	0	0	0	0	0	0	0	0	0	0	0	0	0	0	0	0
1750	376,144396	1500,54848	4	44,135	FALSCH	0,985300896	1,45	3328,020909	4812,596667	0	0	0	0	0	0	0	0	0	0	0	36345	0	0	0	0	0	0	0	0	0	0	0	0	0	0	57464	0	0	0	0	0	0	0	0	0	0	0	0	0
1751	376,146112	1125,41651	3	11,373	FALSCH	0,970540594	1,82	1186,957273	2156,121667	0	0	0	0	0	0	0	0	2946,3	4735,8	0	8288,7	0	5252,1	0	0	0	3530,7	0	8421,6	0	0	4504,6	0	0	0	0	0	0	0	4596,7	0	0	0	0	0	22640	0	0	0
1752	376,14681	1125,4186	3	44,107	FALSCH	0,350179481	841,19	23,93	20129,76333	0	0	0	0	0	0	241270	0	0	36966	0	0	0	0	0	0	0	0	0	0	0	0	0	0	0	0	0	0	24414	0	0	0	0	0	0	0	0	0	0	0
1753	376,14691	375,139634	1	11,183	FALSCH	0,171129074	21,79	23,93	521,5216667	0	0	0	0	0	0	2753,5	0	0	0	0	0	0	0	0	0	0	3639,3	0	0	0	0	0	3217,6	0	0	0	0	0	0	0	0	0	0	0	0	0	0	0	0
1754	376,147242	375,139966	1	13,027	FALSCH	0,652152542	1,20	953,2936364	1143,905	0	0	0	5533,4	0	0	0	0	0	0	0	0	0	0	0	0	0	5206,9	0	0	3582,5	0	0	0	0	0	7906,3	0	0	0	0	10223	0	0	0	0	0	0	0	0
1755	376,147907	375,140631	1	16,896	FALSCH	0,350179481	15,81	23,93	378,2966667	0	0	0	0	0	0	0	0	4252,4	0	0	0	0	0	0	0	0	0	0	0	0	0	0	0	0	0	0	0	0	0	3347,8	0	0	0	0	0	0	0	0	0
1756	376,148323	1500,56419	4	11,793	FALSCH	0,133903015	0,02	1187,993636	23,93	0	0	0	0	0	5136,7	0	0	0	0	0	0	0	0	0	0	0	0	0	0	0	0	0	0	0	0	0	0	0	0	0	7668	0	0	0	0	0	0	0	0
1757	376,149278	2250,85201	6	87,426	FALSCH	0,307121322	0,07	326,9209091	23,93	0	0	0	0	0	0	0	0	0	0	2913,8	0	0	0	0	0	0	0	0	0	0	0	0	0	0	0	0	3332,9	0	0	0	0	0	0	0	0	0	0	0	0
1758	376,149478	1125,42661	3	44,076	FALSCH	1	1,00	23,93	23,93	38831	0	0	0	0	0	0	0	0	0	0	0	0	0	0	0	0	0	0	0	0	0	0	0	0	0	0	0	0	0	128920	0	0	0	0	0	0	0	0	0
1759	376,149726	1125,42735	3	36,361	FALSCH	0,573224294	1,20	8243,111818	9902,263333	0	0	0	0	0	0	0	0	0	0	0	0	0	0	0	0	0	0	0	24110	0	56386	0	118540	0	0	0	0	0	0	0	0	0	0	0	0	0	34025	0	0
1760	376,151189	750,287825	2	11,538	FALSCH	0,350179481	10,43	23,93	249,63	0	0	0	0	0	0	0	0	0	0	0	0	2708,4	0	0	0	0	0	0	0	0	0	0	0	0	3516,1	0	0	0	2514,6	0	0	0	0	0	0	0	0	0	0
1761	376,151551	375,144274	1	12,202	FALSCH	0,518431467	4,54	297,1936364	1348,146667	0	0	0	0	0	0	0	0	0	0	0	0	0	0	0	0	0	0	0	0	0	0	0	0	0	5418,4	6833,8	0	0	0	0	0	0	0	0	3005,9	9056,8	0	0	0
1762	376,152143	1500,57947	4	12,108	FALSCH	0,350179481	27,87	23,93	667,005	0	0	0	0	0	0	0	0	0	0	0	0	0	0	0	0	0	13207	0	0	0	0	0	0	0	0	0	0	0	0	0	0	0	7716,9	0	0	0	0	0	0
1763	376,152229	375,144953	1	11,933	FALSCH	0,307121322	0,09	258,8027273	23,93	10575	0	6326,3	0	3844	0	0	0	0	0	0	0	0	8039,9	0	0	0	0	0	0	10627	0	0	0	0	7953	0	0	0	6271,2	0	0	0	0	0	2583,6	0	0	0	3864,3
1764	376,152663	375,145386	1	25,464	FALSCH	0,168259719	4,26	679,2663636	2896,946667	0	7208,7	0	5394,4	0	0	10139	0	0	0	0	0	7857,8	0	0	0	11085	0	0	4856,4	0	0	0	0	0	0	0	0	0	0	0	0	0	0	0	0	0	0	0	0
1765	376,153567	375,14629	1	11,496	FALSCH	0,350179481	24,79	23,93	593,1216667	0	0	0	0	0	0	0	0	0	0	0	0	0	0	0	0	0	0	0	0	0	0	0	0	0	0	0	0	0	0	0	0	0	0	0	0	6830,3	0	0	4285,4
1766	376,154479	750,294405	2	10,759	FALSCH	0,350179481	16,49	23,93	394,605	4458,5	0	0	4448,1	0	0	0	0	0	0	0	0	0	0	0	0	0	0	0	0	0	0	0	0	0	0	0	0	0	0	0	0	0	0	0	0	0	0	0	4597,2
1767	376,154726	1125,44235	3	44,101	FALSCH	0,895292749	0,37	23705,74818	8871,43	0	0	0	0	0	0	106170	0	0	0	0	0	0	0	0	0	0	0	0	0	0	0	0	0	0	52341	0	0	0	0	0	260500	0	0	59536	0	0	0	0	0
1768	376,154796	2626,03264	7	87,382	FALSCH	0,782772622	0,23	619,6027273	142,255	0	0	0	0	0	0	0	0	0	0	4109,8	0	0	0	0	0	0	0	0	0	0	6552,4	0	1419,9	0	0	0	0	0	0	0	0	0	0	0	0	0	0	0	0
1769	376,155693	1500,59367	4	13,147	FALSCH	0,516915791	0,53	1645,584545	867,0133333	4059,1	0	0	10117	0	0	0	0	0	0	0	0	0	0	8428,4	0	0	0	0	0	0	0	0	0	0	0	0	0	0	0	0	9409,8	0	0	0	0	0	0	0	0
1770	376,155881	2626,04023	7	44,06	FALSCH	0,876488986	0,30	16639,38455	4910,013333	0	0	0	0	0	0	0	0	0	0	0	0	0	0	0	0	0	0	0	0	0	0	0	0	0	0	58633	0	0	0	0	182770	0	0	0	0	0	0	0	0
1771	376,156188	375,148912	1	14,268	FALSCH	0,69647575	0,90	1238,93	1115,988333	0	0	0	0	0	0	9911,6	0	0	0	0	0	3193,1	0	0	13365	0	0	0	0	0	0	0	0	0	0	0	0	0	0	0	0	0	0	0	0	0	0	0	0
1772	376,156232	375,148956	1	16	FALSCH	0,307121322	0,08	309,0754545	23,93	0	0	0	0	0	0	0	0	0	0	0	0	0	0	0	3136,6	0	0	0	0	0	0	0	0	0	0	0	0	0	0	0	0	0	0	0	0	0	0	0	0
1773	376,156351	750,298148	2	12,303	FALSCH	0,307121322	0,04	587,9936364	23,93	8128,7	6204,7	0	0	6199,7	0	0	0	0	4044,9	0	0	0	6622	0	0	0	0	0	0	0	0	0	0	0	0	0	0	0	0	0	0	0	0	0	0	0	0	0	0
1774	376,156486	375,14921	1	12,614	FALSCH	0,829716469	0,46	1773,139091	814,4633333	0	0	0	0	0	7312,3	4415,2	10909	0	0	0	0	0	0	0	11929	0	0	5071,2	0	0	0	0	0	0	0	0	0	0	0	0	0	0	0	0	0	0	0	0	0
1775	376,156877	375,149601	1	35,482	FALSCH	0,9957295	1,64	885,03	1455,596667	0	0	0	17180	0	9472,1	0	0	0	0	0	0	0	0	0	0	0	11586	0	0	0	0	0	0	0	0	0	0	0	0	0	0	0	0	0	0	0	0	0	0
1776	376,156904	375,149627	1	11,576	FALSCH	0,45504412	0,22	1507,675455	332,58	0	0	0	0	0	12761	0	0	0	0	0	0	0	0	0	0	3703,8	0	0	7502,2	3398,5	0	0	0	0	0	0	0	0	0	0	3560,2	0	0	0	0	0	0	0	0
1777	376,157345	375,150069	1	79,266	FALSCH	0,307121322	0,13	184,0027273	23,93	0	0	0	0	0	0	0	0	0	0	0	0	0	0	1760,8	0	0	0	0	0	0	0	0	0	0	0	0	0	0	0	0	0	0	0	0	0	0	0	0	0
1778	376,157601	1875,75162	5	11,991	FALSCH	0,570641457	0,91	1052,302727	954,7633333	0	0	0	11170	0	0	0	0	0	0	0	4645,7	0	0	6666,4	0	0	0	0	0	0	0	0	0	0	0	0	0	0	0	0	0	0	0	0	0	0	0	0	0
1779	376,158586	375,151309	1	25,564	FALSCH	0,307121322	0,02	1126,839091	23,93	0	0	0	0	0	0	0	0	0	0	0	0	0	0	0	12132	0	0	0	0	0	0	0	0	0	9502,5	0	0	6838,6	0	0	0	0	0	0	0	0	0	0	0
1780	376,158646	1500,60548	4	13,851	FALSCH	0,350179481	35,64	23,93	852,9633333	0	0	0	0	0	0	0	0	0	0	0	0	0	0	0	0	9948,4	0	0	0	0	0	0	0	0	12309	0	0	0	0	0	0	0	0	0	0	0	0	0	0
1781	376,15906	375,151784	1	22,009	FALSCH	0,611224578	1,77	470,43	831,08	0	0	0	0	0	4911,5	0	3161,5	0	0	0	0	0	0	0	0	0	0	4977,2	0	0	0	0	0	0	0	0	0	0	0	5820,5	0	0	4708,6	0	0	0	0	0	0
1782	376,160052	375,152776	1	11,208	FALSCH	0,625899956	0,88	1165,575455	1024,221667	0	0	0	4857,9	10105	4936,4	7145,6	3915,2	0	0	0	0	0	6272,8	0	0	0	0	0	0	0	5589,9	0	0	0	3409,4	0	0	0	0	0	0	0	0	0	0	0	2031,8	0	0
1783	376,160207	375,15293	1	19,836	FALSCH	0,082837955	72,47	23,93	1734,263333	0	0	10658	0	0	0	11299	0	5549,4	0	3086,4	0	0	0	0	0	3675,6	0	0	0	0	0	0	0	0	0	0	0	2375,1	0	0	0	0	0	0	0	0	0	0	0
1784	376,160384	750,306216	2	19,174	FALSCH	0,307121322	0,04	615,6572727	23,93	0	6509	0	0	0	0	0	0	0	0	0	0	0	0	0	0	0	0	0	0	0	0	0	0	0	0	0	0	0	0	0	0	0	0	0	0	0	0	0	0
1785	376,160433	1125,45947	3	44,084	FALSCH	0,989441225	1,61	6382,475455	10249,76333	0	0	76072	0	0	0	122710	0	0	0	44092	69944	0	0	0	0	0	24717	0	0	0	0	0	0	0	0	0	0	0	0	79504	0	0	0	0	0	0	0	0	0
1786	376,160474	750,306395	2	14,935	FALSCH	0,350179481	20,39	23,93	487,8466667	0	0	0	5567	0	0	0	0	0	0	0	0	0	0	0	0	0	0	0	0	0	0	0	0	0	0	0	0	0	0	0	0	0	0	0	0	0	0	0	0
1787	376,160734	750,306916	2	12,535	FALSCH	0,532159364	0,60	858,7481818	510,98	0	0	0	0	0	0	0	0	0	0	0	0	0	0	0	0	0	0	0	3837	3716,2	0	0	5844,6	0	0	0	0	0	0	0	5642,2	0	0	0	3540,8	0	0	0	0
1788	376,160875	375,153598	1	12,061	FALSCH	0,985398241	1,41	1028,357273	1449,488333	0	0	0	0	0	6095,3	11205	0	0	0	0	0	0	0	0	4953,4	5901,7	0	0	7531,4	7641,7	0	0	0	4858,7	5475,5	0	0	0	0	0	0	0	0	7421,5	0	0	0	0	0
1789	376,160918	2250,92185	6	87,365	FALSCH	1	1,00	23,93	23,93	0	0	0	0	0	0	0	0	0	0	0	0	0	0	0	0	0	763,89	0	1505,3	0	0	0	0	0	0	0	0	0	0	0	0	0	0	0	0	0	0	0	0
1790	376,161016	375,15374	1	15,399	FALSCH	0,17459779	41,41	23,93	990,9883333	0	0	0	0	0	0	0	0	2520,2	0	0	0	0	0	0	0	0	0	0	0	6804,3	0	0	0	0	0	0	0	1629,2	0	0	0	0	0	0	0	9084,5	0	0	0
1791	376,161028	375,153751	1	26,43	FALSCH	0,055868426	0,00	5399,020909	23,93	0	0	10595	0	0	27294	0	0	0	0	0	12923	0	0	0	0	0	27321	0	0	0	0	0	0	0	0	0	18909	0	0	0	0	0	0	0	0	0	0	0	0
1792	376,161513	750,308473	2	22,23	FALSCH	0,307121322	0,05	455,2936364	23,93	0	0	0	0	0	0	0	0	0	0	0	0	0	0	4745	0	0	2454	0	0	0	0	0	0	8235,6	0	0	0	0	0	0	0	0	0	0	0	0	0	0	0
1793	376,161567	1125,46287	3	41,323	FALSCH	0,873113979	0,32	5974,202727	1933,346667	0	65453	0	0	0	0	0	0	0	0	0	0	0	0	0	0	0	0	0	0	0	0	0	0	23214	0	0	0	0	0	0	0	0	22913	0	0	0	0	0	0
1794	376,161749	375,154473	1	20,724	FALSCH	0,191220221	2,95	551,7845455	1628,671667	0	0	0	0	0	0	3304,2	0	0	0	7983,6	0	0	0	0	0	3157,1	0	3434,9	0	0	0	5806,4	0	0	0	0	0	0	0	5505,9	0	0	0	0	0	9360,7	0	0	0
1795	376,162132	750,30971	2	29,32	FALSCH	0,307121322	0,06	401,5936364	23,93	0	0	0	0	0	0	0	0	0	0	0	0	0	0	4154,3	0	0	0	0	0	0	0	0	0	0	0	0	0	0	0	0	0	0	0	0	0	0	0	0	0
1796	376,162322	375,155045	1	31,933	FALSCH	0,409111724	0,13	3169,566364	423,1133333	0	0	0	0	17400	15557	0	0	4790,2	0	0	0	0	0	0	0	0	0	0	0	0	19045	0	0	0	0	0	0	0	0	0	0	0	0	0	0	0	0	0	0
1797	376,162327	375,15505	1	41,297	FALSCH	0,350179481	102,18	23,93	2445,263333	0	0	0	0	0	0	0	0	29056	0	0	0	0	0	0	0	0	0	0	16806	0	0	0	0	0	0	0	0	0	0	0	0	0	0	0	0	0	0	0	0
1798	376,162539	750,310526	2	26,433	FALSCH	0,03747351	386,30	23,93	9244,238333	16215	0	0	0	0	0	0	0	35474	0	0	0	32404	0	0	0	0	0	0	0	0	0	0	6168,7	0	18396	36597	0	29586	25936	0	0	0	0	0	0	0	0	0	0
1799	376,162647	375,155371	1	26,369	FALSCH	0,976595874	1,95	2473,657273	4833,68	0	10625	13204	24482	0	0	0	15007	0	7530,8	13883	0	0	0	0	16322	0	0	0	14919	0	0	0	0	25014	7533,7	0	0	0	0	0	0	0	0	0	0	33235	0	0	0
1800	376,162651	375,155374	1	13,554	FALSCH	0,350179481	26,00	23,93	622,2383333	0	0	0	0	0	0	0	0	0	0	0	0	0	0	0	0	0	0	7179,7	0	12078	0	0	0	0	0	0	0	0	5522,5	0	0	0	0	0	0	0	0	0	0
1801	376,162704	375,155427	1	11,182	FALSCH	0,082891265	57,23	23,93	1369,571667	0	0	0	0	0	0	4621,1	0	0	0	0	0	0	0	0	0	0	0	0	0	0	0	0	2860,1	0	0	0	0	6727,3	0	0	0	0	0	0	0	8666,5	0	0	0
1802	376,16317	375,155894	1	36,926	FALSCH	1	1,00	23,93	23,93	0	0	0	0	0	0	0	0	0	0	0	0	0	0	0	0	0	0	0	0	16251	0	0	0	0	22043	0	0	0	0	0	0	0	0	0	0	0	0	0	0
1803	376,163297	1125,46806	3	44,085	FALSCH	0,847310922	0,18	28540,29364	5084,013333	0	0	0	0	101410	313680	0	34703	60721	47429	0	0	0	0	0	0	0	0	0	0	0	0	0	0	65713	0	0	0	0	0	0	0	0	0	0	0	0	0	0	0
1804	376,163721	375,156444	1	27,149	FALSCH	0,350179481	81,00	23,93	1938,263333	0	0	0	0	0	0	0	0	0	0	9083,5	0	0	0	0	0	0	0	0	0	0	0	0	0	0	0	0	0	0	0	0	0	0	0	0	0	22972	0	0	0
1805	376,163884	375,156607	1	25,267	FALSCH	0,577330949	2,59	760,8936364	1967,346667	0	8106,6	0	0	0	0	0	0	0	0	0	0	0	0	0	0	0	0	0	0	0	0	0	11460	0	0	11861	0	0	0	0	0	0	0	0	0	0	0	0	0
1806	376,163937	750,313322	2	35,941	FALSCH	0,350179481	49,66	23,93	1188,346667	0	0	0	0	0	0	0	18100	0	0	0	0	0	0	0	0	0	0	0	0	0	0	0	0	0	0	0	0	0	0	0	0	13973	0	0	0	0	0	0	0
1807	376,163939	1125,46999	3	30,22	FALSCH	1	1,00	23,93	23,93	0	0	0	0	0	0	0	0	0	0	0	0	0	0	0	0	0	0	0	0	11212	0	0	0	0	0	0	0	0	0	0	0	0	0	0	0	0	0	0	0
1808	376,164002	375,156726	1	29,929	FALSCH	0,083089707	81,33	23,93	1946,18	5284,1	0	9535,8	13791	0	0	0	0	0	0	0	0	0	0	0	0	0	0	4599	0	0	0	0	0	0	0	0	0	0	0	0	0	4677	0	0	0	0	0	0	0
1809	376,164269	750,313986	2	25,47	FALSCH	0,171379582	88,14	23,93	2109,096667	0	0	0	0	0	0	15259	14468	0	16871	17637	0	0	0	0	0	0	21447	0	0	0	0	0	9763	0	0	0	0	0	0	0	0	0	0	0	0	0	0	0	8597,2
1810	376,164373	375,157097	1	20,199	FALSCH	0,350179481	9,24	23,93	220,9966667	0	0	0	0	0	0	0	0	0	0	0	0	0	0	0	0	0	0	0	0	0	0	0	0	0	0	0	0	0	0	4515,6	0	0	2364,8	0	0	0	0	0	0
1811	376,164423	2626,10003	7	87,361	FALSCH	0,981362062	1,20	369,9209091	443,8883333	0	0	0	0	0	0	0	0	0	0	0	3805,9	0	0	0	0	5039,5	0	0	0	3560,2	0	0	0	0	0	0	0	0	0	0	0	0	0	0	0	0	0	0	0
1812	376,164566	750,314578	2	21,239	FALSCH	0,030062677	0,04	11104,12091	436,8216667	0	38758	7116,9	0	0	8533,7	0	0	0	0	0	28347	0	7088,8	0	0	0	0	0	0	0	37519	8724,4	4954,7	6902,1	10630	0	0	0	10823	0	0	0	0	0	0	0	0	0	0
1813	376,164585	750,314616	2	21,556	FALSCH	0,350179481	12,04	23,93	288,0633333	0	0	0	0	0	0	0	0	0	0	0	0	0	0	0	0	0	0	0	0	0	0	0	0	0	0	0	0	0	11281	0	0	0	3169,6	0	0	0	0	0	0
1814	376,164692	1125,47225	3	34,245	FALSCH	0,310388734	0,39	112937,8118	44051,68	145780	174090	0	0	0	118690	148790	0	125290	142900	141810	141880	74204	109120	5080,7	74192	138280	79674	41769	0	149540	469380	258740	0	0	131290	0	0	128920	0	0	0	0	0	178820	0	0	0	0	0
1815	376,16473	750,314907	2	34,731	FALSCH	0,350179481	111,77	23,93	2674,763333	0	0	61919	0	0	0	31810	0	0	0	0	0	0	0	0	0	0	0	0	150180	0	0	0	0	0	0	0	0	0	0	0	0	0	0	0	0	0	0	0	101950
1816	376,164941	1125,47299	3	44,102	FALSCH	0,307121322	0,01	2040,839091	23,93	0	0	0	0	0	0	0	0	0	0	0	0	0	0	0	22186	0	0	0	0	90302	0	0	0	0	0	0	0	0	0	0	0	0	0	0	0	0	0	0	0
1817	376,164968	750,315383	2	11,921	FALSCH	0,569327578	2,84	384,0481818	1091,446667	0	0	0	0	0	0	0	0	0	0	0	3961,3	0	0	0	0	8695,6	0	0	0	0	0	0	4114,6	0	0	0	0	0	0	0	0	0	0	0	0	0	0	0	0
1818	376,164986	1125,47313	3	34,348	FALSCH	0,660977546	2,54	20059,47545	50997,76333	0	0	0	0	0	0	0	0	0	0	0	0	0	0	0	0	0	0	0	0	0	0	0	352300	0	0	213090	170100	0	125900	242990	0	46296	0	0	0	0	50291	0	0
1819	376,165026	750,315499	2	29,877	FALSCH	0,171448835	147,13	23,93	3520,93	0	0	0	0	0	0	0	0	0	0	0	0	15518	0	0	0	0	13954	0	0	0	0	0	0	15266	0	0	0	8686,1	0	0	0	0	0	0	0	26446	0	0	0
1820	376,165116	375,15784	1	14,486	FALSCH	0,307121322	0,04	624,7663636	23,93	0	0	0	0	9905,2	0	0	0	0	0	0	0	0	0	0	0	0	6412,1	0	0	9117,2	0	0	0	0	0	0	0	0	0	0	6609,2	0	0	0	0	0	0	0	0
1821	376,165189	750,315825	2	12,492	FALSCH	0,672461248	1,77	1130,184545	2004,213333	0	0	0	0	0	6901,1	5414,7	6226,7	0	0	0	5267,7	0	0	0	0	10098	0	8250,7	8881,8	5791,4	0	0	0	0	0	0	0	0	0	0	0	0	0	0	0	0	0	0	6352,7
1822	376,16521	375,157934	1	21,952	FALSCH	0,684336624	0,96	906,1390909	867,9883333	5199,6	9704,3	0	0	0	0	0	0	0	0	0	0	3212,7	8555	0	0	0	0	0	0	0	0	0	0	0	0	0	0	0	0	4004	0	0	6916	0	0	0	0	0	0
1823	376,165756	375,158479	1	23,638	FALSCH	0,457307133	0,24	2051,502727	501,455	0	15167	0	0	0	0	0	6266,1	0	0	0	0	0	0	0	0	5730,3	0	0	0	0	7136,3	0	0	0	0	0	0	0	0	0	0	0	0	0	0	0	0	0	0
1824	376,166088	375,158811	1	31,849	FALSCH	0,852630863	0,30	2427,020909	716,1883333	0	0	0	0	0	0	0	0	8307,1	0	0	0	0	0	0	0	0	0	0	0	0	0	0	0	0	0	0	0	0	0	0	26434	0	0	0	0	0	0	0	0
1825	376,166235	1125,47688	3	40,979	FALSCH	0,731613017	0,35	21362,11182	7470,013333	0	0	0	0	0	0	0	0	0	0	0	0	0	0	0	0	0	0	0	0	0	234720	0	56821	0	0	0	0	0	0	0	0	0	32532	0	0	0	0	0	0
1826	376,166303	1125,47708	3	40,377	FALSCH	0,307121322	0,00	6137,475455	23,93	23205	0	0	0	0	0	0	0	0	0	0	0	0	0	0	0	0	0	0	0	0	67249	0	0	0	0	0	0	0	0	0	0	0	0	0	0	0	0	0	0
1827	376,166404	1125,47738	3	44,071	FALSCH	0,136379771	0,00	22329,65727	23,93	0	0	72846	0	0	0	0	0	0	0	69012	34323	0	0	0	0	0	33083	0	0	0	0	0	0	0	0	0	0	0	74856	0	211040	0	0	0	0	0	0	0	0
1828	376,166426	375,15915	1	12,818	FALSCH	0,499328213	1,07	2728,23	2915,271667	8033,7	0	0	0	0	0	8108,1	0	0	0	0	0	0	10344	0	0	8258,9	4287,9	0	9351,6	5980,1	0	19794	0	0	0	5125,1	0	0	0	8883,8	9953,3	13204	0	0	0	0	0	0	7622,9
1829	376,166733	375,159457	1	16,151	FALSCH	0,993841538	1,41	388,5572727	547,2383333	0	0	0	0	0	0	3524,4	0	0	0	0	1848,5	2755,3	0	0	0	0	0	0	0	0	0	0	0	1212,1	0	0	0	0	1923,2	0	2162,4	0	0	0	0	0	0	0	2467
1830	376,167055	375,159779	1	19,263	FALSCH	0,301564225	4,53	353,7663636	1601,63	0	0	0	0	0	0	0	0	0	4383,1	0	0	8515,3	0	0	0	4007,8	0	0	0	0	0	0	0	0	5556,1	6409,3	0	0	0	3010,4	3628,2	0	0	4316,5	0	0	0	0	0
1831	376,167216	375,15994	1	29,737	FALSCH	0,916213732	0,62	1383,293636	861,5133333	0	0	0	0	0	0	0	0	0	0	0	0	0	0	0	0	0	0	0	0	0	0	14953	0	0	0	10051	0	0	15395	0	0	0	0	0	0	0	0	0	0
1832	376,167244	375,159967	1	91,85	FALSCH	1	1,00	23,93	23,93	0	0	0	0	0	0	0	0	0	0	0	0	0	0	0	0	0	0	0	441,98	0	0	0	0	0	2029,9	0	0	0	0	0	0	0	0	0	0	0	0	0	0
1833	376,167595	375,160318	1	11,873	FALSCH	0,662810201	1,84	987,4936364	1815,713333	0	5830,4	0	0	0	0	0	7056,6	6882,8	6182,8	0	4768,8	0	11944	0	0	6287,4	0	0	0	0	0	0	0	6811,7	6361,1	0	0	0	0	8969,9	0	0	0	7116,6	0	8331,2	0	0	0
1834	376,167602	750,320652	2	16,769	FALSCH	0,350179481	81,93	23,93	1960,513333	0	0	0	0	1512,2	0	0	0	0	0	0	0	0	0	0	0	23239	0	0	0	0	0	0	0	2443,6	0	0	0	0	0	0	0	0	0	0	0	0	0	0	0
1835	376,167638	1500,64145	4	12,478	FALSCH	0,307121322	0,04	631,5209091	23,93	0	0	0	0	8783,7	6683,5	0	0	0	0	0	0	0	0	0	0	0	0	0	0	0	0	0	0	0	0	0	0	0	0	0	0	0	0	0	0	0	0	0	0
1836	376,167748	750,320942	2	20,273	FALSCH	0,127573949	0,34	2080,293636	705,5133333	0	6953,6	6895	0	0	4290,7	0	0	0	0	0	0	0	0	0	4696,8	0	0	0	0	0	0	6678,9	0	0	0	8179	0	0	0	0	0	0	0	0	0	0	0	0	5891,5
1837	376,167868	375,160591	1	26,619	FALSCH	0,350179481	17,40	23,93	416,48	0	0	0	0	0	0	0	0	0	0	0	0	0	0	0	0	0	16399	4710,6	0	12775	0	0	0	0	0	0	0	7734,2	0	0	0	0	0	0	0	0	0	0	0
1838	376,16797	1125,48208	3	32,462	FALSCH	0,230444131	0,18	10611,29364	1949,43	21792	50555	0	0	0	0	0	0	0	0	0	43361	0	0	0	0	0	0	0	0	39029	0	22545	0	0	0	23106	0	0	0	0	0	0	0	0	0	0	0	0	0
1839	376,168097	750,321641	2	23,553	FALSCH	0,709419822	1,65	2420,766364	3992,088333	0	0	15133	0	0	0	0	0	18707	0	0	0	0	18382	3156,7	14021	0	0	8447,2	6699,2	0	0	9187,5	0	0	8686,1	16423	0	0	0	0	0	4040,7	0	0	0	0	0	0	0
1840	376,168147	375,16087	1	19,151	FALSCH	0,986821817	1,27	409,6845455	521,0383333	0	0	0	0	0	0	0	0	0	0	0	0	0	0	0	0	0	0	0	0	0	0	0	5965,3	0	5485	0	0	0	0	0	4243,3	0	0	5789,2	0	0	0	0	0
1841	376,168176	375,1609	1	34,408	FALSCH	0,238841856	0,24	2929,484545	707,9216667	0	0	0	0	0	0	0	0	0	0	17342	9064,6	0	0	0	14830	0	0	0	0	0	0	0	0	116180	0	0	0	11247	0	0	0	0	8207,9	0	0	0	8066,5	0	0
1842	376,168459	750,322365	2	17,812	FALSCH	0,434379064	0,85	1639,111818	1392,513333	0	0	3663,2	0	1884,5	0	8118,3	0	0	0	0	0	3879,3	21129	0	0	0	15413	4425,4	0	0	0	17767	0	0	0	0	0	0	0	5378	0	0	0	0	0	0	0	0	26219
1843	376,16847	1875,80597	5	11,591	FALSCH	0,081886731	70,27	23,93	1681,446667	0	0	0	6036,9	0	0	0	0	0	0	0	0	0	0	0	0	0	0	4942,4	0	0	0	0	8910,9	0	0	0	0	0	0	0	0	0	0	0	0	0	0	0	0
1844	376,16871	375,161434	1	11,166	FALSCH	0,732674447	1,17	1002,911818	1173,996667	0	6188,4	0	0	0	0	5336,4	6995,5	4219,6	5771	5927,2	0	4244,8	0	0	4580,4	0	0	0	0	0	0	0	0	0	0	0	0	0	5429,5	0	0	0	0	5577,8	0	0	0	0	0
1845	376,168798	750,323042	2	10,858	FALSCH	0,963658664	1,32	1459,066364	1928,863333	0	6418	0	0	0	0	0	0	5647,2	0	7698,8	0	4849	5811	0	5037,4	0	0	0	0	4885,8	0	4331,1	0	0	0	0	0	0	0	0	0	0	0	0	0	12363	0	0	0
1846	376,168995	750,323437	2	32,604	FALSCH	1	1,00	23,93	23,93	0	0	0	0	0	0	0	0	0	14017	0	0	0	0	0	0	0	0	0	0	0	0	0	0	0	0	0	0	0	0	0	0	0	0	0	0	0	0	0	0
1847	376,169028	750,323503	2	11,184	FALSCH	0,307121322	0,03	909,5118182	23,93	0	0	0	0	0	0	0	0	0	0	0	0	0	0	0	0	0	0	0	0	5912,1	0	9741,4	0	7351,7	0	0	0	0	0	6674,7	0	0	0	0	0	0	0	0	0
1848	376,169064	375,161787	1	25,416	FALSCH	0,350179481	76,34	23,93	1826,93	0	0	0	0	0	0	0	0	0	0	0	0	0	0	0	0	21636	16376	0	0	0	0	0	0	0	0	0	0	0	0	0	0	0	0	0	0	0	0	0	0
1849	376,169076	375,161799	1	28,828	FALSCH	0,090215697	0,03	34812,93	1062,93	0	0	15454	0	0	12741	12468	0	0	0	0	108670	0	0	10938	0	0	17382	0	0	313660	0	250330	0	0	0	0	0	0	0	0	0	0	0	13878	0	0	0	0	0
1850	376,16923	750,323906	2	11,642	FALSCH	0,036020708	133,84	23,93	3202,78	0	0	0	0	0	0	0	6816,9	8665,4	0	5705	0	11162	5243,9	0	0	8190,8	0	0	0	6056,8	0	0	0	0	7644,9	0	0	0	0	0	0	0	0	0	0	10128	0	0	0
1851	376,169297	375,162021	1	17,666	FALSCH	0,350179481	88,00	23,93	2105,763333	5955,8	0	0	0	0	0	0	0	0	0	0	0	0	0	0	0	0	0	0	0	10581	0	0	0	0	0	0	0	0	0	0	0	0	0	0	0	24982	0	0	6301,3
1852	376,169506	1125,48669	3	44,093	FALSCH	0,307121322	0,00	6770,839091	23,93	0	0	0	0	0	74216	0	70051	0	0	0	0	0	0	0	0	0	0	0	0	0	0	0	0	0	61566	0	0	83489	0	0	0	0	0	0	0	0	0	0	0
1853	376,169511	1500,64894	4	12,691	FALSCH	1	1,00	23,93	23,93	0	0	0	0	0	0	0	0	0	0	0	0	0	14938	0	0	0	0	0	0	0	0	0	0	0	0	0	0	0	0	0	0	0	0	0	0	0	0	0	0
1854	376,169767	750,32498	2	23,713	FALSCH	0,171649978	102,69	23,93	2457,263333	0	0	0	0	0	0	0	0	0	0	0	0	0	0	0	0	0	0	0	11561	0	0	0	0	6032,9	0	19002	0	0	0	0	0	10198	0	11127	0	0	0	0	0
1855	376,169959	375,162683	1	91,996	FALSCH	0,358741645	2,02	1095,93	2216,563333	0	0	1748,7	0	0	0	0	0	0	0	8516,5	0	8416,7	0	0	0	7134,9	0	0	5134,5	8066,6	11792	0	10760	0	0	0	0	0	0	0	0	0	0	0	0	0	0	0	0
1856	376,170041	750,325529	2	28,134	FALSCH	1	1,00	23,93	23,93	0	0	0	0	0	0	0	0	0	309300	0	0	0	0	0	0	0	0	0	0	0	0	0	0	0	0	0	0	0	0	0	0	0	0	0	0	0	0	0	0
1857	376,170554	1125,48983	3	35,09	FALSCH	1	1,00	23,93	23,93	0	0	0	0	0	0	0	0	0	0	0	0	0	0	0	0	0	0	0	0	0	0	0	0	25902	0	0	0	9804,5	0	13319	0	0	0	0	0	0	0	0	0
1858	376,170891	1125,49084	3	43,554	FALSCH	0,63706046	1,34	5087,93	6835,263333	0	0	0	0	0	0	0	0	0	0	0	55704	27735	0	0	0	0	0	0	0	0	0	0	0	0	0	54001	0	0	0	0	0	0	0	0	0	0	0	0	0
1859	376,170961	375,163685	1	32,27	FALSCH	0,658218558	1,11	2431,384545	2692,846667	21485	26482	0	0	0	0	0	25008	0	0	0	0	10463	0	0	0	0	0	0	0	49383	0	0	0	0	18704	0	0	0	0	0	0	0	0	0	0	21564	0	0	0
1860	376,170971	750,327389	2	12,915	FALSCH	0,607535266	1,84	562,8572727	1037,646667	0	5928,2	6207,7	0	0	0	6574	5893,8	0	0	0	0	0	7851,2	0	0	0	0	0	0	0	0	0	5590,6	0	0	0	0	0	0	0	0	0	0	0	0	0	0	0	0
1861	376,171033	375,163756	1	13,411	FALSCH	0,96243547	2,02	321,1118182	647,855	0	0	0	0	0	0	0	0	0	0	0	0	0	0	0	0	0	0	0	0	0	0	0	0	0	0	0	0	0	0	0	0	0	0	0	0	7487,1	3269	0	0
1862	376,171066	375,16379	1	30,099	FALSCH	0,67709259	1,71	4901,384545	8375,096667	0	0	0	0	0	0	38393	0	20632	27311	23729	0	0	0	0	16069	41189	0	0	0	20870	0	37583	0	33533	0	0	0	0	23151	0	0	0	0	0	0	0	0	0	0
1863	376,171224	375,163947	1	18,005	FALSCH	0,756871991	1,32	3281,33	4335,571667	11112	14589	0	14343	16012	0	9029,5	0	20594	0	0	0	0	0	0	13957	0	0	7773,2	0	0	0	7285,4	0	0	0	0	0	12034	0	0	0	0	0	0	0	0	0	0	0
1864	376,171276	375,164	1	11,141	FALSCH	0,997051217	1,48	403,13	598,1133333	0	0	0	0	0	0	0	0	0	0	0	0	0	0	0	4171,2	0	0	0	0	0	0	0	0	0	0	0	0	0	5313,4	0	0	6890,2	0	0	0	0	0	0	0
1865	376,171346	750,328139	2	30,855	FALSCH	0,350179481	99,02	23,93	2369,43	0	0	0	0	54943	0	0	18811	0	0	0	0	0	0	0	0	0	0	0	0	33259	0	0	0	0	0	28146	0	0	0	0	0	0	0	0	0	0	0	0	0
1866	376,17138	375,164104	1	21,667	FALSCH	0,527009455	0,48	2703,720909	1299,23	0	0	0	8937,1	0	0	0	9899,3	0	0	0	0	6366,5	0	7562,7	11067	0	0	0	0	0	0	0	0	0	0	0	10848	0	0	0	0	0	0	0	0	0	0	0	0
1867	376,171407	375,16413	1	24,523	FALSCH	0,115303776	0,24	4099,248182	990,93	0	13443	0	0	0	11364	11604	0	0	10400	0	0	0	0	0	12805	0	0	0	0	0	7216,5	0	0	0	0	0	0	0	0	12275	0	0	0	8555,4	0	0	0	0	0
1868	376,171426	375,164149	1	13,292	FALSCH	0,300494257	4,57	484,2663636	2215,088333	0	0	0	0	0	0	0	0	0	0	3164,9	0	0	0	5063,7	0	7928,7	0	9105,7	0	0	0	0	0	0	11019	0	0	0	0	0	0	0	0	0	0	9259,5	0	0	0
1869	376,171437	375,16416	1	26,455	FALSCH	0,493385769	1,33	3001,566364	3977,18	0	16243	0	0	0	0	20849	0	0	11994	0	0	0	0	0	16511	0	30753	0	0	4745,4	0	0	8261,8	0	0	0	0	0	0	5704,8	0	0	14351	0	0	0	0	3977,2	0
1870	376,171496	750,328439	2	35,896	FALSCH	1	1,00	23,93	23,93	0	0	0	0	0	0	0	0	0	16085	0	0	0	0	0	0	0	0	0	0	0	0	0	0	0	0	0	0	0	0	0	0	0	0	0	0	0	0	0	0
1871	376,171521	1125,49273	3	44,107	FALSCH	0,358555602	1,39	23296,02091	32480,59667	0	0	0	0	98081	201880	389480	0	0	0	0	0	0	0	0	0	0	51516	0	77213	0	0	0	0	60762	0	0	42888	0	0	0	0	0	0	0	0	0	11225	0	0
1872	376,171548	750,328544	2	11,355	FALSCH	0,350179481	41,14	23,93	984,5966667	0	0	0	0	0	0	0	0	0	0	0	0	0	7500,2	0	0	11528	5555,6	0	0	0	0	0	0	0	0	0	0	0	7240,9	0	0	0	0	0	0	0	0	0	0
1873	376,171644	2626,15057	7	87,463	FALSCH	0,728276217	0,70	595,2390909	415,3633333	0	0	0	0	0	0	0	0	0	0	0	6284,4	0	0	0	0	0	0	0	0	0	0	0	1809	0	0	0	0	0	0	0	0	0	2888,2	0	0	0	0	0	0
1874	376,171672	1125,49319	3	24,542	FALSCH	0,350179481	24,84	23,93	594,5133333	0	0	0	0	10074	0	0	0	0	0	0	0	6847	0	0	0	0	0	0	0	0	0	0	0	0	0	0	0	0	0	0	0	0	0	0	0	0	0	0	0
1875	376,171781	375,164504	1	31,63	FALSCH	0,350179481	57,74	23,93	1381,68	0	0	0	0	0	0	0	0	0	0	0	0	0	0	0	0	0	0	0	0	0	0	0	16293	0	20448	0	0	0	0	0	0	0	0	0	0	0	0	0	0
1876	376,17182	750,329088	2	27,94	FALSCH	0,350179481	698,80	23,93	16722,26333	0	0	0	0	0	0	0	0	0	0	0	0	0	0	0	0	0	0	0	0	0	0	0	0	0	0	0	0	0	0	0	0	0	0	210510	0	200380	0	0	26143
1877	376,171839	750,329126	2	27,987	FALSCH	0,788488699	0,66	42504,38455	28086,76333	0	0	0	0	0	0	0	0	0	0	0	0	157660	0	0	375410	152800	335620	0	0	0	0	0	0	0	0	26294	0	269520	0	0	91875	0	0	21103	0	0	0	0	37721
1878	376,17212	750,329687	2	28,221	FALSCH	0,882773314	0,83	138610,1118	114624,5967	274810	629450	270890	167870	303580	75288	512170	261160	0	0	288350	0	0	335950	157870	0	0	0	83429	306220	0	348470	0	0	284820	252670	246040	313370	0	293060	235820	0	96269	269430	0	0	0	0	0	315720
1879	376,172179	375,164903	1	16,192	FALSCH	0,591077349	2,05	244,4754545	500,6133333	7347,4	2426	0	0	0	0	0	0	0	0	0	0	0	0	0	0	2710,7	5297,6	0	2569	0	0	0	3009,5	0	3538,2	0	0	0	0	0	0	0	0	0	0	0	0	0	0
1880	376,172267	750,329982	2	29,092	FALSCH	0,811827448	0,30	52317,83909	15760,84667	0	0	0	0	26449	454760	0	40099	59381	26861	0	33943	0	0	0	43090	0	43720	0	11514	33946	0	43440	0	0	0	46544	0	0	41930	0	0	39606	0	0	0	43312	0	0	67547
1881	376,172299	750,330046	2	28,618	FALSCH	0,155365252	11,31	5481,475455	61993,26333	43281	0	0	77383	46807	60033	0	32033	504920	0	0	0	0	0	0	0	54869	0	0	0	0	0	0	106460	0	0	0	0	32574	0	34454	0	0	0	14217	0	0	0	0	0
1882	376,172564	1125,49586	3	10,914	FALSCH	1	1,00	23,93	23,93	0	0	0	0	0	0	0	0	0	4527	0	0	0	0	0	0	0	3924,8	0	0	0	0	0	0	0	0	0	0	0	0	0	0	0	0	0	0	0	0	0	0
1883	376,172607	750,330661	2	27,188	FALSCH	0,196481815	2,38	2490,384545	5922,455	0	0	0	0	0	0	0	0	0	0	0	0	15812	35800	0	0	0	0	7770,3	0	0	0	27131	0	27056	0	21348	0	0	0	28021	0	25852	0	0	0	0	0	0	0
1884	376,17265	750,330748	2	23,151	FALSCH	0,615385397	0,70	5154,984545	3588,83	7658,7	0	0	7481,3	0	30401	6611,5	0	0	0	0	0	0	0	0	16146	13049	0	0	0	0	0	9894,6	0	0	0	0	0	0	5615,6	0	0	0	7855,2	0	0	7781,8	0	0	0
1885	376,172692	375,165415	1	29,157	FALSCH	0,811398363	0,53	5222,566364	2782,496667	0	0	0	0	0	0	0	0	0	0	0	0	0	0	0	0	0	0	0	0	0	0	0	0	0	0	0	0	0	0	0	28752	0	0	0	0	28944	28433	4158,8	0
1886	376,172712	750,330871	2	20,26	FALSCH	0,325219386	3,61	746,7754545	2698,205	5957	0	11329	0	0	0	0	11685	0	24491	0	7951,3	0	22009	0	0	0	8233,8	5610,2	5569,3	7498,1	0	0	0	0	8233	9425,1	0	5663,8	12347	8168,6	0	0	0	0	0	17056	0	0	0
1887	376,172964	375,165687	1	36,669	FALSCH	1	1,00	23,93	23,93	0	0	0	0	0	0	0	0	0	0	13047	0	0	26277	0	0	0	0	0	0	0	0	0	0	0	0	0	0	0	0	0	0	0	0	0	0	0	0	0	0
1888	376,173012	750,33147	2	24,475	FALSCH	0,494204672	1,32	4142,702727	5453,58	0	0	0	8301,4	0	30635	0	0	16559	11701	11561	0	0	15291	0	6252,7	22558	0	0	0	0	0	8418,8	6294,4	0	0	0	0	9482,9	0	9470,2	0	0	11443	0	0	0	0	0	0
1889	376,173021	750,331489	2	21,812	FALSCH	0,480835146	1,71	4202,839091	7188,796667	0	0	10755	12838	0	7560,8	0	8792,2	0	0	0	17848	18654	0	0	0	9042,8	15692	5881,6	0	0	0	16804	0	0	0	28520	0	0	13521	0	0	0	0	0	0	11042	3755,2	0	10297
1890	376,173095	750,331636	2	29,003	FALSCH	0,350179481	53,08	23,93	1270,263333	0	0	0	0	0	0	0	0	0	0	39042	0	0	52200	0	0	0	0	14956	0	0	0	0	0	0	0	0	0	0	0	0	0	0	0	0	0	0	0	0	0
1891	376,173225	1125,49785	3	26,069	FALSCH	0,081735755	338,83	23,93	8108,18	0	0	0	37538	17897	0	0	0	36993	0	0	0	0	0	0	0	0	32068	0	0	16990	0	0	0	0	11902	0	0	0	0	0	0	0	0	0	0	22480	0	0	0
1892	376,173448	375,166172	1	31,747	FALSCH	0,171320405	323,40	23,93	7739,013333	0	0	0	0	0	0	0	0	0	0	0	0	0	0	0	0	0	0	0	0	0	0	0	0	0	0	57311	0	0	0	0	0	0	0	0	0	35270	0	0	0
1893	376,173571	750,33259	2	20,975	FALSCH	0,684948077	1,36	2798,011818	3816,013333	0	0	5992,3	17181	0	0	0	0	0	26840	0	6656,9	0	0	23858	0	0	0	0	0	0	0	0	0	0	14437	13114	0	0	10708	0	0	0	15210	0	0	0	0	0	14050
1894	376,173579	1125,49891	3	28,704	FALSCH	0,134159385	0,01	4382,839091	23,93	0	31777	0	0	0	0	0	0	0	0	0	0	0	0	0	0	0	0	0	0	0	0	0	0	0	0	0	0	0	0	0	16171	0	0	0	0	0	0	0	0
1895	376,173626	750,332699	2	11,331	FALSCH	0,172741965	58,45	23,93	1398,713333	6985,6	0	0	0	0	0	0	0	11904	6022,4	0	0	0	4443,5	0	0	4593,4	0	0	3763	0	0	0	0	7480,3	0	0	0	9051,5	0	0	0	0	0	0	0	0	0	0	0
1896	376,173847	1125,49971	3	34,245	FALSCH	0,307121322	0,03	829,3663636	23,93	15916	0	0	0	0	0	0	0	0	0	0	0	0	0	0	0	0	0	0	0	0	8859,8	0	0	0	0	0	0	0	0	0	0	0	0	0	0	0	0	0	0
1897	376,173994	375,166718	1	20,392	FALSCH	0,967365066	1,92	2349,33	4505,013333	0	0	0	28133	17552	0	0	0	0	0	0	10380	0	0	10645	0	0	33430	15267	0	0	0	0	10373	0	0	0	0	0	0	0	4554,4	0	0	0	0	0	0	0	0
1898	376,174016	750,33348	2	33,098	FALSCH	1	1,00	23,93	23,93	0	0	0	0	0	0	0	0	0	0	0	0	0	0	0	0	0	0	0	15599	0	0	0	0	15114	0	0	0	0	0	0	0	0	0	0	0	0	0	0	0
1899	376,174049	1125,50032	3	43,663	FALSCH	0,362887778	2,82	8424,748182	23745,68	0	0	0	0	0	92409	0	0	18486	0	0	0	0	0	0	0	56275	0	0	0	0	0	0	0	0	0	209900	0	0	0	0	0	0	0	0	0	0	0	0	0
1900	376,174188	750,333822	2	23,465	FALSCH	0,951248608	0,92	975,2936364	893,5966667	0	0	0	0	0	0	0	0	0	0	0	0	0	0	0	0	0	0	0	0	0	0	0	0	0	0	0	0	0	8177,8	0	0	10436	0	16896	0	0	10465	0	0
1901	376,174555	750,334557	2	13,769	FALSCH	0,350179481	32,18	23,93	770,0883333	0	0	0	0	8242,3	0	0	0	8953,9	0	0	0	0	12125	0	0	0	0	0	0	0	0	0	0	0	0	0	0	0	0	0	0	0	0	0	0	0	0	0	0
1902	376,174611	375,167334	1	28,329	FALSCH	0,544555349	0,62	6715,602727	4162,638333	22354	0	43908	0	0	36030	0	0	43132	0	0	30650	0	0	0	6928,4	0	0	0	0	18494	0	0	0	10851	0	0	0	0	20518	0	0	0	0	0	0	0	0	6532,5	0
1903	376,174784	375,167507	1	30,226	FALSCH	0,970696313	1,31	7606,239091	9996,096667	0	0	18936	18475	0	30327	14755	49811	74795	0	17823	24416	0	20381	0	26479	0	18160	11641	0	0	0	0	0	0	43003	0	0	14754	0	42234	0	0	0	0	0	0	2183,4	0	0
1904	376,175123	375,167847	1	36,366	FALSCH	0,463465818	0,26	4374,748182	1121,68	0	0	0	0	0	0	0	0	0	0	0	0	0	0	0	0	0	0	0	0	0	19904	0	0	0	0	13173	27955	0	0	12544	0	0	0	0	0	0	0	0	0
1905	376,175128	750,335703	2	36,024	FALSCH	0,171067473	125,42	23,93	3001,346667	0	0	0	0	0	0	0	0	0	0	0	0	18122	0	0	0	0	0	0	0	0	0	0	0	0	0	17607	0	0	0	0	0	0	0	0	0	0	0	0	0
1906	376,175339	375,168062	1	13,22	FALSCH	0,600646337	0,82	3986,520909	3253,68	6468,9	9623,3	0	0	0	0	0	0	17743	0	0	0	0	0	0	9851,3	0	0	9665	0	0	14618	9495,9	0	0	0	0	0	0	0	0	0	0	11349	0	0	0	0	0	0
1907	376,175611	750,336668	2	27,634	FALSCH	0,083419607	221,31	23,93	5296,03	0	0	0	40278	0	0	0	0	0	0	0	0	0	0	0	0	0	0	0	0	0	0	0	8182,2	0	0	0	0	0	0	0	0	0	0	0	0	0	0	14805	0
1908	376,175871	375,168595	1	33,89	FALSCH	0,564261216	0,93	2932,020909	2717,096667	0	20322	0	0	0	0	0	0	0	0	0	0	0	0	0	0	0	0	0	0	0	0	0	0	0	0	0	0	0	0	0	0	32318	0	0	0	0	11667	0	0
1909	376,175917	1125,50592	3	44,036	FALSCH	0,350179481	73,36	23,93	1755,43	0	0	0	0	0	0	0	0	0	0	0	0	0	0	0	0	0	0	0	0	23532	0	0	0	0	0	0	0	62857	0	0	0	0	20778	0	0	0	0	0	0
1910	376,175977	750,337401	2	40,096	FALSCH	0,350179481	187,36	23,93	4483,596667	0	0	0	0	0	0	53516	0	0	0	0	0	0	0	0	0	0	0	0	0	0	0	0	0	0	0	0	0	0	0	0	0	0	0	0	0	0	0	0	0
1911	376,176036	375,16876	1	31,52	FALSCH	0,177693636	108,69	23,93	2601,046667	0	0	0	0	0	0	0	0	0	0	11377	0	0	39310	0	0	0	0	0	0	29610	0	0	0	0	0	0	0	27811	0	0	0	0	27238	0	0	0	0	3687,4	0
1912	376,176087	375,168811	1	44,279	FALSCH	1	1,00	23,93	23,93	0	0	0	0	0	0	0	0	0	0	0	0	0	0	0	0	0	0	0	0	0	0	0	0	42546	0	0	0	0	0	0	0	0	0	0	0	0	0	0	0
1913	376,176429	750,338305	2	26,062	FALSCH	0,845821589	0,40	6024,111818	2432,68	48757	0	0	15007	0	0	0	0	0	0	0	0	0	0	16339	0	0	0	0	0	0	0	0	0	0	0	0	49663	17732	0	0	0	13898	0	0	0	0	0	0	0
1914	376,17647	375,169194	1	24,52	FALSCH	0,958947823	0,71	4125,511818	2914,263333	0	0	0	0	0	0	0	0	0	0	0	0	0	0	3833,4	0	10530	18460	0	0	0	0	41284	0	0	0	0	0	0	0	0	0	0	24154	0	0	0	0	0	0
1915	376,176481	375,169205	1	20,231	FALSCH	0,508210025	0,45	2546,720909	1138,263333	0	0	0	0	0	0	0	0	0	0	0	0	0	0	0	0	0	15865	13372	0	12684	9266,7	18484	0	0	0	0	0	0	0	0	0	0	0	0	0	0	0	0	0
1916	376,176573	375,169297	1	25,638	FALSCH	0,718207182	0,08	2455,839091	197,8883333	0	0	0	0	0	0	0	0	0	0	0	0	0	0	0	0	0	0	0	0	0	0	26751	0	6317	0	0	0	0	0	12547	0	0	0	0	0	0	0	2087,5	17204
1917	376,177113	375,169837	1	12,213	FALSCH	0,840732498	0,61	4351,520909	2639,496667	8233,2	19933	0	0	0	0	0	0	0	0	0	0	0	0	0	7731,5	5847,8	0	0	0	0	19939	0	0	0	0	0	0	0	0	0	0	0	12124	0	0	13415	0	0	0
1918	376,177166	375,169889	1	11,236	FALSCH	0,32544701	0,52	2264,066364	1174,83	12621	5394,4	0	0	0	12204	0	0	0	0	0	0	0	0	0	0	0	0	0	0	0	0	0	0	7734,7	0	4210,1	0	0	0	0	3597,3	0	0	0	0	9600,7	3445,8	0	19708
1919	376,177328	750,340103	2	20,458	FALSCH	0,514037147	10,03	586,7754545	5885,98	0	0	0	0	0	0	0	0	63195	0	0	0	0	0	0	0	0	0	0	0	0	0	0	0	31017	0	7149,6	0	0	0	0	6191,3	0	0	4910,2	0	0	0	0	0
1920	376,177484	1500,68083	4	13,855	FALSCH	0,936397667	0,78	1155,202727	900,68	0	0	0	0	0	0	0	0	0	0	0	12444	0	0	0	0	10521	0	0	0	0	0	0	0	0	0	0	0	0	0	0	0	0	0	0	0	0	0	0	0
1921	376,177606	1500,68132	4	11,21	FALSCH	0,871900925	0,41	1131,475455	461,7883333	0	0	0	5254,3	0	0	0	0	0	0	0	0	0	0	12183	0	0	0	0	0	0	0	0	0	0	0	0	0	0	0	0	0	0	0	0	0	0	0	0	0
1922	376,17764	1125,51109	3	28,636	FALSCH	0,350179481	57,14	23,93	1367,346667	0	0	0	0	0	0	0	25806	0	0	0	0	0	0	0	0	0	0	0	0	0	0	0	0	0	0	16121	0	0	14630	24103	0	0	0	0	0	0	0	0	0
1923	376,177681	1125,51121	3	32,476	FALSCH	0,350179481	109,29	23,93	2615,263333	0	0	0	0	0	0	0	0	0	0	0	0	0	0	0	0	31096	0	0	0	0	0	0	0	0	0	0	0	0	0	0	0	0	0	0	0	0	0	0	0
1924	376,177906	375,170629	1	16,761	FALSCH	0,350179481	25,76	23,93	616,4466667	2062,4	0	5168,4	0	2483	0	0	0	0	0	0	0	0	0	0	0	0	2470,1	0	0	0	0	0	0	0	0	7110,2	0	0	0	0	0	0	0	0	0	0	0	0	0
1925	376,177958	375,170682	1	14,134	FALSCH	0,133734698	0,01	2395,566364	23,93	0	0	0	0	0	0	0	0	0	0	0	0	0	0	0	0	0	0	0	0	0	11158	14930	0	0	0	0	0	0	0	0	0	0	0	0	0	0	0	0	0
1926	376,177959	375,170683	1	29,035	FALSCH	0,675326762	1,36	1176,657273	1605,988333	0	0	0	0	0	0	0	0	0	0	0	0	0	21309	12680	0	16301	55317	0	22458	0	0	0	0	0	0	0	0	0	11440	15851	0	0	0	0	0	0	0	2683,7	0
1927	376,178002	750,341452	2	24,54	FALSCH	0,036529545	130,75	23,93	3128,805	0	0	0	0	0	0	0	0	0	0	0	0	0	0	0	0	0	0	9961,3	0	0	0	0	0	0	0	4652,1	0	0	0	0	0	13838	8807,1	0	0	0	0	0	0
1928	376,178171	750,341789	2	28,388	FALSCH	0,17124684	157,91	23,93	3778,68	19432	0	0	18397	0	0	0	0	0	0	0	0	0	52773	0	0	26660	0	0	0	0	0	0	0	0	0	0	0	0	19686	0	0	0	0	0	0	0	0	0	0
1929	376,178269	1500,68397	4	42,651	FALSCH	0,350179481	133,12	23,93	3185,513333	0	0	44103	0	0	0	0	0	0	0	0	0	0	0	0	0	0	0	0	0	0	0	0	0	0	0	37939	0	0	0	0	0	0	0	0	0	0	0	0	0
1930	376,178276	1125,513	3	44,103	FALSCH	0,307121322	0,00	37354,83909	23,93	0	0	0	0	0	0	0	0	0	0	0	0	0	0	0	0	0	0	0	0	0	0	0	0	0	0	0	0	0	61051	0	410640	0	0	0	0	0	0	0	0
1931	376,178518	375,171242	1	39,796	FALSCH	1	1,00	23,93	23,93	0	0	0	0	0	0	0	0	0	0	0	0	0	0	0	0	0	0	0	0	29510	0	0	0	0	0	0	0	0	0	0	0	0	0	0	0	0	0	0	0
1932	376,178529	750,342506	2	32,518	FALSCH	0,350179481	42,27	23,93	1011,596667	0	0	0	0	0	0	0	0	0	0	0	0	0	0	0	0	0	0	0	0	36225	0	0	11852	0	0	0	0	0	0	0	0	0	0	0	0	0	0	0	29064
1933	376,178632	750,34271	2	11,856	FALSCH	0,350179481	34,92	23,93	835,7216667	0	0	0	0	0	0	9741,5	0	0	0	0	0	0	0	0	0	0	0	0	0	0	0	0	0	6397	0	0	0	0	0	0	0	0	0	1881	0	0	0	0	0
1934	376,178953	375,171676	1	37,271	FALSCH	0,256031091	17,39	660,53	11486,18	0	0	0	26240	0	0	94416	0	0	0	0	0	0	0	0	0	0	0	0	0	0	0	0	0	0	0	0	0	0	0	0	0	0	0	0	7002,6	16891	0	0	0
1935	376,179129	375,171853	1	21,969	FALSCH	0,159891861	5,63	817,3936364	4604,03	0	0	121600	0	0	0	0	0	0	0	0	0	11562	0	0	0	18024	0	0	0	0	8728,1	0	0	0	0	0	0	0	0	9785,2	0	6717,2	0	0	0	18658	0	0	0
1936	376,179146	375,17187	1	19,538	FALSCH	0,297754075	0,45	5990,993636	2700,346667	9737,8	0	0	0	8701,6	0	0	0	0	0	0	0	0	32734	5675,7	0	0	0	0	0	0	11335	48627	32117	0	0	0	0	0	0	0	0	0	0	0	0	0	0	0	0
1937	376,179286	750,344019	2	21,064	FALSCH	0,350179481	48,46	23,93	1159,763333	38163	0	0	0	0	0	0	0	0	0	0	0	0	0	0	0	0	0	13630	0	0	0	0	0	22894	0	0	0	0	0	0	0	0	0	21578	0	0	0	0	0
1938	376,179379	375,172102	1	32,517	FALSCH	0,503555931	1,27	10140,08455	12871,18	14238	55439	0	30817	0	0	0	0	0	0	38797	0	0	0	5497,7	25298	35611	0	16981	10514	0	0	0	23635	46409	36633	0	0	0	0	0	25043	28000	19123	12247	0	0	0	0	0
1939	376,179757	750,344962	2	32,921	FALSCH	0,778922635	0,83	9419,475455	7808,68	0	0	0	36737	0	63414	0	0	42900	23758	0	0	13780	0	0	39937	0	18414	0	34810	0	0	0	0	0	0	0	0	0	0	0	0	0	0	30805	0	0	0	0	0
1940	376,179951	375,172674	1	30,2	FALSCH	0,065847543	12,74	2048,020909	26093,09667	0	0	0	61232	19865	0	0	0	91409	31108	0	0	31872	0	0	22265	0	41427	0	24981	0	0	0	0	31123	0	0	0	0	0	0	0	40871	0	0	0	87446	0	0	0
1941	376,180049	1125,51832	3	44,048	FALSCH	0,518359855	8,82	4743,657273	41831,43	0	0	0	0	0	0	329600	0	0	0	0	0	0	0	0	51917	172090	0	0	270370	0	0	0	0	0	0	0	0	0	0	0	0	0	0	0	0	0	0	0	0
1942	376,180164	375,172887	1	27,746	FALSCH	0,615001498	1,81	2925,839091	5293,763333	0	31921	36906	0	0	0	0	0	0	33078	0	0	0	0	0	0	21419	0	0	0	0	0	0	0	34586	43680	0	0	0	0	0	0	41819	0	12042	0	0	0	0	0
1943	376,180197	375,172921	1	25,807	FALSCH	0,350195081	5,17	2262,111818	11693,34667	0	8355	0	16466	0	0	0	11891	0	0	0	0	0	0	0	0	72436	0	0	0	0	0	16265	39052	0	11674	0	0	0	0	10715	0	0	12079	0	0	0	0	0	0
1944	376,180262	750,345971	2	33,247	FALSCH	0,427879246	2,12	4286,202727	9078,763333	0	0	0	0	0	0	0	0	0	0	0	0	0	0	0	0	0	0	0	0	0	0	0	0	0	0	32092	23986	11803	0	0	22899	27477	10739	0	0	38350	0	0	0
1945	376,180278	1125,519	3	27,941	FALSCH	1	1,00	23,93	23,93	0	0	0	0	0	0	0	12623	0	0	0	0	0	0	0	0	0	0	0	0	0	0	0	0	0	0	0	0	0	0	0	0	0	0	0	0	0	0	0	15747
1946	376,180475	750,346396	2	11,298	FALSCH	0,829807324	0,26	4724,43	1239,28	0	0	0	0	0	0	0	0	0	0	0	5005,5	6600,2	0	0	0	7984	0	0	0	0	0	0	0	0	0	0	46700	0	0	0	0	0	0	0	0	0	0	0	0
1947	376,180496	750,346439	2	28,972	FALSCH	0,482662809	8,76	481,83	4218,68	0	0	0	0	0	0	27357	0	22980	0	0	0	0	0	0	0	0	0	0	0	0	0	0	0	0	64392	0	0	0	0	0	0	0	0	17342	0	0	5036,9	0	43016
1948	376,180541	375,173264	1	21,257	FALSCH	0,486772892	0,22	17859,93	3940,913333	19540	0	24654	0	40340	24028	0	0	0	0	0	0	0	0	0	0	39359	0	7644,8	37877	0	0	159910	0	0	0	0	0	0	0	175890	12258	0	0	0	0	0	0	0	0
1949	376,180567	375,173291	1	44,175	FALSCH	0,549127855	4,27	2098,475455	8950,346667	0	0	0	0	0	0	60670	0	0	0	0	0	0	0	22820	0	0	0	0	0	0	0	0	0	0	0	0	0	0	0	0	0	0	0	0	0	46447	0	0	0
1950	376,180678	375,173402	1	12,996	FALSCH	0,307121322	0,01	2660,111818	23,93	0	28998	8375,1	0	0	0	0	0	0	0	0	0	0	0	0	0	0	0	0	0	0	0	0	0	4247,9	0	0	0	0	0	0	0	0	0	0	0	0	0	0	0
1951	376,180837	375,173561	1	20,308	FALSCH	0,761764297	0,76	8444,448182	6445,93	25774	29697	0	22266	12323	59718	20900	0	22565	0	13706	0	0	0	3210,7	0	0	0	0	0	0	0	0	0	0	0	11333	0	0	0	0	0	0	0	0	0	0	0	0	0
1952	376,180975	375,173698	1	12,202	FALSCH	0,698595531	0,70	2224,839091	1546,463333	0	24210	0	0	0	0	9470,3	0	8800,1	0	0	0	0	0	0	0	0	0	0	14539	0	0	0	0	0	0	0	0	0	0	0	0	0	0	0	0	0	0	0	0
1953	376,180992	375,173716	1	28,354	FALSCH	0,350179481	167,09	23,93	3998,43	0	0	0	0	0	0	0	0	0	0	0	0	0	0	0	0	0	0	0	42616	28246	0	0	47694	0	10943	0	0	0	0	20846	0	0	0	0	0	0	0	0	0
1954	376,180992	375,173716	1	34,283	FALSCH	0,773558457	0,23	11480,29364	2695,43	61454	80811	0	0	0	0	0	18287	0	0	0	0	0	0	0	0	0	49127	0	0	0	45209	0	11502	0	0	0	0	0	0	0	0	0	20556	0	0	0	0	0	0
1955	376,181103	375,173826	1	18,24	FALSCH	0,499612826	0,41	4581,666364	1888,03	12774	21741	0	0	0	9466,2	0	0	0	0	10592	0	5921,7	0	0	0	0	0	0	0	0	9896,7	9031,2	9740,1	0	0	0	0	0	6414,7	0	0	0	0	0	0	6707,4	0	0	0
1956	376,181161	750,347769	2	19,396	FALSCH	0,171432112	56,57	23,93	1353,788333	0	0	0	0	0	0	0	0	0	0	0	0	0	0	0	0	0	0	0	0	0	0	0	0	0	0	6219,8	0	0	0	0	0	0	0	11902	0	9738,5	0	0	0
1957	376,181216	1125,52182	3	44,116	FALSCH	0,006653835	0,00	56774,93	23,93	164130	58431	0	0	0	0	0	0	0	213470	254880	213730	0	178790	0	0	0	0	0	0	0	138370	59420	0	0	148740	0	154310	190200	0	0	0	0	0	0	0	0	0	0	62432
1958	376,181392	375,174115	1	11,108	FALSCH	0,700709698	0,70	2049,384545	1443,571667	16351	22280	0	0	0	0	0	6516	0	0	0	0	0	0	0	0	10256	0	0	0	0	0	0	0	15186	0	6779,7	0	0	0	8465,3	0	0	0	0	0	0	0	0	0
1959	376,181403	375,174127	1	30,598	FALSCH	1	1,00	23,93	23,93	0	0	0	0	0	0	0	0	0	0	0	0	0	0	0	0	0	0	0	32245	0	0	0	0	12439	0	0	0	0	0	0	0	0	0	0	0	0	0	0	0
1960	376,181441	750,34833	2	30,494	FALSCH	0,10646841	2,50	4029,020909	10053,73833	0	0	0	0	0	0	0	0	0	0	0	0	17576	0	0	0	51730	0	0	0	0	44056	0	0	0	0	17123	0	0	34484	0	0	0	29757	0	0	0	0	4171,7	34343
1961	376,181532	750,348511	2	21,761	FALSCH	0,113184468	0,15	11702,29364	1702,18	0	54599	0	0	37820	0	0	0	0	0	0	0	0	0	5713	16762	0	0	0	0	0	0	51388	0	0	0	0	0	0	0	0	0	0	0	0	0	20139	0	0	51899
1962	376,181652	1125,52313	3	25,454	FALSCH	1	1,00	23,93	23,93	0	0	0	0	0	0	0	0	0	23783	0	0	0	0	0	0	0	0	0	0	0	0	0	0	0	0	0	0	0	0	0	0	0	0	0	0	0	0	0	0
1963	376,181654	750,348756	2	24,214	FALSCH	0,531899839	0,47	7353,202727	3479,43	0	33524	13952	0	0	0	23370	9572,6	0	0	11110	0	0	0	0	0	18096	15969	0	0	0	20185	0	0	0	0	0	26913	0	0	30558	0	0	0	14961	0	0	0	0	15453
1964	376,18194	375,174663	1	19,939	FALSCH	0,886386575	0,41	3421,657273	1398,346667	0	0	0	0	0	0	0	0	0	0	0	0	0	0	0	0	0	0	0	0	0	0	0	0	0	0	0	37375	0	0	0	0	16493	0	0	0	0	0	0	0
1965	376,181988	1125,52414	3	32,728	FALSCH	0,307121322	0,01	3504,020909	23,93	40755	0	0	0	0	0	0	0	0	0	0	0	0	0	0	0	0	19291	0	0	0	0	0	0	0	0	0	0	0	0	0	0	0	0	0	0	0	38281	0	0
1966	376,182084	750,349615	2	11,304	FALSCH	0,350179481	33,71	23,93	806,605	0	0	0	0	0	0	0	0	0	0	0	0	0	0	0	0	9392,1	9325,8	0	0	0	0	0	0	0	0	0	0	0	0	0	0	0	0	0	0	0	0	0	0
1967	376,182144	1875,87434	5	11,815	FALSCH	0,307121322	0,03	767,9118182	23,93	0	0	0	0	0	8183,8	0	10366	0	0	0	0	0	0	0	0	0	0	0	0	0	0	0	0	0	0	0	0	0	0	0	0	0	0	0	0	0	0	0	0
1968	376,182227	750,349902	2	22,184	FALSCH	0,70684327	0,05	72547,38455	3756,93	0	0	0	0	0	0	0	0	0	0	0	0	0	0	0	0	28584	131170	0	0	192790	743920	0	0	0	0	16212	0	107330	145010	0	53838	0	0	112630	0	0	0	0	0
1969	376,182375	375,175099	1	21,693	FALSCH	0,699069811	0,02	35399,38455	772,23	0	0	0	0	0	0	0	0	0	0	0	0	0	0	0	0	0	0	0	0	0	0	389130	0	0	0	0	0	45586	0	0	0	0	8979,6	0	0	0	0	0	0
1970	376,182461	1125,52555	3	44,111	FALSCH	0,350179481	1836,70	23,93	43952,26333	0	0	0	0	0	0	0	0	0	0	0	0	0	0	0	0	0	0	0	0	0	0	0	0	0	0	527140	0	0	249450	0	0	0	0	0	0	0	0	0	269110
1971	376,182484	1500,70083	4	11,47	FALSCH	0,307121322	0,06	413,5390909	23,93	0	0	0	0	0	0	0	0	0	0	0	0	0	0	0	0	0	0	0	0	0	0	0	0	0	8935,1	0	0	0	0	0	0	0	0	0	4285,7	0	0	0	0
1972	376,182499	750,350446	2	34,433	FALSCH	0,377939965	2,81	20391,74818	57198,93	0	0	0	0	0	31097	686100	0	0	0	0	0	0	0	0	25799	0	0	0	0	0	0	167150	0	0	30858	0	0	0	19024	0	0	0	0	0	0	0	0	0	0
1973	376,182512	750,350471	2	24,903	FALSCH	0,05556712	0,00	4980,293636	23,93	0	0	0	0	0	0	0	0	0	0	0	0	0	0	0	0	0	10934	0	0	0	16383	0	0	0	11022	0	19714	0	0	12839	0	0	0	7875,3	0	0	18423	0	0
1974	376,182523	750,350494	2	22,341	FALSCH	0,951421826	0,55	125558,2027	69012,26333	0	0	0	0	125290	0	97032	140230	0	157220	153310	27847	0	0	0	0	0	0	0	141230	0	0	0	703190	133910	128150	0	838090	0	0	0	0	0	11421	0	0	16217	514940	0	233640
1975	376,182527	750,350501	2	16,397	FALSCH	1	1,00	23,93	23,93	0	0	0	0	0	0	0	0	0	0	0	0	0	0	0	0	0	0	0	0	1532,2	0	0	0	0	0	0	0	0	0	0	0	0	0	0	0	0	0	0	0
1976	376,182554	375,175278	1	24,765	FALSCH	0,874221725	1,00	4058,011818	4056,18	0	10518	0	0	0	0	0	0	0	0	0	0	11111	0	7264,9	10149	19288	0	2655,8	14541	9091	16443	0	0	0	0	0	0	0	0	0	0	6174,5	9157,7	0	0	0	0	0	0
1977	376,182568	1125,52588	3	35,922	FALSCH	0,134327845	0,01	3595,293636	23,93	0	0	0	0	0	0	0	0	0	0	0	0	0	0	0	0	0	0	0	19423	0	0	26676	0	0	0	0	0	0	0	0	0	0	0	0	0	0	12609	0	0
1978	376,182654	375,175378	1	25,317	FALSCH	0,932139808	0,74	1262,748182	937,5133333	0	0	0	0	0	0	0	0	0	0	0	0	0	0	0	0	0	0	0	0	0	13627	0	0	0	0	0	0	9436,6	0	0	0	0	10963	0	0	0	0	0	0
1979	376,182654	750,350755	2	21,14	FALSCH	0,108761177	0,17	7859,566364	1325,846667	171610	0	28365	0	0	0	0	0	0	36360	12212	17395	0	0	10954	0	0	0	0	46118	36972	0	41896	0	13297	0	0	0	15190	0	0	0	15623	0	0	0	0	15947	0	0
1980	376,182907	375,175631	1	12,486	FALSCH	0,307121322	0,01	1744,748182	23,93	0	18929	0	0	0	0	0	0	0	6793	0	0	0	0	0	0	0	0	0	0	12255	0	0	0	0	0	0	0	0	0	0	0	0	0	0	0	0	0	0	0
1981	376,182922	375,175645	1	19,024	FALSCH	0,24433778	0,19	2989,911818	578,5133333	0	23333	0	0	16836	0	0	0	0	11782	18071	0	0	5806,9	0	4926,6	0	0	0	15466	0	0	0	0	0	0	6655	0	0	0	0	0	0	0	0	0	0	4366,2	0	0
1982	376,182947	750,351341	2	25,72	FALSCH	0,966060924	1,01	2207,402727	2235,68	0	18691	19479	13682	0	0	0	0	0	0	0	0	0	0	5327,2	0	0	10277	0	0	0	0	0	12859	0	0	0	0	0	0	0	0	0	0	0	0	0	0	0	12248
1983	376,183037	1125,52728	3	87,414	FALSCH	1	1,00	23,93	23,93	0	0	0	0	0	0	0	0	0	0	0	0	0	0	0	0	0	0	0	1602,3	0	0	0	0	0	0	0	0	0	0	0	0	0	0	1546,7	0	0	0	0	0
1984	376,183127	375,17585	1	22,564	FALSCH	0,112867061	0,12	41965,74818	5048,038333	0	461360	0	11696	0	0	0	0	0	0	0	0	8759	18538	0	0	0	0	10814	0	0	0	0	0	31103	0	9358,5	0	0	0	0	0	8282,8	0	0	0	11379	0	0	30211
1985	376,18327	375,175993	1	11,387	FALSCH	0,712677058	0,64	2243,384545	1432,905	0	24414	0	0	14426	0	5912,7	0	0	0	0	0	0	9747,7	0	0	0	0	0	0	0	0	0	0	0	0	0	0	0	0	0	0	0	0	0	0	10995	0	0	0
1986	376,183331	750,35211	2	20,536	FALSCH	0,307121322	0,02	1169,566364	23,93	0	0	0	0	0	0	0	0	0	0	0	0	0	0	0	0	0	0	0	0	0	0	0	0	0	0	0	0	0	21539	35806	12602	0	0	9168	0	0	0	0	0
1987	376,183334	750,352114	2	29,326	FALSCH	0,360772594	0,71	12037,00273	8531,238333	15785	102920	0	14109	22628	0	0	0	0	14196	0	0	0	0	0	0	15929	0	4374,7	19065	0	0	20751	0	31401	0	21733	0	16851	0	0	8472,8	19336	0	0	0	26606	0	0	0
1988	376,183346	750,352139	2	20,365	FALSCH	0,575711374	0,62	8882,593636	5538,763333	33496	31187	28624	11551	9248,4	16455	28499	18958	11565	0	27766	6360,2	0	0	7101,1	0	0	0	0	0	0	0	0	0	22585	0	0	0	0	16072	0	36342	0	0	12071	0	14563	0	0	0
1989	376,183375	375,176098	1	13,248	FALSCH	0,912265627	0,58	1896,748182	1105,513333	0	20601	12814	12979	0	0	0	0	0	5296,6	0	0	0	0	0	0	0	0	0	0	0	0	0	0	0	0	0	0	0	0	0	0	0	0	0	0	0	0	0	7223
1990	376,18341	750,352266	2	12,107	FALSCH	0,899924636	0,51	1762,566364	902,7633333	0	0	0	0	11547	0	0	8396,8	0	12469	0	0	10546	12751	0	0	0	0	0	0	0	0	19125	0	10749	0	0	0	0	0	0	0	0	0	0	0	0	0	0	0
1991	376,183489	375,176213	1	29,423	FALSCH	0,901213134	3,03	1883,184545	5708,013333	0	0	0	38555	0	0	16543	0	0	0	0	0	0	14186	5526,2	9004,8	0	0	0	0	0	0	0	13111	0	0	0	0	0	0	0	0	0	0	0	5920,8	0	0	0	0
1992	376,183492	1125,52865	3	43,974	FALSCH	0,307121322	0,00	8031,93	23,93	0	0	0	0	0	0	0	0	0	79059	0	88088	0	0	0	0	0	0	0	0	84270	0	0	0	0	0	0	0	0	0	0	0	0	0	0	0	0	0	0	0
1993	376,183586	375,17631	1	35,392	FALSCH	0,69036777	0,72	3390,748182	2433,43	16642	0	49395	0	0	0	0	0	0	0	0	37035	0	100320	0	0	0	0	12591	13714	0	0	0	0	0	0	0	0	0	0	0	0	0	16323	0	0	0	0	0	0
1994	376,183826	375,17655	1	14,165	FALSCH	0,521557216	0,46	2070,43	956,8466667	2618,3	17314	0	0	0	0	0	0	0	6159,1	0	5197,5	0	0	0	0	11195	0	0	0	0	0	0	0	0	0	0	0	0	0	0	0	0	0	0	0	0	0	0	0
1995	376,18399	375,176714	1	32,044	FALSCH	0,026058403	18,36	1448,566364	26599,59667	0	0	0	64285	0	0	56141	32402	104190	39955	0	0	0	65281	0	0	0	0	0	0	0	0	0	0	0	0	53996	0	54213	0	0	15671	29090	0	0	0	0	0	11206	56978
1996	376,18414	1125,53059	3	28,518	FALSCH	0,350179481	20,97	23,93	501,6966667	0	0	0	0	0	0	0	0	0	0	0	0	0	0	0	0	0	10423	0	0	0	0	0	0	0	0	0	0	0	0	0	0	0	5733,2	0	0	0	0	0	0
1997	376,18422	375,176944	1	16,755	FALSCH	1	1,00	23,93	23,93	0	0	0	0	0	0	0	0	0	0	0	0	0	0	0	0	0	0	0	2389,8	0	0	0	0	0	0	0	0	0	0	0	0	0	0	0	0	0	0	0	0
1998	376,184306	750,354058	2	12,574	FALSCH	0,488561189	0,36	3230,839091	1177,346667	0	20547	0	0	12101	0	0	8158,1	0	0	0	0	0	12815	0	0	0	0	0	0	0	0	14729	0	0	0	13841	0	0	7290,9	9154,5	0	0	0	4244,5	0	0	0	0	0
1999	376,184417	750,35428	2	11,388	FALSCH	0,350179481	38,70	23,93	926,0966667	0	0	0	0	0	0	0	0	0	0	0	0	0	0	0	0	0	0	0	0	0	0	0	0	0	0	10826	0	0	0	8918,1	0	0	0	7163,8	0	0	0	0	0
[truncated: 487,132 more rows]
