# Supplementary material for: Proteomic approach to discover human cancer viruses from formalin-fixed tissues
Source: JCI Insight. 2020 Nov 19;5(22):e143003. doi: 10.1172/jci.insight.143003 (PMC7710300; doi:10.1172/jci.insight.143003)
Supplement: supplemental Table 5 [file jciinsight-5-143003-s066.xlsx]

## Sheet: peptides
index	Sequence	Mass	Proteins	Leading razor protein	Accession	Protein	GENE	Unique (Groups)	Unique (Proteins)	p value log2	Fold change	Mean intensity in MCV negative	Mean intensity in MCV positive	14_PIC1	N-08	16_Tech3	P-02	18_Tech5	N-11	P-21	21_Tech2	P-15	23_PIC1	26_PIC2	N-23	P-04	29_Tech9	N-05	N-06	P-12	33_Tech4	P-10	35_PIC2	38_PIC3	N-22	N-19	P-09	42_Tech1	43_Tech6	P-20	N-16	46_Tech8	47_PIC3	50_PIC4	N-03	P-01	P-07	54_Tech7	N-14
1	AAAAAAAAAAGAAGGR	1197.62	Q86U42-2PABP2_HUMANIsoform2ofPolyadenylate-bindingprotein2OS=HomosapiensGN=PABPN1;Q86U42PABP2_HUMANPolyadenylate-bindingprotein2OS=HomosapiensGN=PABPN1PE=1SV=3	Q86U42-2PABP2_HUMANIsoform2ofPolyadenylate-bindingprotein2OS=HomosapiensGN=PABPN1	Q86U42	Isoform2ofPolyadenylate-bindingprotein2	PABPN1	yes	no	0.132118	2.2756	106859	243170	0	0	0	0	0	0	0	375830	530550	467370	326290	0	418950	495120	50998	0	514960	325110	110230	419830	436240	0	509120	0	273070	412150	516320	205200	363950	0	597710	408610	312390	378030	384620	0
2	AAAAAAALQAK	955.545	P36578RL4_HUMAN60SribosomalproteinL4OS=HomosapiensGN=RPL4PE=1SV=5;H3BM89H3BM89_HUMAN60SribosomalproteinL4OS=HomosapiensGN=RPL4PE=4SV=1;H3BU31H3BU31_HUMAN60SribosomalproteinL4(Fragment)OS=HomosapiensGN=RPL4PE=4SV=1	P36578RL4_HUMAN60SribosomalproteinL4OS=HomosapiensGN=RPL4PE=1SV=5	P36578	60SribosomalproteinL4	RPL4	yes	no	0.136545	1.6096	969303	1.56019e+06	1274500	1540100	1602100	2962200	1276900	857260	891440	973300	2484900	1356000	1490100	2294800	1646300	2082100	404970	1141400	1872200	1399500	882470	1131800	1458900	626600	1815700	779440	1827800	1641300	1985900	1547000	1404100	1442500	1199700	387380	1305600	1083600	2185000	0
3	AAAAAAGAGPEMVR	1241.62	P28482MK01_HUMANMitogen-activatedproteinkinase1OS=HomosapiensGN=MAPK1PE=1SV=3;A8CZ64A8CZ64_HUMANExtracellularsignal-regulatedkinase-2splicevariantOS=HomosapiensGN=MAPK1PE=2SV=1	P28482MK01_HUMANMitogen-activatedproteinkinase1OS=HomosapiensGN=MAPK1PE=1SV=3	P28482	Mitogen-activatedproteinkinase1	MAPK1	yes	no	0.382911	0.915078	273597	250362	74683	510810	479120	164050	277340	715670	0	253300	172820	0	203980	496450	346060	435060	79076	370100	431240	0	82623	374800	0	228560	607370	278090	423430	313730	530950	0	317520	205130	0	0	273330	362980	342960	0
4	AAAAAATAAAAASIR	1256.68	Q8WVM8SCFD1_HUMANSec1familydomain-containingprotein1OS=HomosapiensGN=SCFD1PE=1SV=4;G3V4I1G3V4I1_HUMANSec1familydomain-containingprotein1OS=HomosapiensGN=SCFD1PE=2SV=1;G3V5F3G3V5F3_HUMANSec1familydomain-containingprotein1OS=HomosapiensGN=SCFD1PE=2SV=1;J3KNG4J3KNG4_HUMANSec1familydomain-containingprotein1OS=HomosapiensGN=SCFD1PE=4SV=1;G3V3K9G3V3K9_HUMANSec1familydomain-containingprotein1OS=Homosapi…	Q8WVM8SCFD1_HUMANSec1familydomain-containingprotein1OS=HomosapiensGN=SCFD1PE=1SV=4	Q8WVM8	Sec1familydomain-containingprotein1	SCFD1	yes	no	0.489204	0.370604	12843.8	4759.97	0	0	0	0	0	0	0	0	0	0	0	0	0	0	55171	0	0	0	0	0	0	0	0	55455	0	0	0	0	0	0	0	84585	0	0	0	0
5	AAAAAGTATSQR	1074.54	Q9Y2Z0-2SUGT1_HUMANIsoform2ofSuppressorofG2alleleofSKP1homologOS=HomosapiensGN=SUGT1;Q9Y2Z0SUGT1_HUMANSuppressorofG2alleleofSKP1homologOS=HomosapiensGN=SUGT1PE=1SV=3	Q9Y2Z0-2SUGT1_HUMANIsoform2ofSuppressorofG2alleleofSKP1homologOS=HomosapiensGN=SUGT1	Q9Y2Z0	Isoform2ofSuppressorofG2alleleofSKP1homolog	SUGT1	yes	no	0.144834	1.45012	133960	194257	222520	661810	222980	0	417640	0	0	270930	397090	199690	0	127780	258790	327180	38842	95396	289330	290550	59613	247830	239410	0	462750	67945	264150	19297	280040	0	323270	0	264620	85454	336470	89191	291170	0
6	AAAAELSLLEK	1114.62	O43324-2MCA3_HUMANIsoform2ofEukaryotictranslationelongationfactor1epsilon-1OS=HomosapiensGN=EEF1E1;D6RBD7D6RBD7_HUMANEukaryotictranslationelongationfactor1epsilon-1OS=HomosapiensGN=EEF1E1PE=4SV=1;C9J1V9C9J1V9_HUMANHCG2043275OS=HomosapiensGN=hCG_2043275PE=4SV=2;O43324MCA3_HUMANEukaryotictranslationelongationfactor1epsilon-1OS=HomosapiensGN=EEF1E1PE=1SV=1	O43324-2MCA3_HUMANIsoform2ofEukaryotictranslationelongationfactor1epsilon-1OS=HomosapiensGN=EEF1E1	O43324	Isoform2ofEukaryotictranslationelongationfactor1epsilon-1	EEF1E1	yes	no	0.234797	0.99585	141067	140482	301200	328200	143860	242090	165620	171240	87215	128380	206440	170470	83086	209990	163420	136680	28240	153750	224360	187130	81430	95411	119250	58122	179690	74768	137820	130110	206050	352680	110820	139830	103990	59388	131920	97694	160880	0
7	AAAAKPNNLSLVVHGPGDLR	1999.1	Q00796DHSO_HUMANSorbitoldehydrogenaseOS=HomosapiensGN=SORDPE=1SV=4;B7Z3A6B7Z3A6_HUMANSorbitoldehydrogenaseOS=HomosapiensGN=SORDPE=2SV=1;H0YKB3H0YKB3_HUMANSorbitoldehydrogenaseOS=HomosapiensGN=SORDPE=4SV=1	Q00796DHSO_HUMANSorbitoldehydrogenaseOS=HomosapiensGN=SORDPE=1SV=4	Q00796	Sorbitoldehydrogenase	SORD	yes	no	0.732852	1.03479	301557	312048	233890	448900	510610	656360	631240	412880	0	0	1620600	228620	298850	0	356360	425490	83919	556650	254340	364690	103250	372360	0	172370	655560	174160	229490	490450	160080	462030	435690	0	301530	485210	213610	204150	453680	0
8	AAAAPGASPSPGGDAAWSEAGPGPRPLAR	2641.3	P52701MSH6_HUMANDNAmismatchrepairproteinMsh6OS=HomosapiensGN=MSH6PE=1SV=2;B4DF41B4DF41_HUMANDNAmismatchrepairproteinMsh6OS=HomosapiensGN=MSH6PE=2SV=1;P52701-2MSH6_HUMANIsoformGTBP-altofDNAmismatchrepairproteinMsh6OS=HomosapiensGN=MSH6;F8WAX8F8WAX8_HUMANDNAmismatchrepairproteinMsh6OS=HomosapiensGN=MSH6PE=2SV=1;F8W7G9F8W7G9_HUMANDNAmismatchrepairproteinMsh6OS=HomosapiensGN=MSH6PE=2SV=1	P52701MSH6_HUMANDNAmismatchrepairproteinMsh6OS=HomosapiensGN=MSH6PE=1SV=2	P52701	DNAmismatchrepairproteinMsh6	MSH6	yes	no	0.549968	0.692662	85442.4	59182.6	0	0	0	0	0	0	0	0	0	0	0	0	0	0	0	0	0	0	0	0	0	0	747880	83094	0	0	376700	0	0	0	186900	190460	0	0	225710	0
9	AAAASAAEAGIATTGTEDSDDALLK	2319.11	P55036PSMD4_HUMAN26Sproteasomenon-ATPaseregulatorysubunit4OS=HomosapiensGN=PSMD4PE=1SV=1;H0Y3Y9H0Y3Y9_HUMAN26Sproteasomenon-ATPaseregulatorysubunit4(Fragment)OS=HomosapiensGN=PSMD4PE=4SV=1	P55036PSMD4_HUMAN26Sproteasomenon-ATPaseregulatorysubunit4OS=HomosapiensGN=PSMD4PE=1SV=1	P55036	26Sproteasomenon-ATPaseregulatorysubunit4	PSMD4	yes	no	0.265893	0.416405	80877.8	33677.9	0	0	0	0	0	0	0	0	0	0	0	0	0	0	0	208690	0	336930	0	267050	0	0	316100	0	0	321770	402470	363340	0	0	171330	0	0	0	230800	0
10	AAAAVSESWPELELAER	1827.9	Q8N1G4LRC47_HUMANLeucine-richrepeat-containingprotein47OS=HomosapiensGN=LRRC47PE=1SV=1	Q8N1G4LRC47_HUMANLeucine-richrepeat-containingprotein47OS=HomosapiensGN=LRRC47PE=1SV=1	Q8N1G4	Leucine-richrepeat-containingprotein47	LRRC47	yes	yes	0.677996	1.00632	95999.6	96606.7	0	364020	201040	154660	252470	169900	47079	100640	452980	0	0	55282	102200	152340	0	82039	78460	196050	0	0	0	0	207300	48334	0	198350	175480	123810	0	0	12921	52119	64245	0	68343	0
11	AAAEELLAR	942.513	O15357SHIP2_HUMANPhosphatidylinositol3,4,5-trisphosphate5-phosphatase2OS=HomosapiensGN=INPPL1PE=1SV=2	O15357SHIP2_HUMANPhosphatidylinositol3,4,5-trisphosphate5-phosphatase2OS=HomosapiensGN=INPPL1PE=1SV=2	O15357	Phosphatidylinositol3,4,5-trisphosphate5-phosphatase2	INPPL1	yes	yes	0.282413	2.3987	23607.2	56626.4	0	156850	128070	188170	58457	0	119640	89596	0	76386	0	0	0	148080	0	0	166740	0	0	0	114260	0	46827	0	91905	70223	82992	0	78363	87145	98240	54476	112210	0	135660	0
12	AAAEVNQDYGLDPK	1489.7	P07954-2FUMH_HUMANIsoformCytoplasmicofFumaratehydratase,mitochondrialOS=HomosapiensGN=FH;P07954FUMH_HUMANFumaratehydratase,mitochondrialOS=HomosapiensGN=FHPE=1SV=3	P07954-2FUMH_HUMANIsoformCytoplasmicofFumaratehydratase,mitochondrialOS=HomosapiensGN=FH	P07954	IsoformCytoplasmicofFumaratehydratase,mitochondrial	FH	yes	no	0.246549	1.31501	259155	340791	248810	576000	408470	737920	433510	175400	210420	0	571260	248430	218670	560840	287560	386930	39058	223670	127650	443070	470780	289480	216080	195680	372630	130570	562720	332830	283680	475340	321900	321470	240890	192510	269330	187300	416130	0
13	AAAFEEQENETVVVK	1662.81	Q9Y490TLN1_HUMANTalin-1OS=HomosapiensGN=TLN1PE=1SV=3;Q5TCU6Q5TCU6_HUMANTalin-1OS=HomosapiensGN=TLN1PE=4SV=1	Q9Y490TLN1_HUMANTalin-1OS=HomosapiensGN=TLN1PE=1SV=3	Q9Y490	Talin-1	TLN1	yes	no	0.634501	0.769281	139632	107416	162680	301070	0	213840	164950	181720	165150	116000	215000	140610	150530	148930	114930	197010	30983	123750	0	131140	48538	129970	0	315500	171090	166570	189660	115650	0	174400	131950	203170	179800	86979	0	159110	115220	0
14	AAAFEQLQK	1004.53	O94826TOM70_HUMANMitochondrialimportreceptorsubunitTOM70OS=HomosapiensGN=TOMM70APE=1SV=1	O94826TOM70_HUMANMitochondrialimportreceptorsubunitTOM70OS=HomosapiensGN=TOMM70APE=1SV=1	O94826	MitochondrialimportreceptorsubunitTOM70	TOMM70A	yes	yes	0.218974	4.72767	51190.6	242012	592130	55643	0	0	525220	0	0	0	1046600	0	0	0	18382	734390	0	418870	659200	0	318950	0	0	0	87058	0	415270	0	0	0	0	0	0	0	237710	0	386980	0
15	AAAGEFADDPCSSVK	1523.66	P35221CTNA1_HUMANCateninalpha-1OS=HomosapiensGN=CTNNA1PE=1SV=1;F8W845F8W845_HUMANCateninalpha-1OS=HomosapiensGN=CTNNA1PE=2SV=1;P35221-2CTNA1_HUMANIsoform2ofCateninalpha-1OS=HomosapiensGN=CTNNA1;G3XAM7G3XAM7_HUMANCatenin(Cadherin-associatedprotein),alpha1,102kDa,isoformCRA_aOS=HomosapiensGN=CTNNA1PE=2SV=1;E5RIB1E5RIB1_HUMANCateninalpha-1(Fragment)OS=HomosapiensGN=CTNNA1PE=2SV=1;E5RG03E5RG03_HUMANC…	P35221CTNA1_HUMANCateninalpha-1OS=HomosapiensGN=CTNNA1PE=1SV=1	P35221	Cateninalpha-1	CTNNA1	yes	no	0.578303	0.691502	107649	74439.6	141760	0	243370	0	0	351080	0	141620	377000	128270	158070	393940	0	190420	81454	0	0	235700	0	0	132050	124130	232010	0	222440	158190	0	0	174060	194760	205560	0	156000	135040	228730	0
16	AAAGGGGGGAAAAGR	1070.52	Q9UL25RAB21_HUMANRas-relatedproteinRab-21OS=HomosapiensGN=RAB21PE=1SV=3	Q9UL25RAB21_HUMANRas-relatedproteinRab-21OS=HomosapiensGN=RAB21PE=1SV=3	Q9UL25	Ras-relatedproteinRab-21	RAB21	yes	yes	0.805123	0.772777	82990.2	64132.9	72426	120410	65959	102220	85127	156640	109520	79057	54147	74706	69978	150150	86445	101000	70120	104740	128190	112290	38830	74490	0	55980	146190	51825	110400	73319	64640	66852	79555	69277	92809	40284	45990	76111	70491	0
17	AAAIGIDLGTTYSCVGVFQHGK	2264.13	P08107HSP71_HUMANHeatshock70kDaprotein1A/1BOS=HomosapiensGN=HSPA1APE=1SV=5;P08107-2HSP71_HUMANIsoform2ofHeatshock70kDaprotein1A/1BOS=HomosapiensGN=HSPA1A;F8VZJ4F8VZJ4_HUMANHeatshock70kDaprotein1A/1BOS=HomosapiensGN=HSPA1BPE=3SV=1;E7EP94E7EP94_HUMANHeatshock70kDaprotein1A/1BOS=HomosapiensGN=HSPA1APE=3SV=2;Q5SP16Q5SP16_HUMANHeatshock70kDaprotein1A/1BOS=HomosapiensGN=HSPA1APE=4SV=1;E7EP11E7EP11_HUMA…	P08107HSP71_HUMANHeatshock70kDaprotein1A/1BOS=HomosapiensGN=HSPA1APE=1SV=5	P08107	Heatshock70kDaprotein1A/1B	HSPA1A	yes	no	0.472754	17.627	11663.3	205589	0	126770	1097500	1463700	100610	0	0	1130600	0	0	0	0	0	0	0	0	0	0	0	0	0	0	0	0	0	0	0	0	1006800	0	0	0	0	0	1369400	0
18	AAAITSDILEALGR	1399.77	Q15063-3POSTN_HUMANIsoform3ofPeriostinOS=HomosapiensGN=POSTN;B1ALD9B1ALD9_HUMANPeriostinOS=HomosapiensGN=POSTNPE=4SV=1;B1ALD8B1ALD8_HUMANPeriostinOS=HomosapiensGN=POSTNPE=4SV=1;Q15063-4POSTN_HUMANIsoform4ofPeriostinOS=HomosapiensGN=POSTN;Q15063POSTN_HUMANPeriostinOS=HomosapiensGN=POSTNPE=1SV=2;Q15063-2POSTN_HUMANIsoform2ofPeriostinOS=HomosapiensGN=POSTN;F5H628F5H628_HUMANPeriostinOS=HomosapiensGN…	Q15063-3POSTN_HUMANIsoform3ofPeriostinOS=HomosapiensGN=POSTN	Q15063	Isoform3ofPeriostin	POSTN	yes	no	0.0665884	1.9915	1.35949e+06	2.70743e+06	2833500	4632700	2565600	2698400	2674500	1738400	2233600	2070200	3272900	1467900	1554200	0	838090	3387400	937940	0	1125200	2897300	1041600	1514800	1435900	2001400	1559300	51951	2571300	1973400	5927200	2147200	2529000	1528100	1580600	1913600	417980	12255000	2685400	22361
19	AAAMANNLQK	1030.52	Q14498-3RBM39_HUMANIsoform3ofRNA-bindingprotein39OS=HomosapiensGN=RBM39;Q14498-2RBM39_HUMANIsoform2ofRNA-bindingprotein39OS=HomosapiensGN=RBM39;Q14498RBM39_HUMANRNA-bindingprotein39OS=HomosapiensGN=RBM39PE=1SV=2;E1P5S2E1P5S2_HUMANRNA-bindingprotein39OS=HomosapiensGN=RBM39PE=4SV=1;G3XAC6G3XAC6_HUMANRNA-bindingprotein39OS=HomosapiensGN=RBM39PE=2SV=1;H0Y4X3H0Y4X3_HUMANRNA-bindingprotein39(Fragment)O…	Q14498-3RBM39_HUMANIsoform3ofRNA-bindingprotein39OS=HomosapiensGN=RBM39	Q14498	Isoform3ofRNA-bindingprotein39	RBM39	yes	no	0.407633	2.26965	75157.5	170581	267060	52527	0	426410	230390	0	0	142620	314720	113390	167030	0	227870	0	24210	135220	175600	226040	39980	189810	0	0	246580	0	160050	190930	269180	232230	179480	0	246290	134440	150750	0	262360	0
20	AAANEQLTR	972.499	G3V1K1G3V1K1_HUMANCoiled-coil-helix-coiled-coil-helixdomaincontaining3,isoformCRA_bOS=HomosapiensGN=CHCHD3PE=2SV=1;Q9NX63CHCH3_HUMANCoiled-coil-helix-coiled-coil-helixdomain-containingprotein3,mitochondrialOS=HomosapiensGN=CHCHD3PE=1SV=1;C9JRZ6C9JRZ6_HUMANCoiled-coil-helix-coiled-coil-helixdomain-containingprotein3,mitochondrialOS=HomosapiensGN=CHCHD3PE=2SV=1;F8WAR4F8WAR4_HUMANCoiled-coil-helix-c…	G3V1K1G3V1K1_HUMANCoiled-coil-helix-coiled-coil-helixdomaincontaining3,isoformCRA_bOS=HomosapiensGN=CHCHD3PE=2SV=1	G3V1K1	Coiled-coil-helix-coiled-coil-helixdomaincontaining3,isoformCRA_b	CHCHD3	yes	no	0.914801	0.981427	132372	129914	0	0	190760	0	0	250570	0	264300	0	189770	201070	24953	290450	310000	155300	205290	257820	269970	209510	0	263870	0	443910	64176	297520	0	160550	312940	303710	198940	0	0	175330	0	0	0
21	AAAPAPEEEMDECEQALAAEPK	2356.02	P26641EF1G_HUMANElongationfactor1-gammaOS=HomosapiensGN=EEF1GPE=1SV=3;B4DTG2B4DTG2_HUMANElongationfactor1-gammaOS=HomosapiensGN=EEF1GPE=2SV=1	P26641EF1G_HUMANElongationfactor1-gammaOS=HomosapiensGN=EEF1GPE=1SV=3	P26641	Elongationfactor1-gamma	EEF1G	yes	no	0.111065	1.48318	208763	309634	286700	506730	318070	270770	487160	630900	331460	312520	483180	211130	277000	163800	395180	286160	114120	368770	393180	346600	156710	279840	305660	0	324790	0	341840	375750	494780	185760	189180	223350	233570	0	281650	281420	267130	0
22	AAAPDVAPAPGPAPR	1356.71	F8VPF7F8VPF7_HUMANVoltage-gatedhydrogenchannel1OS=HomosapiensGN=HVCN1PE=2SV=1;Q96D96-4HVCN1_HUMANIsoform4ofVoltage-gatedhydrogenchannel1OS=HomosapiensGN=HVCN1;Q96D96-3HVCN1_HUMANIsoform3ofVoltage-gatedhydrogenchannel1OS=HomosapiensGN=HVCN1;Q96D96HVCN1_HUMANVoltage-gatedhydrogenchannel1OS=HomosapiensGN=HVCN1PE=1SV=1	F8VPF7F8VPF7_HUMANVoltage-gatedhydrogenchannel1OS=HomosapiensGN=HVCN1PE=2SV=1	F8VPF7	Voltage-gatedhydrogenchannel1	HVCN1	yes	no	0.105923	0.495251	69372.4	34356.7	49082	98999	62377	0	85790	151410	129100	46073	0	56340	65146	135590	0	0	12590	51938	0	85475	30549	76918	67069	107520	62276	39006	62976	0	83945	65737	89984	59187	74511	75510	42491	85525	0	0
23	AAATAEEPDPK	1098.52	Q99733NP1L4_HUMANNucleosomeassemblyprotein1-like4OS=HomosapiensGN=NAP1L4PE=1SV=1;F5HFY4F5HFY4_HUMANNucleosomeassemblyprotein1-like4OS=HomosapiensGN=NAP1L4bPE=2SV=1;C9J6D1C9J6D1_HUMANNucleosomeassemblyprotein1-like4(Fragment)OS=HomosapiensGN=NAP1L4PE=2SV=1;C9JZI7C9JZI7_HUMANNucleosomeassemblyprotein1-like4(Fragment)OS=HomosapiensGN=NAP1L4PE=2SV=1;A8MXH2A8MXH2_HUMANNucleosomeassemblyprotein1-like4(…	Q99733NP1L4_HUMANNucleosomeassemblyprotein1-like4OS=HomosapiensGN=NAP1L4PE=1SV=1	Q99733	Nucleosomeassemblyprotein1-like4	NAP1L4	yes	no	0.156381	1.28347	163608	209986	0	522270	379650	239250	242870	178000	189010	240540	370510	199650	242070	187060	241450	230900	47841	194130	357360	292280	33997	218400	245740	89017	298610	103910	260940	267030	200860	184230	190940	272590	251740	97002	228030	156780	246770	0
24	AAATGAVAASAASGQAEGK	1587.79	Q9NWH9SLTM_HUMANSAFB-liketranscriptionmodulatorOS=HomosapiensGN=SLTMPE=1SV=2;H0YLW7H0YLW7_HUMANSAFB-liketranscriptionmodulatorOS=HomosapiensGN=SLTMPE=4SV=1;H0YMW8H0YMW8_HUMANSAFB-liketranscriptionmodulatorOS=HomosapiensGN=SLTMPE=4SV=1;H0YNF3H0YNF3_HUMANSAFB-liketranscriptionmodulator(Fragment)OS=HomosapiensGN=SLTMPE=4SV=1;H0YMR6H0YMR6_HUMANSAFB-liketranscriptionmodulatorOS=HomosapiensGN=SLTMPE=4S…	Q9NWH9SLTM_HUMANSAFB-liketranscriptionmodulatorOS=HomosapiensGN=SLTMPE=1SV=2	Q9NWH9	SAFB-liketranscriptionmodulator	SLTM	yes	no	0.171604	441.93	138.72	61304.6	0	0	0	0	0	0	0	0	495670	0	0	0	0	0	0	0	0	0	0	0	0	0	0	0	0	0	0	0	0	0	0	0	238320	0	0	0
25	AAATGPSFWLGNETLK	1661.84	P12955-2PEPD_HUMANIsoform2ofXaa-ProdipeptidaseOS=HomosapiensGN=PEPD;P12955PEPD_HUMANXaa-ProdipeptidaseOS=HomosapiensGN=PEPDPE=1SV=3;P12955-3PEPD_HUMANIsoform3ofXaa-ProdipeptidaseOS=HomosapiensGN=PEPD	P12955-2PEPD_HUMANIsoform2ofXaa-ProdipeptidaseOS=HomosapiensGN=PEPD	P12955	Isoform2ofXaa-Prodipeptidase	PEPD	yes	no	0.637045	0.905133	63012.2	57034.4	0	214020	141300	120390	117580	110990	101300	69021	98102	74389	63000	133200	48741	108770	13230	51152	0	107680	24206	100130	81350	0	80780	72435	176160	76181	0	88236	64660	73988	68337	0	0	67687	128870	0
26	AAATLMSER	948.47	P02730B3AT_HUMANBand3aniontransportproteinOS=HomosapiensGN=SLC4A1PE=1SV=3	P02730B3AT_HUMANBand3aniontransportproteinOS=HomosapiensGN=SLC4A1PE=1SV=3	P02730	Band3aniontransportprotein	SLC4A1	yes	yes	0.833237	0.274603	334385	91823.1	0	0	0	0	0	606270	698380	0	66508	210390	0	269120	0	0	0	22652	149990	229190	0	33548	0	63062	0	0	0	52823	46423	0	36504	0	0	2715600	15359	51725	0	0
27	AAATPESQEPQAK	1326.64	P49006MRP_HUMANMARCKS-relatedproteinOS=HomosapiensGN=MARCKSL1PE=1SV=2	P49006MRP_HUMANMARCKS-relatedproteinOS=HomosapiensGN=MARCKSL1PE=1SV=2	P49006	MARCKS-relatedprotein	MARCKSL1	yes	yes	0.209414	1.02513	980407	1.00504e+06	783040	2667300	1208200	895170	1018400	1331700	483610	960940	1642900	1144500	1103400	1112600	1950600	1331900	393250	1251300	660760	1256100	327470	969430	1249700	55363	2334300	164930	919200	1042300	1126600	1191900	910500	871750	891950	445240	1752200	398540	1405800	0
28	AAAVAAAGAGEPQSPDELLPK	1962.01	Q9NS69TOM22_HUMANMitochondrialimportreceptorsubunitTOM22homologOS=HomosapiensGN=TOMM22PE=1SV=3	Q9NS69TOM22_HUMANMitochondrialimportreceptorsubunitTOM22homologOS=HomosapiensGN=TOMM22PE=1SV=3	Q9NS69	MitochondrialimportreceptorsubunitTOM22homolog	TOMM22	yes	yes	0.400932	0.844613	71789	60633.9	0	268280	198650	0	273810	211810	89955	107930	0	0	175280	0	0	245820	0	253170	186700	157960	106890	155560	205800	54893	0	63420	211730	158830	93878	0	145850	0	0	0	0	99065	0	0
29	AAAVLPVLDLAQR	1335.79	P19404NDUV2_HUMANNADHdehydrogenase[ubiquinone]flavoprotein2,mitochondrialOS=HomosapiensGN=NDUFV2PE=1SV=2;E7EPT4E7EPT4_HUMANNADHdehydrogenase[ubiquinone]flavoprotein2,mitochondrialOS=HomosapiensGN=NDUFV2PE=2SV=1	P19404NDUV2_HUMANNADHdehydrogenase[ubiquinone]flavoprotein2,mitochondrialOS=HomosapiensGN=NDUFV2PE=1SV=2	P19404	NADHdehydrogenase[ubiquinone]flavoprotein2,mitochondrial	NDUFV2	yes	no	0.2934	1.08185	279321	302183	501940	629520	331670	345430	343810	317780	261500	220740	545440	431600	376560	572940	242210	403910	129420	340000	658670	273730	316720	287630	291230	151660	454220	140630	299340	323560	256870	244590	216610	318880	327290	210820	208590	195380	340350	0
30	AAAVPQR	711.403	Q00688FKBP3_HUMANPeptidyl-prolylcis-transisomeraseFKBP3OS=HomosapiensGN=FKBP3PE=1SV=1;G3V5F2G3V5F2_HUMANPeptidyl-prolylcis-transisomeraseFKBP3OS=HomosapiensGN=FKBP3PE=2SV=1	Q00688FKBP3_HUMANPeptidyl-prolylcis-transisomeraseFKBP3OS=HomosapiensGN=FKBP3PE=1SV=1	Q00688	Peptidyl-prolylcis-transisomeraseFKBP3	FKBP3	yes	no	0.180638	1.57836	52632.4	83072.7	68108	116800	107600	0	96038	248390	0	97459	243710	103670	0	201520	0	106200	10720	0	131670	0	0	57266	88419	0	0	37501	127130	138200	155870	0	0	0	92311	0	108390	48973	124130	0
31	AAAYNLVQHGITNLCVIGGDGSLTGANIFR	3101.57	P17858K6PL_HUMAN6-phosphofructokinase,livertypeOS=HomosapiensGN=PFKLPE=1SV=6;P17858-2K6PL_HUMANIsoform2of6-phosphofructokinase,livertypeOS=HomosapiensGN=PFKL	P17858K6PL_HUMAN6-phosphofructokinase,livertypeOS=HomosapiensGN=PFKLPE=1SV=6	P17858	6-phosphofructokinase,livertype	PFKL	yes	no	0.187476	1.73629	193448	335881	147830	118090	225510	418920	582720	1194300	381480	357470	1783300	303260	173700	382040	277550	307460	0	0	178610	466410	23132	201200	243140	161220	0	0	430540	424130	371800	270750	369380	170610	0	0	0	0	314940	0
32	AACLLPK	771.431	P02768ALBU_HUMANSerumalbuminOS=HomosapiensGN=ALBPE=1SV=2;CON__P02768-1;B7WNR0B7WNR0_HUMANSerumalbuminOS=HomosapiensGN=ALBPE=2SV=1;H0YA55H0YA55_HUMANSerumalbumin(Fragment)OS=HomosapiensGN=ALBPE=4SV=1;D6RHD5D6RHD5_HUMANSerumalbuminOS=HomosapiensGN=ALBPE=2SV=1	P02768ALBU_HUMANSerumalbuminOS=HomosapiensGN=ALBPE=1SV=2	P02768	Serumalbumin	ALB	yes	no	0.679103	1.14962	1.1431e+07	1.31413e+07	14321000	14667000	16767000	0	17184000	15660000	64465000	26670	14565000	13351000	13831000	3435100	7490500	17588000	3146800	6949100	7542400	11543000	5315300	15503000	16583000	51435000	4834600	193970	20863000	15671000	24704000	20769000	18550000	15093000	13018000	359800	13598000	0	16171000	0
33	AACLLPKLDELRDEGK	1826.96	P02768ALBU_HUMANSerumalbuminOS=HomosapiensGN=ALBPE=1SV=2;CON__P02768-1;B7WNR0B7WNR0_HUMANSerumalbuminOS=HomosapiensGN=ALBPE=2SV=1;H0YA55H0YA55_HUMANSerumalbumin(Fragment)OS=HomosapiensGN=ALBPE=4SV=1;D6RHD5D6RHD5_HUMANSerumalbuminOS=HomosapiensGN=ALBPE=2SV=1	P02768ALBU_HUMANSerumalbuminOS=HomosapiensGN=ALBPE=1SV=2	P02768	Serumalbumin	ALB	yes	no	0.409485	0.770697	106750	82272.1	211270	232610	311800	485230	337610	308030	244900	0	0	0	228380	97821	0	0	27905	0	255470	0	0	0	0	506360	0	0	0	0	0	0	118920	0	0	0	0	0	0	0
34	AACLPLPGYR	1116.58	P13796PLSL_HUMANPlastin-2OS=HomosapiensGN=LCP1PE=1SV=6;Q5TBN3Q5TBN3_HUMANPlastin-2(Fragment)OS=HomosapiensGN=LCP1PE=4SV=1;Q5TBN5Q5TBN5_HUMANPlastin-2(Fragment)OS=HomosapiensGN=LCP1PE=4SV=1	P13796PLSL_HUMANPlastin-2OS=HomosapiensGN=LCP1PE=1SV=6	P13796	Plastin-2	LCP1	yes	no	0.0341083	1.31587	228122	300179	419030	0	302660	176170	370090	201650	595940	250350	212260	171400	284500	1157300	144950	475670	0	153300	468820	301750	130710	311250	456980	517370	79187	92699	299130	352760	496210	238870	330900	236630	346450	0	316960	679350	325260	0
35	AADAEAEVASLNR	1315.64	J3KN67J3KN67_HUMANTropomyosinalpha-3chainOS=HomosapiensGN=TPM3PE=3SV=1;P06753TPM3_HUMANTropomyosinalpha-3chainOS=HomosapiensGN=TPM3PE=1SV=1	J3KN67J3KN67_HUMANTropomyosinalpha-3chainOS=HomosapiensGN=TPM3PE=3SV=1	J3KN67	Tropomyosinalpha-3chain	TPM3	yes	no	0.102035	0.0222152	306009	6798.05	43634	3090200	0	0	0	116050	79912	0	0	36181	0	129090	0	0	29233	0	0	0	0	0	69213	0	0	0	62358	0	0	0	0	0	65118	0	0	0	0	0
36	AADALEEQQR	1129.54	Q14980-2NUMA1_HUMANIsoform2ofNuclearmitoticapparatusprotein1OS=HomosapiensGN=NUMA1;Q14980NUMA1_HUMANNuclearmitoticapparatusprotein1OS=HomosapiensGN=NUMA1PE=1SV=2;Q14980-4NUMA1_HUMANIsoformNuma-sofNuclearmitoticapparatusprotein1OS=HomosapiensGN=NUMA1;Q14980-3NUMA1_HUMANIsoformNuma-mofNuclearmitoticapparatusprotein1OS=HomosapiensGN=NUMA1;F5H4J1F5H4J1_HUMANNuclearmitoticapparatusprotein1(Fragment)OS…	Q14980-2NUMA1_HUMANIsoform2ofNuclearmitoticapparatusprotein1OS=HomosapiensGN=NUMA1	Q14980	Isoform2ofNuclearmitoticapparatusprotein1	NUMA1	yes	no	0.759592	2.10662	95771.4	201754	0	0	0	0	0	0	0	0	1275100	342420	440620	420680	629510	950790	122790	391820	0	444560	129560	0	594130	116670	0	0	0	641400	327210	0	555960	0	0	0	0	58009	616100	0
37	AADAVEDLR	958.472	Q9UNF0-2PACN2_HUMANIsoform2ofProteinkinaseCandcaseinkinasesubstrateinneuronsprotein2OS=HomosapiensGN=PACSIN2;Q9UNF0PACN2_HUMANProteinkinaseCandcaseinkinasesubstrateinneuronsprotein2OS=HomosapiensGN=PACSIN2PE=1SV=2	Q9UNF0-2PACN2_HUMANIsoform2ofProteinkinaseCandcaseinkinasesubstrateinneuronsprotein2OS=HomosapiensGN=PACSIN2	Q9UNF0	Isoform2ofProteinkinaseCandcaseinkinasesubstrateinneuronsprotein2	PACSIN2	yes	no	0.195169	1.46377	82180.5	120293	0	0	237660	150890	245550	0	154990	316070	410130	0	294440	425680	0	247160	0	0	0	281290	49869	195190	292150	0	373330	0	211360	270590	317760	0	218200	0	0	103450	0	0	262940	0
38	AADDTWEPFASGK	1393.62	P02766TTHY_HUMANTransthyretinOS=HomosapiensGN=TTRPE=1SV=1	P02766TTHY_HUMANTransthyretinOS=HomosapiensGN=TTRPE=1SV=1	P02766	Transthyretin	TTR	yes	yes	0.0872656	1.65704	204099	338200	370620	378230	582630	70807	626970	0	1351000	362070	405450	304720	374440	0	233570	428950	62361	101510	450540	342350	79673	416160	351460	1138400	116510	114080	630130	559240	388240	392630	612420	390590	399270	0	275830	0	513360	0
39	AADEEAFEDNSEEYIR	1886.78	P55060-3XPO2_HUMANIsoform3ofExportin-2OS=HomosapiensGN=CSE1L;P55060XPO2_HUMANExportin-2OS=HomosapiensGN=CSE1LPE=1SV=3;F8W904F8W904_HUMANExportin-2OS=HomosapiensGN=CSE1LPE=2SV=1;B4DUC5B4DUC5_HUMANExportin-2OS=HomosapiensGN=CSE1LPE=2SV=1	P55060-3XPO2_HUMANIsoform3ofExportin-2OS=HomosapiensGN=CSE1L	P55060	Isoform3ofExportin-2	CSE1L	yes	no	0.0551156	1.40618	144193	202761	352720	467980	192110	326810	183090	259350	263750	316540	270940	214910	275640	108810	343610	360540	22928	148570	274340	180580	60050	141890	251200	0	303720	89609	196490	289370	234040	183200	175850	138630	275870	90041	119010	73187	155930	0
40	AADEVAEGK	888.419	P07954-2FUMH_HUMANIsoformCytoplasmicofFumaratehydratase,mitochondrialOS=HomosapiensGN=FH;P07954FUMH_HUMANFumaratehydratase,mitochondrialOS=HomosapiensGN=FHPE=1SV=3	P07954-2FUMH_HUMANIsoformCytoplasmicofFumaratehydratase,mitochondrialOS=HomosapiensGN=FH	P07954	IsoformCytoplasmicofFumaratehydratase,mitochondrial	FH	yes	no	0.408416	1.03555	111392	115352	0	354210	223330	379450	0	128340	0	188800	389120	169660	0	0	290640	178620	56230	96147	171690	33693	151660	166170	0	0	209710	0	178460	0	0	229860	180260	0	182570	149290	0	0	0	0
41	AADHDVGSELPPEGVLGALLR	2115.1	Q9UHG2PCSK1_HUMANProSAASOS=HomosapiensGN=PCSK1NPE=1SV=1	Q9UHG2PCSK1_HUMANProSAASOS=HomosapiensGN=PCSK1NPE=1SV=1	Q9UHG2	ProSAAS	PCSK1N	yes	yes	0.551955	4.50165	2152.63	9690.39	0	0	0	0	0	0	0	0	18046	0	0	0	0	0	22153	0	0	0	0	0	0	0	0	0	0	0	0	0	0	0	0	0	0	96574	0	0
42	AADIDQEVK	987.487	Q86VP6CAND1_HUMANCullin-associatedNEDD8-dissociatedprotein1OS=HomosapiensGN=CAND1PE=1SV=2	Q86VP6CAND1_HUMANCullin-associatedNEDD8-dissociatedprotein1OS=HomosapiensGN=CAND1PE=1SV=2	Q86VP6	Cullin-associatedNEDD8-dissociatedprotein1	CAND1	yes	yes	0.949226	0.719668	374127	269247	509360	614370	518800	963140	537600	612360	609100	654060	78419	585670	401640	266680	24095	984910	323210	629440	0	614430	250250	674350	748960	0	444250	213970	387040	492320	208150	898840	351520	659040	467530	324720	643150	204100	644770	0
43	AADISESSGADCK	1309.55	O43583DENR_HUMANDensity-regulatedproteinOS=HomosapiensGN=DENRPE=1SV=2;F8VVL1F8VVL1_HUMANDensity-regulatedproteinOS=HomosapiensGN=DENRPE=2SV=1	O43583DENR_HUMANDensity-regulatedproteinOS=HomosapiensGN=DENRPE=1SV=2	O43583	Density-regulatedprotein	DENR	yes	no	0.937749	1.17587	51814.4	60927.2	0	178890	100150	146850	0	156180	0	124760	240370	65946	88070	0	109440	183260	36562	112200	149440	102150	0	85225	108960	0	0	0	141380	143360	83362	84601	84251	108120	141900	0	0	0	155130	0
44	AADPPAENSSAPEAEQGGAE	1896.8	P67809YBOX1_HUMANNuclease-sensitiveelement-bindingprotein1OS=HomosapiensGN=YBX1PE=1SV=3;H0Y449H0Y449_HUMANNuclease-sensitiveelement-bindingprotein1(Fragment)OS=HomosapiensGN=YBX1PE=4SV=1	P67809YBOX1_HUMANNuclease-sensitiveelement-bindingprotein1OS=HomosapiensGN=YBX1PE=1SV=3	P67809	Nuclease-sensitiveelement-bindingprotein1	YBX1	yes	no	0.10181	1.16383	177834	206968	204550	277300	281600	322390	236840	198400	151390	156150	347410	192210	175260	247220	151050	300950	29124	232900	286190	191090	38834	94448	223860	0	487200	75604	256190	268300	244180	327050	167590	180300	197770	155450	231020	159710	233030	0
45	AADTDGDGQVNYEEFVR	1884.81	P27482CALL3_HUMANCalmodulin-likeprotein3OS=HomosapiensGN=CALML3PE=1SV=2	P27482CALL3_HUMANCalmodulin-likeprotein3OS=HomosapiensGN=CALML3PE=1SV=2	P27482	Calmodulin-likeprotein3	CALML3	yes	yes	0.0557531	0.00109272	126950	138.72	0	326370	0	0	0	0	0	0	0	48846	0	0	0	0	0	0	0	65176	0	0	0	0	662160	0	0	74154	0	406390	0	0	0	0	0	0	0	0
46	AAEAAAAPAESAAPAAGEEPSKEEGEPK	2635.22	P80723BASP1_HUMANBrainacidsolubleprotein1OS=HomosapiensGN=BASP1PE=1SV=2	P80723BASP1_HUMANBrainacidsolubleprotein1OS=HomosapiensGN=BASP1PE=1SV=2	P80723	Brainacidsolubleprotein1	BASP1	yes	yes	0.586661	0.845999	155161	131266	273460	415720	179230	205560	264260	557190	160050	335800	99810	198990	226970	87049	92944	182280	51449	0	0	275430	0	344170	208700	308230	0	59467	203260	195120	359770	109310	159660	153150	164970	138270	235410	90074	227780	0
47	AAEAAINILK	1012.59	O75569-3PRKRA_HUMANIsoform3ofInterferon-inducibledoublestrandedRNA-dependentproteinkinaseactivatorAOS=HomosapiensGN=PRKRA;O75569-2PRKRA_HUMANIsoform2ofInterferon-inducibledoublestrandedRNA-dependentproteinkinaseactivatorAOS=HomosapiensGN=PRKRA;O75569PRKRA_HUMANInterferon-inducibledoublestrandedRNA-dependentproteinkinaseactivatorAOS=HomosapiensGN=PRKRAPE=1SV=1;F8WEG8F8WEG8_HUMANInterferon-inducibl…	O75569-3PRKRA_HUMANIsoform3ofInterferon-inducibledoublestrandedRNA-dependentproteinkinaseactivatorAOS=HomosapiensGN=PRKRA	O75569	Isoform3ofInterferon-inducibledoublestrandedRNA-dependentproteinkinaseactivatorA	PRKRA	yes	no	0.929279	0.678682	131099	88974.2	149270	292440	148430	138260	157810	352060	169390	125780	357820	98268	125160	301030	117140	276050	63779	106850	0	163910	0	0	100390	0	215250	76088	88967	160300	112980	109150	127280	0	0	0	72331	0	152550	0
48	AAEAGGAEEQYGFLTTPTK	1939.92	P46821MAP1B_HUMANMicrotubule-associatedprotein1BOS=HomosapiensGN=MAP1BPE=1SV=2	P46821MAP1B_HUMANMicrotubule-associatedprotein1BOS=HomosapiensGN=MAP1BPE=1SV=2	P46821	Microtubule-associatedprotein1B	MAP1B	yes	yes	0.433828	0.913759	146941	134268	102030	458270	239560	227380	170880	365240	0	238910	334090	271150	173310	175880	147700	254430	69232	220770	127610	239680	75855	89855	138390	162300	0	0	204600	263560	288210	163130	0	128380	176450	0	72803	84619	136550	0
49	AAEAVAAAVGTGATTAAVMAAAGIAAIGPAK	2623.4	P46821MAP1B_HUMANMicrotubule-associatedprotein1BOS=HomosapiensGN=MAP1BPE=1SV=2	P46821MAP1B_HUMANMicrotubule-associatedprotein1BOS=HomosapiensGN=MAP1BPE=1SV=2	P46821	Microtubule-associatedprotein1B	MAP1B	yes	yes	0.77239	0.965358	121408	117202	120700	453740	177900	206020	197890	495890	98807	130080	898300	86259	83034	110750	131970	171090	9837.1	0	0	167090	27745	52811	0	36860	0	27326	131540	95770	0	186710	126220	30243	26713	40171	14589	0	0	0
50	AAECNIVVTQPR	1356.68	Q08211DHX9_HUMANATP-dependentRNAhelicaseAOS=HomosapiensGN=DHX9PE=1SV=4	Q08211DHX9_HUMANATP-dependentRNAhelicaseAOS=HomosapiensGN=DHX9PE=1SV=4	Q08211	ATP-dependentRNAhelicaseA	DHX9	yes	yes	0.0709531	1.36183	1.37401e+06	1.87117e+06	1666100	2705600	2226300	3291800	2553300	1683200	1213900	1901500	4116700	1429800	1813200	2200200	1732900	2784000	446540	2154900	1563000	1679300	1204500	1278700	1768000	0	3123600	100600	1817300	2788500	2787600	2704300	2704100	1511700	1765600	94282	1412800	1603900	1795000	0
51	AAEDDEDDDVDTK	1436.54	B8ZZQ6B8ZZQ6_HUMANThymosinalpha-1OS=HomosapiensGN=PTMAPE=4SV=1;P06454-2PTMA_HUMANIsoform2ofProthymosinalphaOS=HomosapiensGN=PTMA;P06454PTMA_HUMANProthymosinalphaOS=HomosapiensGN=PTMAPE=1SV=2;B8ZZA1B8ZZA1_HUMANThymosinalpha-1OS=HomosapiensGN=PTMAPE=2SV=1;B8ZZW7B8ZZW7_HUMANThymosinalpha-1OS=HomosapiensGN=PTMAPE=2SV=1;H7C2N1H7C2N1_HUMANThymosinalpha-1(Fragment)OS=HomosapiensGN=PTMAPE=4SV=1	B8ZZQ6B8ZZQ6_HUMANThymosinalpha-1OS=HomosapiensGN=PTMAPE=4SV=1	B8ZZQ6	Thymosinalpha-1	PTMA	yes	no	0.229936	2.15134	620524	1.33496e+06	976740	952260	1697100	2581100	1577100	2195000	1407900	1426700	778230	1055500	886910	767130	1467800	1291200	68563	561780	1922100	1647400	44294	694420	1049300	99072	1464300	1088300	1660700	1612400	1521500	0	972910	828330	1068600	636190	3358700	739210	1322100	0
52	AAEDDEDDDVDTKK	1564.64	B8ZZQ6B8ZZQ6_HUMANThymosinalpha-1OS=HomosapiensGN=PTMAPE=4SV=1;P06454-2PTMA_HUMANIsoform2ofProthymosinalphaOS=HomosapiensGN=PTMA;P06454PTMA_HUMANProthymosinalphaOS=HomosapiensGN=PTMAPE=1SV=2;B8ZZA1B8ZZA1_HUMANThymosinalpha-1OS=HomosapiensGN=PTMAPE=2SV=1;B8ZZW7B8ZZW7_HUMANThymosinalpha-1OS=HomosapiensGN=PTMAPE=2SV=1;H7C2N1H7C2N1_HUMANThymosinalpha-1(Fragment)OS=HomosapiensGN=PTMAPE=4SV=1	B8ZZQ6B8ZZQ6_HUMANThymosinalpha-1OS=HomosapiensGN=PTMAPE=4SV=1	B8ZZQ6	Thymosinalpha-1	PTMA	yes	no	0.411612	2.86004	380433	1.08806e+06	451540	240000	398610	579920	601870	700230	492330	399600	358900	342540	352470	199820	241270	516040	0	232670	242580	473120	0	372980	314340	89880	419020	109890	426150	219300	338600	2088500	399500	312980	470100	205040	1065500	90354	467140	0
53	AAEDYGVIK	964.487	Q01995TAGL_HUMANTransgelinOS=HomosapiensGN=TAGLNPE=1SV=4;H0YCU9H0YCU9_HUMANTransgelin(Fragment)OS=HomosapiensGN=TAGLNPE=4SV=1	Q01995TAGL_HUMANTransgelinOS=HomosapiensGN=TAGLNPE=1SV=4	Q01995	Transgelin	TAGLN	yes	no	0.960399	0.537975	1.54521e+06	831286	0	3151100	969560	444300	1010500	608760	431230	926080	992670	1064600	0	1922200	0	961200	498000	346240	0	1119100	46021	1144000	1103200	8634500	0	1238900	1188500	1240000	2051400	968760	1114200	831660	839440	866260	255480	4239800	845840	0
54	AAEEAFVNDIDESSPGTEWER	2351.02	P09496-2CLCA_HUMANIsoformNon-brainofClathrinlightchainAOS=HomosapiensGN=CLTA;F5H6N3F5H6N3_HUMANClathrinlightchainAOS=HomosapiensGN=CLTAPE=2SV=1	P09496-2CLCA_HUMANIsoformNon-brainofClathrinlightchainAOS=HomosapiensGN=CLTA	P09496	IsoformNon-brainofClathrinlightchainA	CLTA	yes	no	0.201874	0.763642	238339	182006	212110	422640	166460	295460	252470	249870	204570	268710	308070	188580	164630	410210	143230	300940	0	376360	153530	249920	41099	109180	157100	254420	350410	93844	286010	241540	212060	391030	168930	177710	227750	165260	161140	114340	211300	0
55	AAEEEDEADPK	1202.49	P20962PTMS_HUMANParathymosinOS=HomosapiensGN=PTMSPE=1SV=2	P20962PTMS_HUMANParathymosinOS=HomosapiensGN=PTMSPE=1SV=2	P20962	Parathymosin	PTMS	yes	yes	0.0396237	2.07796	31578.3	65618.2	45457	101140	68431	65284	67198	163290	75267	50682	32869	55798	55000	0	64434	80984	14274	24169	74538	45185	0	57384	45439	0	0	56045	69958	64012	80824	42962	40478	47429	63888	0	92249	67594	64727	0
56	AAEEEDEADPKR	1358.6	P20962PTMS_HUMANParathymosinOS=HomosapiensGN=PTMSPE=1SV=2	P20962PTMS_HUMANParathymosinOS=HomosapiensGN=PTMSPE=1SV=2	P20962	Parathymosin	PTMS	yes	yes	0.640568	1.0728	349012	374422	514930	822000	811510	700120	777300	2066100	597260	127000	503690	546990	531360	357900	748460	770340	59753	349920	130480	114440	0	84230	743300	0	25284	84894	85393	649150	93863	87574	75299	39349	42911	35792	120120	85008	890170	0
57	AAEEPQQQK	1027.49	Q96FW1OTUB1_HUMANUbiquitinthioesteraseOTUB1OS=HomosapiensGN=OTUB1PE=1SV=2;F5GYJ8F5GYJ8_HUMANUbiquitinthioesteraseOTUB1OS=HomosapiensGN=OTUB1PE=2SV=1;F5H6Q1F5H6Q1_HUMANUbiquitinthioesteraseOTUB1OS=HomosapiensGN=OTUB1PE=2SV=1;F5H3F0F5H3F0_HUMANUbiquitinthioesteraseOTUB1OS=HomosapiensGN=OTUB1PE=2SV=1	Q96FW1OTUB1_HUMANUbiquitinthioesteraseOTUB1OS=HomosapiensGN=OTUB1PE=1SV=2	Q96FW1	UbiquitinthioesteraseOTUB1	OTUB1	yes	no	0.259189	1.63482	63097.4	103153	95174	159690	111840	166830	104840	90700	115400	116760	187930	91668	110800	0	96323	208500	0	120290	155150	130470	24616	66730	119670	66782	145620	0	154020	90601	135870	68259	89733	76183	83762	41204	111580	71857	90495	0
58	AAEEPSKVEEK	1215.6	P29966MARCS_HUMANMyristoylatedalanine-richC-kinasesubstrateOS=HomosapiensGN=MARCKSPE=1SV=4	P29966MARCS_HUMANMyristoylatedalanine-richC-kinasesubstrateOS=HomosapiensGN=MARCKSPE=1SV=4	P29966	Myristoylatedalanine-richC-kinasesubstrate	MARCKS	yes	yes	0.806586	0.901272	47345.1	42670.8	68868	193300	51637	0	100450	50127	31510	54469	120240	34741	71475	0	0	108110	0	78684	0	75229	0	36201	55044	38802	49877	13009	77606	66379	100160	108480	67113	72632	46519	0	33810	23446	83535	0
59	AAEEQGDDQDSEK	1420.56	Q1KMD3HNRL2_HUMANHeterogeneousnuclearribonucleoproteinU-likeprotein2OS=HomosapiensGN=HNRNPUL2PE=1SV=1;H3BQZ7H3BQZ7_HUMANHCG2044799OS=HomosapiensGN=hCG_2044799PE=4SV=1	Q1KMD3HNRL2_HUMANHeterogeneousnuclearribonucleoproteinU-likeprotein2OS=HomosapiensGN=HNRNPUL2PE=1SV=1	Q1KMD3	HeterogeneousnuclearribonucleoproteinU-likeprotein2	HNRNPUL2	yes	no	0.737818	1.32655	44098.3	58498.6	65126	96839	67550	87010	60175	80952	100700	68269	102070	69083	66354	37103	49234	92650	19309	43498	138160	66268	24602	55488	66146	18399	98687	39898	78454	76715	0	43152	44789	51255	59915	45616	43003	54351	61382	0
60	AAEGIPK	684.381	E9PCV6E9PCV6_HUMANCollagenalpha-3(VI)chainOS=HomosapiensGN=COL6A3PE=2SV=1;P12111-4CO6A3_HUMANIsoform4ofCollagenalpha-3(VI)chainOS=HomosapiensGN=COL6A3;C9JNG9C9JNG9_HUMANCollagenalpha-3(VI)chain(Fragment)OS=HomosapiensGN=COL6A3PE=2SV=1;P12111-2CO6A3_HUMANIsoform2ofCollagenalpha-3(VI)chainOS=HomosapiensGN=COL6A3;P12111CO6A3_HUMANCollagenalpha-3(VI)chainOS=HomosapiensGN=COL6A3PE=1SV=5;E7ENL6E7ENL6_H…	P12111-2CO6A3_HUMANIsoform2ofCollagenalpha-3(VI)chainOS=HomosapiensGN=COL6A3	P12111	Isoform2ofCollagenalpha-3(VI)chain	COL6A3	no	no	0.888462	0.994096	59986.7	59632.6	38406	162970	0	0	60534	0	118110	71841	0	0	71496	101250	55898	101160	0	0	0	92826	35658	60551	96502	194320	131320	197990	0	0	127460	0	71864	0	51861	68468	0	178810	0	0
61	AAELFHQLSQALEVLTDAAAR	2253.18	H0YLQ7H0YLQ7_HUMANDnaJhomologsubfamilyCmember17OS=HomosapiensGN=DNAJC17PE=4SV=1;H0YK99H0YK99_HUMANDnaJhomologsubfamilyCmember17OS=HomosapiensGN=DNAJC17PE=4SV=1;Q9NVM6DJC17_HUMANDnaJhomologsubfamilyCmember17OS=HomosapiensGN=DNAJC17PE=1SV=1	H0YLQ7H0YLQ7_HUMANDnaJhomologsubfamilyCmember17OS=HomosapiensGN=DNAJC17PE=4SV=1	H0YLQ7	DnaJhomologsubfamilyCmember17	DNAJC17	yes	no	0.89191	1.19421	35483.7	42375.1	14154	54040	53640	136360	168410	183050	25845	28238	175880	8940.5	0	50374	0	34787	0	0	49391	0	0	0	0	0	37213	0	0	0	0	44288	21676	14266	0	19830	14030	0	0	0
62	AAELIANSLATAGDGLIELR	1997.08	P35232PHB_HUMANProhibitinOS=HomosapiensGN=PHBPE=1SV=1;C9JW96C9JW96_HUMANProhibitin(Fragment)OS=HomosapiensGN=PHBPE=2SV=2	P35232PHB_HUMANProhibitinOS=HomosapiensGN=PHBPE=1SV=1	P35232	Prohibitin	PHB	yes	no	0.251789	1.2033	401814	483503	431930	571790	443150	1063400	837790	1014300	0	635330	1411000	424450	207660	992650	368140	631970	59949	369880	481230	448680	313570	250750	275660	0	667580	202460	492350	555500	570100	693650	407360	200110	226540	48626	88357	222440	612570	0
63	AAESLADPTEYENLFPGLK	2064.01	B4DZI8B4DZI8_HUMANCoatomerproteincomplex,subunitbeta2(Betaprime),isoformCRA_bOS=HomosapiensGN=COPB2PE=2SV=1;P35606COPB2_HUMANCoatomersubunitbetaOS=HomosapiensGN=COPB2PE=1SV=2	B4DZI8B4DZI8_HUMANCoatomerproteincomplex,subunitbeta2(Betaprime),isoformCRA_bOS=HomosapiensGN=COPB2PE=2SV=1	B4DZI8	Coatomerproteincomplex,subunitbeta2(Betaprime),isoformCRA_b	COPB2	yes	no	0.175979	0.998263	109575	109385	69744	261510	164740	159570	182510	279380	184800	102950	276930	73170	65018	257950	123140	111760	13948	93560	98785	179740	24293	74167	77218	0	114780	72156	149740	83268	188080	182670	95910	51338	70938	0	76335	68226	136790	0
64	AAFALGGLGSGFASNR	1494.76	F8VPD4F8VPD4_HUMANCADproteinOS=HomosapiensGN=CADPE=2SV=1;P27708PYR1_HUMANCADproteinOS=HomosapiensGN=CADPE=1SV=3	F8VPD4F8VPD4_HUMANCADproteinOS=HomosapiensGN=CADPE=2SV=1	F8VPD4	CADprotein	CAD	yes	no	0.143234	7.45366	11444.7	85305	0	0	0	0	0	0	0	0	259750	0	0	0	105650	0	37054	81826	0	0	49019	0	0	0	0	0	123270	198990	367700	0	0	0	0	0	0	0	0	0
65	AAFDDAIAELDTLSEESYK	2086.96	P622581433E_HUMAN14-3-3proteinepsilonOS=HomosapiensGN=YWHAEPE=1SV=1;P62258-21433E_HUMANIsoformSVof14-3-3proteinepsilonOS=HomosapiensGN=YWHAE;K7EM20K7EM20_HUMAN14-3-3proteinepsilon(Fragment)OS=HomosapiensGN=YWHAEPE=4SV=1	P622581433E_HUMAN14-3-3proteinepsilonOS=HomosapiensGN=YWHAEPE=1SV=1	P62258	14-3-3proteinepsilon	YWHAE	yes	no	0.127312	1.22498	1.32089e+06	1.61807e+06	1172800	3117100	1692600	3761900	1963300	2565500	1136100	1200300	2751000	725150	579300	1398300	1973100	3465000	12471	789880	1843000	2017700	131410	439200	678290	586460	2522400	709270	1675300	2157400	1381200	2306600	1432200	526550	428470	1229600	903710	385090	2132200	0
66	AAFGEEVDAVDTGISR	1635.77	O00273-2DFFA_HUMANIsoformDFF35ofDNAfragmentationfactorsubunitalphaOS=HomosapiensGN=DFFA;O00273DFFA_HUMANDNAfragmentationfactorsubunitalphaOS=HomosapiensGN=DFFAPE=1SV=1	O00273-2DFFA_HUMANIsoformDFF35ofDNAfragmentationfactorsubunitalphaOS=HomosapiensGN=DFFA	O00273	IsoformDFF35ofDNAfragmentationfactorsubunitalpha	SUPT5H	yes	no	0.918164	0.870538	44275.5	38543.6	68685	0	120120	208980	0	270670	0	63629	165400	0	114520	0	0	0	0	56095	0	0	0	108040	0	0	0	0	0	0	0	158740	0	43766	139950	0	0	0	56136	0
67	AAFGGSGGR	778.372	CON__P35908;P35908K22E_HUMANKeratin,typeIIcytoskeletal2epidermalOS=HomosapiensGN=KRT2PE=1SV=2	P35908K22E_HUMANKeratin,typeIIcytoskeletal2epidermalOS=HomosapiensGN=KRT2PE=1SV=2	P35908	Keratin,typeIIcytoskeletal2epidermal	KRT2	no	no	0.128868	0.564658	493297	278544	0	0	0	0	0	0	0	0	0	287680	331780	275060	117600	0	91998	136670	138240	197800	100870	0	0	2291800	0	2873400	0	243660	0	211370	258710	370850	355470	290340	110750	0	159360	76198
68	AAFGLSEAGFNTACVTK	1742.83	D6RFM5D6RFM5_HUMANSuccinatedehydrogenase[ubiquinone]flavoproteinsubunit,mitochondrialOS=HomosapiensGN=SDHAPE=2SV=1;E9PBJ5E9PBJ5_HUMANSuccinatedehydrogenase[ubiquinone]flavoproteinsubunit,mitochondrialOS=HomosapiensGN=SDHAPE=2SV=1;P31040DHSA_HUMANSuccinatedehydrogenase[ubiquinone]flavoproteinsubunit,mitochondrialOS=HomosapiensGN=SDHAPE=1SV=2	D6RFM5D6RFM5_HUMANSuccinatedehydrogenase[ubiquinone]flavoproteinsubunit,mitochondrialOS=HomosapiensGN=SDHAPE=2SV=1	D6RFM5	Succinatedehydrogenase[ubiquinone]flavoproteinsubunit,mitochondrial	SDHA	yes	no	0.367755	1.25844	242786	305532	516920	467290	361590	630820	388240	293050	353150	256930	488310	0	369420	588000	219000	409160	99745	235920	556260	292620	138230	388260	283750	254260	294120	0	187950	245610	414860	431890	353250	278450	291650	0	194870	318260	391530	4846.9
69	AAFGQGSGPIMLDEVQCTGTEASLADCK	2912.3	Q08380LG3BP_HUMANGalectin-3-bindingproteinOS=HomosapiensGN=LGALS3BPPE=1SV=1;K7EKQ5K7EKQ5_HUMANGalectin-3-bindingproteinOS=HomosapiensGN=LGALS3BPPE=4SV=1;K7EP36K7EP36_HUMANGalectin-3-bindingprotein(Fragment)OS=HomosapiensGN=LGALS3BPPE=4SV=1;K7ERZ6K7ERZ6_HUMANGalectin-3-bindingproteinOS=HomosapiensGN=LGALS3BPPE=4SV=1;K7EJD3K7EJD3_HUMANGalectin-3-bindingproteinOS=HomosapiensGN=LGALS3BPPE=4SV=1	Q08380LG3BP_HUMANGalectin-3-bindingproteinOS=HomosapiensGN=LGALS3BPPE=1SV=1	Q08380	Galectin-3-bindingprotein	LGALS3BP	yes	no	0.488623	1.85747	39413.6	73209.7	0	0	109190	0	0	0	183010	88879	321860	147740	0	196490	0	0	0	0	0	0	0	58221	0	89654	145880	0	139310	0	243750	0	133000	0	0	0	56531	0	94826	0
70	AAFNSGK	693.345	P04406G3P_HUMANGlyceraldehyde-3-phosphatedehydrogenaseOS=HomosapiensGN=GAPDHPE=1SV=3	P04406G3P_HUMANGlyceraldehyde-3-phosphatedehydrogenaseOS=HomosapiensGN=GAPDHPE=1SV=3	P04406	Glyceraldehyde-3-phosphatedehydrogenase	GAPDH	yes	yes	0.473797	1.11654	67373.4	75225	75829	140390	66990	121910	129080	242490	165950	75952	131740	38211	62027	76967	63458	139450	15550	55048	72937	86746	0	66996	76534	72200	118050	35087	109240	84779	84514	18887	89273	0	134390	0	68369	59458	73319	0
71	AAFTAFEEAQLPR	1449.73	Q96CT7CC124_HUMANCoiled-coildomain-containingprotein124OS=HomosapiensGN=CCDC124PE=1SV=1	Q96CT7CC124_HUMANCoiled-coildomain-containingprotein124OS=HomosapiensGN=CCDC124PE=1SV=1	Q96CT7	Coiled-coildomain-containingprotein124	CCDC124	yes	yes	0.00469595	790.198	138.72	109616	0	0	0	258490	265100	0	123020	0	294270	0	0	0	0	0	0	0	196550	219570	0	0	184070	0	0	0	0	0	0	0	0	183800	0	0	0	146460	0	0
72	AAFTECCQAADK	1370.56	P02768ALBU_HUMANSerumalbuminOS=HomosapiensGN=ALBPE=1SV=2;CON__P02768-1;B7WNR0B7WNR0_HUMANSerumalbuminOS=HomosapiensGN=ALBPE=2SV=1;H0YA55H0YA55_HUMANSerumalbumin(Fragment)OS=HomosapiensGN=ALBPE=4SV=1;D6RHD5D6RHD5_HUMANSerumalbuminOS=HomosapiensGN=ALBPE=2SV=1	P02768ALBU_HUMANSerumalbuminOS=HomosapiensGN=ALBPE=1SV=2	P02768	Serumalbumin	ALB	yes	no	0.466872	1.05421	1.69425e+07	1.7861e+07	17690000	24700000	20320000	1045200	26167000	22594000	85436000	27294000	28762000	20463000	24759000	4033800	9004800	26766000	3954100	15906000	8154800	16988000	8878000	21115000	28526000	66596000	7910500	161320	30137000	26399000	30593000	34563000	25862000	21602000	29546000	0	155190	2884600	24855000	0
73	AAFTECCQAADKAACLLPK	2123.98	P02768ALBU_HUMANSerumalbuminOS=HomosapiensGN=ALBPE=1SV=2;CON__P02768-1;B7WNR0B7WNR0_HUMANSerumalbuminOS=HomosapiensGN=ALBPE=2SV=1;H0YA55H0YA55_HUMANSerumalbumin(Fragment)OS=HomosapiensGN=ALBPE=4SV=1;D6RHD5D6RHD5_HUMANSerumalbuminOS=HomosapiensGN=ALBPE=2SV=1	P02768ALBU_HUMANSerumalbuminOS=HomosapiensGN=ALBPE=1SV=2	P02768	Serumalbumin	ALB	yes	no	0.588572	1.45943	215545	314574	341220	758370	122140	0	522350	760910	415730	162660	0	233720	288500	0	0	254520	108820	81948	95674	701080	101450	339720	433450	630870	0	406640	221700	290160	178010	0	203270	359450	290910	0	145360	2392400	170320	0
74	AAFTVSLDPGPLEQFPHSMEPQLR	2666.32	Q9UKD2MRT4_HUMANmRNAturnoverprotein4homologOS=HomosapiensGN=MRTO4PE=1SV=2	Q9UKD2MRT4_HUMANmRNAturnoverprotein4homologOS=HomosapiensGN=MRTO4PE=1SV=2	Q9UKD2	mRNAturnoverprotein4homolog	MRTO4	yes	yes	0.501449	1.44921	44312.4	64217.7	0	0	0	206010	114540	0	139190	73339	203730	0	0	116390	0	0	0	0	123920	119550	0	0	0	0	157440	0	111550	119080	96098	212080	94014	0	0	0	0	0	96059	0
75	AAGASDVVLYK	1092.58	Q9NSD9SYFB_HUMANPhenylalanine--tRNAligasebetasubunitOS=HomosapiensGN=FARSBPE=1SV=3	Q9NSD9SYFB_HUMANPhenylalanine--tRNAligasebetasubunitOS=HomosapiensGN=FARSBPE=1SV=3	Q9NSD9	Phenylalanine--tRNAligasebetasubunit	FARSB	yes	yes	0.125709	1.49784	243994	365462	405860	78366	379740	556050	63024	403040	283970	254430	761090	318230	415080	441890	396210	0	86640	346430	497820	396250	195770	357760	364470	186210	398800	104180	494740	354070	398210	391430	362900	312060	375650	221740	358310	240780	489590	10117
76	AAGGDHGSPDSYR	1288.54	P30566-2PUR8_HUMANIsoform2ofAdenylosuccinatelyaseOS=HomosapiensGN=ADSL;P30566PUR8_HUMANAdenylosuccinatelyaseOS=HomosapiensGN=ADSLPE=1SV=2;E7ERF4E7ERF4_HUMANAdenylosuccinatelyaseOS=HomosapiensGN=ADSLPE=2SV=1;B0QY75B0QY75_HUMANAdenylosuccinatelyase(Fragment)OS=HomosapiensGN=ADSLPE=4SV=1	P30566-2PUR8_HUMANIsoform2ofAdenylosuccinatelyaseOS=HomosapiensGN=ADSL	P30566	Isoform2ofAdenylosuccinatelyase	ADSL	yes	no	0.0351609	1.33796	86650.1	115934	124380	0	93533	178660	165310	304970	116990	123450	233020	93401	124420	129180	110630	87665	32641	96493	106570	180310	68163	160860	115810	0	209230	100010	135580	134050	155480	101800	102010	103940	110190	77311	68947	95385	116230	0
77	AAGHPGDPESQQR	1348.61	Q9Y490TLN1_HUMANTalin-1OS=HomosapiensGN=TLN1PE=1SV=3;Q5TCU6Q5TCU6_HUMANTalin-1OS=HomosapiensGN=TLN1PE=4SV=1	Q9Y490TLN1_HUMANTalin-1OS=HomosapiensGN=TLN1PE=1SV=3	Q9Y490	Talin-1	TLN1	yes	no	0.838452	0.916686	95788.9	87808.4	119360	235730	116480	136250	138010	206100	157690	106240	138550	96444	96094	167590	93092	23792	25660	0	0	128950	0	86127	0	175490	0	115540	69633	110940	71585	131350	91838	0	107780	93338	79519	127330	113120	0
78	AAGLATMISTMRPDIDNMDEYVR	2569.2	O75533SF3B1_HUMANSplicingfactor3Bsubunit1OS=HomosapiensGN=SF3B1PE=1SV=3	O75533SF3B1_HUMANSplicingfactor3Bsubunit1OS=HomosapiensGN=SF3B1PE=1SV=3	O75533	Splicingfactor3Bsubunit1	SF3B1	yes	yes	0.399046	1.18584	242940	288088	356930	340970	322490	604180	780910	880710	0	381350	930040	160380	239950	373070	294120	367620	0	213470	244720	257080	0	200470	219670	0	442570	0	288620	380110	566930	420020	231640	133560	106500	0	93461	129390	447570	0
79	AAGSPSPLPAPDPAPK	1471.77	Q9BZE9ASPC1_HUMANTethercontainingUBXdomainforGLUT4OS=HomosapiensGN=ASPSCR1PE=1SV=1;Q9BZE9-2ASPC1_HUMANIsoform2ofTethercontainingUBXdomainforGLUT4OS=HomosapiensGN=ASPSCR1;Q9BZE9-3ASPC1_HUMANIsoform3ofTethercontainingUBXdomainforGLUT4OS=HomosapiensGN=ASPSCR1;J3KRF7J3KRF7_HUMANTether-containingUBXdomainforGLUT4(Fragment)OS=HomosapiensGN=ASPSCR1PE=4SV=1;J3KRY8J3KRY8_HUMANTether-containingUBXdomainfor…	Q9BZE9ASPC1_HUMANTethercontainingUBXdomainforGLUT4OS=HomosapiensGN=ASPSCR1PE=1SV=1	Q9BZE9	TethercontainingUBXdomainforGLUT4	ASPSCR1	yes	no	0.169217	1.59607	37735	60227.7	0	0	0	183950	76530	113510	0	0	85491	73934	0	205490	64639	107470	0	94559	106460	78026	0	104240	0	0	0	0	71274	54511	87991	0	69057	56278	72949	0	0	89467	80962	0
80	AAGTLYTYPENWR	1540.73	P26641EF1G_HUMANElongationfactor1-gammaOS=HomosapiensGN=EEF1GPE=1SV=3	P26641EF1G_HUMANElongationfactor1-gammaOS=HomosapiensGN=EEF1GPE=1SV=3	P26641	Elongationfactor1-gamma	EEF1G	yes	yes	0.128829	1.38688	850860	1.18004e+06	1418300	2057400	1708000	1572300	1163100	2016400	1088900	964440	2091600	914800	816460	1192500	1048400	2447100	180230	639660	1899600	1227700	754740	652190	976150	239610	1085000	894830	1565500	1419100	1662900	1215000	947240	801910	691200	691550	575790	742730	925030	0
81	AAGVEAAAEVAATEIK	1499.78	P52272-2HNRPM_HUMANIsoform2ofHeterogeneousnuclearribonucleoproteinMOS=HomosapiensGN=HNRNPM;P52272HNRPM_HUMANHeterogeneousnuclearribonucleoproteinMOS=HomosapiensGN=HNRNPMPE=1SV=3	P52272-2HNRPM_HUMANIsoform2ofHeterogeneousnuclearribonucleoproteinMOS=HomosapiensGN=HNRNPM	P52272	Isoform2ofHeterogeneousnuclearribonucleoproteinM	HNRNPM	yes	no	0.15592	1.22073	1.71524e+06	2.09384e+06	3418600	2719300	2595800	4821700	4336400	3683700	1970600	2093900	3435900	1811600	1934800	1358400	2409100	2821700	514910	3351100	2637600	2218100	1087400	1333800	1497800	325910	2312800	1080700	2695700	1860000	2049100	2774600	1648100	1987600	1820300	1694300	1464700	1327800	2456600	53438
82	AAGVNVEPFWPGLFAK	1701.89	P05386RLA1_HUMAN60SacidicribosomalproteinP1OS=HomosapiensGN=RPLP1PE=1SV=1	P05386RLA1_HUMAN60SacidicribosomalproteinP1OS=HomosapiensGN=RPLP1PE=1SV=1	P05386	60SacidicribosomalproteinP1	RPLP1	yes	yes	0.0989621	1.18251	63371.3	74937.1	141490	127940	83443	107520	94781	89633	44724	55469	130300	50072	45590	124720	74702	113890	0	73208	110340	78021	13848	59920	57117	23249	131360	31970	106610	86351	87476	88791	58584	75169	42415	36657	76998	38471	99469	0
83	AAGVPSATITWR	1228.66	P98160PGBM_HUMANBasementmembrane-specificheparansulfateproteoglycancoreproteinOS=HomosapiensGN=HSPG2PE=1SV=4	P98160PGBM_HUMANBasementmembrane-specificheparansulfateproteoglycancoreproteinOS=HomosapiensGN=HSPG2PE=1SV=4	P98160	Basementmembrane-specificheparansulfateproteoglycancoreprotein	HSPG2	yes	yes	0.100677	1.12475	484289	544702	0	0	600160	391950	775620	1499200	582460	470620	1297700	422080	369740	1649600	224790	838840	133490	334730	191790	531300	112560	398350	0	0	627640	254580	635930	665960	1636100	546450	601940	617090	544510	504220	160300	1165600	527800	0
84	AAHGGSAASSALK	1126.57	O94888UBXN7_HUMANUBXdomain-containingprotein7OS=HomosapiensGN=UBXN7PE=1SV=2;F8WB69F8WB69_HUMANUBXdomain-containingprotein7OS=HomosapiensGN=UBXN7PE=2SV=1	O94888UBXN7_HUMANUBXdomain-containingprotein7OS=HomosapiensGN=UBXN7PE=1SV=2	O94888	UBXdomain-containingprotein7	UBXN7	yes	no	0.683162	0.778223	172030	133878	331310	0	334840	411960	299250	553040	172240	313330	192320	289510	0	0	0	0	85344	354980	275780	316310	0	303080	355410	0	729140	0	445190	293850	428740	0	0	307640	310290	168300	0	99244	325430	0
85	AAHLCAEAALR	1181.6	Q9UQ80PA2G4_HUMANProliferation-associatedprotein2G4OS=HomosapiensGN=PA2G4PE=1SV=3;F8VTY8F8VTY8_HUMANProliferation-associatedprotein2G4OS=HomosapiensGN=PA2G4PE=2SV=1;F8VRZ3F8VRZ3_HUMANProliferation-associatedprotein2G4OS=HomosapiensGN=PA2G4PE=2SV=1;F8VR77F8VR77_HUMANProliferation-associatedprotein2G4OS=HomosapiensGN=PA2G4PE=2SV=1;H0YIN7H0YIN7_HUMANUncharacterizedprotein(Fragment)OS=HomosapiensPE=4…	Q9UQ80PA2G4_HUMANProliferation-associatedprotein2G4OS=HomosapiensGN=PA2G4PE=1SV=3	Q9UQ80	Proliferation-associatedprotein2G4	PA2G4	yes	no	0.0679963	1.26373	412339	521083	186850	0	264230	366440	212090	796430	254390	200870	484920	508610	134280	547070	782450	226200	22800	919480	1248800	990180	65370	646640	129540	0	1264100	0	227220	266970	845810	984320	777440	698340	835030	0	569690	132250	786900	0
86	AAHSEGNTTAGLDMR	1529.69	P78371TCPB_HUMANT-complexprotein1subunitbetaOS=HomosapiensGN=CCT2PE=1SV=4;P78371-2TCPB_HUMANIsoform2ofT-complexprotein1subunitbetaOS=HomosapiensGN=CCT2	P78371TCPB_HUMANT-complexprotein1subunitbetaOS=HomosapiensGN=CCT2PE=1SV=4	P78371	T-complexprotein1subunitbeta	CCT2	yes	no	0.938824	0.215095	410232	88239	782210	2129600	163200	137930	108570	56369	57450	0	137380	45455	93213	174780	74652	129130	0	108800	119630	73072	11967	46711	48404	0	1823100	0	72110	117540	198830	176520	59085	59709	72887	41856	38584	0	117240	0
87	AAHVFFTDSCPDALFNELVK	2280.09	P61764STXB1_HUMANSyntaxin-bindingprotein1OS=HomosapiensGN=STXBP1PE=1SV=1;P61764-2STXB1_HUMANIsoform2ofSyntaxin-bindingprotein1OS=HomosapiensGN=STXBP1	P61764STXB1_HUMANSyntaxin-bindingprotein1OS=HomosapiensGN=STXBP1PE=1SV=1	P61764	Syntaxin-bindingprotein1	STXBP1	yes	no	0.815604	1.11136	136605	151817	167830	431990	139040	682170	329590	386440	174410	201800	537910	86564	54293	96007	0	271600	0	91661	0	311590	0	16240	87267	53001	260500	0	261300	251350	0	181530	225870	80343	72152	0	97474	59638	289670	0
88	AAIAQALAGEVSVVPPSR	1734.96	Q2TAY7SMU1_HUMANWD40repeat-containingproteinSMU1OS=HomosapiensGN=SMU1PE=1SV=2	Q2TAY7SMU1_HUMANWD40repeat-containingproteinSMU1OS=HomosapiensGN=SMU1PE=1SV=2	Q2TAY7	WD40repeat-containingproteinSMU1	SMU1	yes	yes	0.795193	1.65057	149055	246026	0	0	519470	1368900	631500	0	0	0	0	0	0	238050	636680	0	0	0	0	0	113360	0	550540	0	565500	0	0	0	0	442030	0	0	0	392500	624420	0	0	0
89	AAIDWFDGK	1021.49	P35637-2FUS_HUMANIsoformShortofRNA-bindingproteinFUSOS=HomosapiensGN=FUS;P35637FUS_HUMANRNA-bindingproteinFUSOS=HomosapiensGN=FUSPE=1SV=1;H3BPE7H3BPE7_HUMANRNA-bindingproteinFUSOS=HomosapiensGN=FUSPE=4SV=1;K7EPT6K7EPT6_HUMANTATA-bindingprotein-associatedfactor2NOS=HomosapiensGN=TAF15PE=4SV=1;Q92804-2RBP56_HUMANIsoformShortofTATA-bindingprotein-associatedfactor2NOS=HomosapiensGN=TAF15;Q92804RBP56_…	P35637-2FUS_HUMANIsoformShortofRNA-bindingproteinFUSOS=HomosapiensGN=FUS	P35637	IsoformShortofRNA-bindingproteinFUS	FUS	no	no	0.129232	1.3746	1.10812e+06	1.52321e+06	1562100	1984000	1573500	2122000	1780300	2326600	1755200	1619800	3367000	1170800	1696800	743990	1289100	1666800	526470	1353100	1484000	1752400	784640	1511700	1940600	148050	1848100	600280	1534100	1454700	1826500	2494300	1335800	2172300	1359800	731120	1590900	936550	1335000	0
90	AAIDWFDGKEFSGNPIK	1893.93	P35637-2FUS_HUMANIsoformShortofRNA-bindingproteinFUSOS=HomosapiensGN=FUS;P35637FUS_HUMANRNA-bindingproteinFUSOS=HomosapiensGN=FUSPE=1SV=1;H3BPE7H3BPE7_HUMANRNA-bindingproteinFUSOS=HomosapiensGN=FUSPE=4SV=1	P35637-2FUS_HUMANIsoformShortofRNA-bindingproteinFUSOS=HomosapiensGN=FUS	P35637	IsoformShortofRNA-bindingproteinFUS	FUS	yes	no	0.500027	0.621217	558245	346791	1102400	1202900	0	766640	1019900	611540	308620	411160	940980	391570	262660	581340	353400	464770	26072	2085000	1232200	778950	0	0	318020	230330	597290	123130	391830	545270	0	804700	332040	487140	0	0	0	434860	0	0
91	AAIGLLAR	783.497	P07741APT_HUMANAdeninephosphoribosyltransferaseOS=HomosapiensGN=APRTPE=1SV=2;P07741-2APT_HUMANIsoform2ofAdeninephosphoribosyltransferaseOS=HomosapiensGN=APRT;H3BQF1H3BQF1_HUMANAdeninephosphoribosyltransferase(Fragment)OS=HomosapiensGN=APRTPE=4SV=1;H3BQZ9H3BQZ9_HUMANAdeninephosphoribosyltransferaseOS=HomosapiensGN=APRTPE=4SV=1;H3BQB1H3BQB1_HUMANAdeninephosphoribosyltransferase(Fragment)OS=Homosapi…	P07741APT_HUMANAdeninephosphoribosyltransferaseOS=HomosapiensGN=APRTPE=1SV=2	P07741	Adeninephosphoribosyltransferase	APRT	yes	no	0.119464	1.27928	142973	182902	193250	244520	146260	189740	170450	57210	280270	251910	231630	147790	155560	270570	278090	229730	0	76743	249910	182780	91764	141030	164290	173080	400180	121550	134850	175470	170330	229000	145290	127400	242690	93518	204540	133150	218720	0
92	AAIISAEGDSK	1060.54	P35232PHB_HUMANProhibitinOS=HomosapiensGN=PHBPE=1SV=1;C9JW96C9JW96_HUMANProhibitin(Fragment)OS=HomosapiensGN=PHBPE=2SV=2	P35232PHB_HUMANProhibitinOS=HomosapiensGN=PHBPE=1SV=1	P35232	Prohibitin	PHB	yes	no	0.525413	1.11308	412593	459248	462530	610780	601100	871350	641890	655180	364310	372030	1178500	540960	597740	810050	309690	766750	221440	0	565730	559190	280930	433620	519550	192800	822900	194470	772080	658150	0	843270	508280	401450	684270	320460	325350	358420	746800	0
93	AAILPTSIFLTNK	1387.81	O14744-2ANM5_HUMANIsoform2ofProteinarginineN-methyltransferase5OS=HomosapiensGN=PRMT5;O14744ANM5_HUMANProteinarginineN-methyltransferase5OS=HomosapiensGN=PRMT5PE=1SV=4;B4DX49B4DX49_HUMANProteinarginineN-methyltransferase5OS=HomosapiensGN=PRMT5PE=2SV=1;G3V5W5G3V5W5_HUMANProteinarginineN-methyltransferase5OS=HomosapiensGN=PRMT5PE=2SV=1;H0YJX6H0YJX6_HUMANProteinarginineN-methyltransferase5(Fragment)…	O14744-2ANM5_HUMANIsoform2ofProteinarginineN-methyltransferase5OS=HomosapiensGN=PRMT5	O14744	Isoform2ofProteinarginineN-methyltransferase5	PRMT5	yes	no	0.412895	1.7764	46605.2	82789.3	142020	125310	115800	100270	84227	108200	101620	148590	236490	160010	83678	0	99546	197210	33294	0	0	132080	0	82041	105270	0	86038	0	0	98277	188340	150030	117200	126350	162700	0	125040	48744	86668	0
94	AAISGENAGLVR	1156.62	P19827ITIH1_HUMANInter-alpha-trypsininhibitorheavychainH1OS=HomosapiensGN=ITIH1PE=1SV=3;F5H7E1F5H7E1_HUMANInter-alpha-trypsininhibitorheavychainH1OS=HomosapiensGN=ITIH1PE=4SV=1;F8WAS2F8WAS2_HUMANInter-alpha-trypsininhibitorheavychainH1OS=HomosapiensGN=ITIH1PE=2SV=1;CON__Q0VCM5	P19827ITIH1_HUMANInter-alpha-trypsininhibitorheavychainH1OS=HomosapiensGN=ITIH1PE=1SV=3	P19827	Inter-alpha-trypsininhibitorheavychainH1	ITIH1	yes	no	0.610494	1.46708	430136	631042	884380	1057500	1077200	100390	1209700	672270	3196800	749670	826120	825560	992890	0	118300	0	581490	0	1362100	830410	502840	949850	834700	299410	2059100	51188	0	0	1413100	0	857770	0	916070	0	0	0	0	0
95	AALAGGTTMIIDHVVPEPESSLTEAYEK	2928.44	Q14195-2DPYL3_HUMANIsoformLCRMP-4ofDihydropyrimidinase-relatedprotein3OS=HomosapiensGN=DPYSL3;Q14195DPYL3_HUMANDihydropyrimidinase-relatedprotein3OS=HomosapiensGN=DPYSL3PE=1SV=1	Q14195-2DPYL3_HUMANIsoformLCRMP-4ofDihydropyrimidinase-relatedprotein3OS=HomosapiensGN=DPYSL3	Q14195	IsoformLCRMP-4ofDihydropyrimidinase-relatedprotein3	DPYSL3	yes	no	0.0022952	1.21994	683129	833376	1219300	0	1250500	1444100	1480900	5520800	1205400	889220	1847600	1200100	930990	1091400	553950	1414500	77275	438760	951800	1401500	154110	530220	67426	0	0	478490	1081600	352170	910690	0	1013100	551810	516650	384660	346450	824590	1199100	0
96	AALAGGTTMIIDHVVPEPGTSLLAAFDQWR	3136.6	Q16555DPYL2_HUMANDihydropyrimidinase-relatedprotein2OS=HomosapiensGN=DPYSL2PE=1SV=1;Q16555-2DPYL2_HUMANIsoform2ofDihydropyrimidinase-relatedprotein2OS=HomosapiensGN=DPYSL2	Q16555DPYL2_HUMANDihydropyrimidinase-relatedprotein2OS=HomosapiensGN=DPYSL2PE=1SV=1	Q16555	Dihydropyrimidinase-relatedprotein2	DPYSL2	yes	no	0.620002	0.344872	108329	37359.7	0	356450	0	124350	195890	425710	56815	30934	151480	8942.2	0	69631	0	142880	0	0	46515	122350	0	0	0	41518	63776	20525	63004	45952	0	233010	87078	0	0	0	0	0	39874	0
97	AALAHSEEVTASQVAATK	1782.91	Q15149PLEC_HUMANPlectinOS=HomosapiensGN=PLECPE=1SV=3;Q15149-7PLEC_HUMANIsoform7ofPlectinOS=HomosapiensGN=PLEC;Q15149-8PLEC_HUMANIsoform8ofPlectinOS=HomosapiensGN=PLEC;Q15149-9PLEC_HUMANIsoform9ofPlectinOS=HomosapiensGN=PLEC;Q15149-5PLEC_HUMANIsoform5ofPlectinOS=HomosapiensGN=PLEC;Q15149-4PLEC_HUMANIsoform4ofPlectinOS=HomosapiensGN=PLEC;Q15149-6PLEC_HUMANIsoform6ofPlectinOS=HomosapiensGN=PLEC;Q151…	Q15149PLEC_HUMANPlectinOS=HomosapiensGN=PLECPE=1SV=3	Q15149	Plectin	PLEC	yes	no	0.870245	0.617041	341884	210956	0	740920	242300	274510	234120	433470	260880	235190	412640	231590	185480	594790	92746	335850	0	118540	182180	178310	84836	232900	197000	899810	241130	421080	306170	219850	0	367810	239260	263190	204900	281980	169100	436210	340330	0
98	AALAPLPPLPAQFK	1432.84	Q9NP79VTA1_HUMANVacuolarproteinsorting-associatedproteinVTA1homologOS=HomosapiensGN=VTA1PE=1SV=1	Q9NP79VTA1_HUMANVacuolarproteinsorting-associatedproteinVTA1homologOS=HomosapiensGN=VTA1PE=1SV=1	Q9NP79	Vacuolarproteinsorting-associatedproteinVTA1homolog	VTA1	yes	yes	0.327394	0.990199	225988	223773	263080	540760	210070	251780	282980	653250	156910	202030	623820	201680	194060	236980	131290	270590	87359	293980	460660	366690	52484	205830	267390	77886	196580	61838	219780	326550	188030	259300	277200	154750	146670	127260	264350	93974	272550	0
99	AALDSGAFQSVWVSTDHDEIENVAK	2688.27	Q8NFW8NEUA_HUMANN-acylneuraminatecytidylyltransferaseOS=HomosapiensGN=CMASPE=1SV=2;Q8NFW8-2NEUA_HUMANIsoform2ofN-acylneuraminatecytidylyltransferaseOS=HomosapiensGN=CMAS	Q8NFW8NEUA_HUMANN-acylneuraminatecytidylyltransferaseOS=HomosapiensGN=CMASPE=1SV=2	Q8NFW8	N-acylneuraminatecytidylyltransferase	CMAS	yes	no	0.478245	1.48017	108361	160394	291200	0	270940	483920	556370	681890	477220	201100	383250	0	0	0	219080	0	0	0	0	0	0	0	0	0	0	0	229240	0	359590	364210	0	0	0	144350	0	0	259460	0
100	AALEALLGR	912.539	C9JIE4C9JIE4_HUMANSyneminOS=HomosapiensGN=SYNMPE=2SV=1;O15061-2SYNEM_HUMANIsoform2ofSyneminOS=HomosapiensGN=SYNM;O15061SYNEM_HUMANSyneminOS=HomosapiensGN=SYNMPE=1SV=2;O15061-3SYNEM_HUMANIsoform3ofSyneminOS=HomosapiensGN=SYNM	C9JIE4C9JIE4_HUMANSyneminOS=HomosapiensGN=SYNMPE=2SV=1	C9JIE4	Synemin	SYNM	yes	no	0.307121	0.0072502	19133.3	138.72	0	0	0	0	0	0	0	0	0	0	0	0	0	0	0	0	0	0	0	0	0	208940	0	0	0	0	0	0	0	0	0	0	0	0	0	0
101	AALEDTLAETEAR	1388.68	P08727K1C19_HUMANKeratin,typeIcytoskeletal19OS=HomosapiensGN=KRT19PE=1SV=4;CON__P08727;K7EMS3K7EMS3_HUMANKeratin,typeIcytoskeletal19(Fragment)OS=HomosapiensGN=KRT19PE=4SV=1	P08727K1C19_HUMANKeratin,typeIcytoskeletal19OS=HomosapiensGN=KRT19PE=1SV=4	P08727	Keratin,typeIcytoskeletal19	KRT19	yes	no	0.595168	0.187078	1.92309e+06	359768	1552000	3222200	1241800	502140	1027400	2944000	0	1426500	1856200	1042400	1378500	8418900	0	1463900	0	2411600	0	1622800	0	1310900	1688600	0	4155800	0	1853600	1646800	0	0	1519300	1462400	1104300	0	603750	253560	1554300	0
102	AALEEVYPDLTPEETRR	1987.99	Q9H0D6-2XRN2_HUMANIsoform2of5-3exoribonuclease2OS=HomosapiensGN=XRN2;B4DZC3B4DZC3_HUMAN5-3exoribonuclease2OS=HomosapiensGN=XRN2PE=2SV=1;Q9H0D6XRN2_HUMAN5-3exoribonuclease2OS=HomosapiensGN=XRN2PE=1SV=1	Q9H0D6-2XRN2_HUMANIsoform2of5-3exoribonuclease2OS=HomosapiensGN=XRN2	Q9H0D6	Isoform2of5-3exoribonuclease2	XRN2	yes	no	0.398877	1.04014	217293	226015	366830	0	512520	0	524220	562100	332440	436930	0	450770	387300	505340	542590	570770	0	423310	599470	365050	283370	446100	377330	0	0	216310	333940	541350	299360	540860	517480	442950	338690	357090	0	280230	594390	0
103	AALETDENLLLCAPTGAGK	1942.97	O75643U520_HUMANU5smallnuclearribonucleoprotein200kDahelicaseOS=HomosapiensGN=SNRNP200PE=1SV=2;O75643-2U520_HUMANIsoform2ofU5smallnuclearribonucleoprotein200kDahelicaseOS=HomosapiensGN=SNRNP200;C9JAQ9C9JAQ9_HUMANU5smallnuclearribonucleoprotein200kDahelicaseOS=HomosapiensGN=SNRNP200PE=2SV=2	O75643U520_HUMANU5smallnuclearribonucleoprotein200kDahelicaseOS=HomosapiensGN=SNRNP200PE=1SV=2	O75643	U5smallnuclearribonucleoprotein200kDahelicase	SNRNP200	yes	no	0.141577	1.27464	169197	215665	252300	312730	306910	455830	354250	390680	175590	182050	383550	195150	104970	285120	254930	408180	38780	195810	180140	227300	61019	167020	154040	0	281860	0	253790	283070	439370	354660	150200	87565	153760	0	184030	130720	355920	0
104	AALEYLEDIDLK	1391.72	Q9BRX8-2F213A_HUMANIsoform2ofRedox-regulatoryproteinFAM213AOS=HomosapiensGN=FAM213A;Q9BRX8F213A_HUMANRedox-regulatoryproteinFAM213AOS=HomosapiensGN=FAM213APE=1SV=3	Q9BRX8-2F213A_HUMANIsoform2ofRedox-regulatoryproteinFAM213AOS=HomosapiensGN=FAM213A	Q9BRX8	Isoform2ofRedox-regulatoryproteinFAM213A	FAM213A	yes	no	0.524668	0.38454	202423	77839.8	287060	221050	232300	0	419660	809060	83560	0	0	175820	260280	0	0	0	0	376910	0	0	36853	0	0	142450	671160	0	274480	0	388430	0	228320	91439	0	0	261230	0	0	0
105	AALGPLVTGLYDVQAFK	1761.97	P11172UMPS_HUMANUridine5-monophosphatesynthaseOS=HomosapiensGN=UMPSPE=1SV=1;F2Z3P2F2Z3P2_HUMANOrotatephosphoribosyltransferaseOS=HomosapiensGN=UMPSPE=4SV=1;F2Z303F2Z303_HUMANOrotatephosphoribosyltransferaseOS=HomosapiensGN=UMPSPE=4SV=1;F8WDG4F8WDG4_HUMANOrotatephosphoribosyltransferaseOS=HomosapiensGN=UMPSPE=2SV=1;E9PFD2E9PFD2_HUMANOrotatephosphoribosyltransferaseOS=HomosapiensGN=UMPSPE=2SV=1	P11172UMPS_HUMANUridine5-monophosphatesynthaseOS=HomosapiensGN=UMPSPE=1SV=1	P11172	Uridine5-monophosphatesynthase	UMPS	yes	no	0.977892	0.695717	49876.8	34700.1	26517	99555	46230	0	70860	123490	0	49933	138830	30249	33131	102860	35219	58710	0	51594	79022	0	0	43742	30565	0	0	0	54595	0	32939	169620	74327	0	0	0	46890	0	53049	0
106	AALLELWELR	1212.69	Q13813SPTN1_HUMANSpectrinalphachain,non-erythrocytic1OS=HomosapiensGN=SPTAN1PE=1SV=3;Q13813-3SPTN1_HUMANIsoform3ofSpectrinalphachain,non-erythrocytic1OS=HomosapiensGN=SPTAN1;Q13813-2SPTN1_HUMANIsoform2ofSpectrinalphachain,non-erythrocytic1OS=HomosapiensGN=SPTAN1;A6NG51A6NG51_HUMANSpectrinalphachain,non-erythrocytic1OS=HomosapiensGN=SPTAN1PE=2SV=2	Q13813SPTN1_HUMANSpectrinalphachain,non-erythrocytic1OS=HomosapiensGN=SPTAN1PE=1SV=3	Q13813	Spectrinalphachain,non-erythrocytic1	SPTAN1	yes	no	0.213762	1.0899	107139	116770	109520	170390	123220	197940	104810	319830	93567	105040	314420	74305	63812	111390	126540	150440	36468	87999	122830	94706	52249	76792	75232	63303	100250	48090	105650	107770	87542	174720	135220	102240	51759	112650	137870	71569	102490	0
107	AALLELWELRR	1368.79	Q13813SPTN1_HUMANSpectrinalphachain,non-erythrocytic1OS=HomosapiensGN=SPTAN1PE=1SV=3;Q13813-3SPTN1_HUMANIsoform3ofSpectrinalphachain,non-erythrocytic1OS=HomosapiensGN=SPTAN1;Q13813-2SPTN1_HUMANIsoform2ofSpectrinalphachain,non-erythrocytic1OS=HomosapiensGN=SPTAN1;A6NG51A6NG51_HUMANSpectrinalphachain,non-erythrocytic1OS=HomosapiensGN=SPTAN1PE=2SV=2	Q13813SPTN1_HUMANSpectrinalphachain,non-erythrocytic1OS=HomosapiensGN=SPTAN1PE=1SV=3	Q13813	Spectrinalphachain,non-erythrocytic1	SPTAN1	yes	no	0.549564	0.5656	75244.1	42558.1	129400	75371	95996	98464	102600	87004	35877	83661	103390	85587	46337	146590	0	73045	0	152870	0	95786	22092	71556	88497	137400	82088	0	53882	72715	68794	104590	121950	59188	44119	40246	78798	0	69060	0
108	AALLETLSLLLAK	1354.84	Q92616GCN1L_HUMANTranslationalactivatorGCN1OS=HomosapiensGN=GCN1L1PE=1SV=6	Q92616GCN1L_HUMANTranslationalactivatorGCN1OS=HomosapiensGN=GCN1L1PE=1SV=6	Q92616	TranslationalactivatorGCN1	GCN1L1	yes	yes	0.406119	2.11845	12065.4	25559.8	14871	22125	14253	27119	32994	33569	45121	18537	110900	10308	0	0	39146	18238	0	6494	54691	0	0	0	0	0	0	0	0	0	0	69005	15885	0	0	0	0	0	0	0
109	AALLWALAAALER	1367.79	Q8IZ83-3A16A1_HUMANIsoform3ofAldehydedehydrogenasefamily16memberA1OS=HomosapiensGN=ALDH16A1;Q8IZ83A16A1_HUMANAldehydedehydrogenasefamily16memberA1OS=HomosapiensGN=ALDH16A1PE=1SV=2;F8WBH3F8WBH3_HUMANAldehydedehydrogenasefamily16memberA1OS=HomosapiensGN=ALDH16A1PE=2SV=1;F5H4B6F5H4B6_HUMANAldehydedehydrogenasefamily16memberA1OS=HomosapiensGN=ALDH16A1PE=2SV=1	Q8IZ83-3A16A1_HUMANIsoform3ofAldehydedehydrogenasefamily16memberA1OS=HomosapiensGN=ALDH16A1	Q8IZ83	Isoform3ofAldehydedehydrogenasefamily16memberA1	ALDH16A1	yes	no	0.884752	0.750673	18581.2	13948.4	9622.5	22542	15175	25854	56295	44625	12053	14722	47389	0	0	27025	9266.7	12800	0	9592.2	15383	16034	0	0	0	11666	28828	16594	9110	13688	8323.7	36323	16012	0	0	22266	7299.9	7566.9	12869	0
110	AALMESQGQQQEER	1603.73	Q14980-2NUMA1_HUMANIsoform2ofNuclearmitoticapparatusprotein1OS=HomosapiensGN=NUMA1;Q14980NUMA1_HUMANNuclearmitoticapparatusprotein1OS=HomosapiensGN=NUMA1PE=1SV=2;Q14980-4NUMA1_HUMANIsoformNuma-sofNuclearmitoticapparatusprotein1OS=HomosapiensGN=NUMA1;Q14980-3NUMA1_HUMANIsoformNuma-mofNuclearmitoticapparatusprotein1OS=HomosapiensGN=NUMA1	Q14980-2NUMA1_HUMANIsoform2ofNuclearmitoticapparatusprotein1OS=HomosapiensGN=NUMA1	Q14980	Isoform2ofNuclearmitoticapparatusprotein1	NUMA1	yes	no	0.248477	1.00173	242622	243041	264890	323790	304330	622810	242340	729870	254240	322570	639470	231080	217550	324730	259910	336610	54177	425910	153140	391250	66515	244580	241610	31954	335500	112370	421400	319410	236590	155340	323040	224600	243220	286040	100550	123650	294970	0
111	AALPSHVVTMLDNFPTNLHPMSQLSAAVTALNSESNFAR	4151.06	B4DJV2B4DJV2_HUMANCitratesynthaseOS=HomosapiensGN=CSPE=2SV=1;O75390CISY_HUMANCitratesynthase,mitochondrialOS=HomosapiensGN=CSPE=1SV=2;F8VRI6F8VRI6_HUMANCitratesynthase,mitochondrial(Fragment)OS=HomosapiensGN=CSPE=2SV=1;F8VPA1F8VPA1_HUMANCitratesynthase,mitochondrial(Fragment)OS=HomosapiensGN=CSPE=4SV=1;H0YH82H0YH82_HUMANCitratesynthase,mitochondrial(Fragment)OS=HomosapiensGN=CSPE=4SV=1;F8VRP1F8VR…	B4DJV2B4DJV2_HUMANCitratesynthaseOS=HomosapiensGN=CSPE=2SV=1	B4DJV2	Citratesynthase	CS	yes	no	0.328673	0.715163	408175	291912	0	769670	478600	993600	1073000	1257700	482040	129890	888690	34496	41997	564020	118940	583170	0	0	205420	385120	0	41575	0	0	1036700	36788	176640	409730	253200	860310	124190	0	24436	0	0	0	191430	0
112	AALQELLSK	971.565	P62851RS25_HUMAN40SribosomalproteinS25OS=HomosapiensGN=RPS25PE=1SV=1	P62851RS25_HUMAN40SribosomalproteinS25OS=HomosapiensGN=RPS25PE=1SV=1	P62851	40SribosomalproteinS25	RPS25	yes	yes	0.102771	1.39254	1.38221e+06	1.92479e+06	2403400	1870000	1510300	2128900	2234100	1646000	1516400	2491300	3218300	1728600	1556200	3173400	1820900	1406800	449990	1877800	1977800	2842300	1680100	1915400	1680900	944720	1721600	679500	2381000	1721100	2660900	2954000	1786700	1489600	1880400	565280	2284600	1333800	1996700	0
113	AALSALESFLK	1148.64	P78527PRKDC_HUMANDNA-dependentproteinkinasecatalyticsubunitOS=HomosapiensGN=PRKDCPE=1SV=3;E7EUY0E7EUY0_HUMANDNA-dependentproteinkinasecatalyticsubunitOS=HomosapiensGN=PRKDCPE=2SV=1;P78527-2PRKDC_HUMANIsoform2ofDNA-dependentproteinkinasecatalyticsubunitOS=HomosapiensGN=PRKDC	P78527PRKDC_HUMANDNA-dependentproteinkinasecatalyticsubunitOS=HomosapiensGN=PRKDCPE=1SV=3	P78527	DNA-dependentproteinkinasecatalyticsubunit	PRKDC	yes	no	0.0790887	1.62525	284121	461769	406870	587000	476340	853730	481220	403740	392770	436730	689330	355340	346390	249960	486870	465830	166530	468440	758410	601250	275550	264650	489960	42982	538780	152730	466090	368350	613670	462240	389640	418320	343450	198870	304850	214980	339160	0
114	AALSASEGEEVPQDK	1529.72	O95831-3AIFM1_HUMANIsoform3ofApoptosis-inducingfactor1,mitochondrialOS=HomosapiensGN=AIFM1;O95831AIFM1_HUMANApoptosis-inducingfactor1,mitochondrialOS=HomosapiensGN=AIFM1PE=1SV=1;Q1L6K4Q1L6K4_HUMANApoptosis-inducingfactor1,mitochondrialOS=HomosapiensGN=PDCD8PE=2SV=1;O95831-4AIFM1_HUMANIsoform4ofApoptosis-inducingfactor1,mitochondrialOS=HomosapiensGN=AIFM1	O95831-3AIFM1_HUMANIsoform3ofApoptosis-inducingfactor1,mitochondrialOS=HomosapiensGN=AIFM1	O95831	Isoform3ofApoptosis-inducingfactor1,mitochondrial	AIFM1	yes	no	0.489344	2.75786	24866	68576.9	0	121340	0	0	0	0	0	0	517290	146640	115400	0	0	0	54033	0	0	0	110080	0	0	96627	0	74157	164150	220150	0	0	122420	185510	0	0	0	105640	0	0
115	AALSSQQQQQLALLLQQFQTLK	2484.37	C9JHW1C9JHW1_HUMANPERQaminoacid-richwithGYFdomain-containingprotein2(Fragment)OS=HomosapiensGN=GIGYF2PE=2SV=1;E7ESB6E7ESB6_HUMANPERQaminoacid-richwithGYFdomain-containingprotein2(Fragment)OS=HomosapiensGN=GIGYF2PE=2SV=1;E9PC50E9PC50_HUMANPERQaminoacid-richwithGYFdomain-containingprotein2OS=HomosapiensGN=GIGYF2PE=2SV=2;Q6Y7W6-4PERQ2_HUMANIsoform3ofPERQaminoacid-richwithGYFdomain-containingprotein2…	C9JHW1C9JHW1_HUMANPERQaminoacid-richwithGYFdomain-containingprotein2(Fragment)OS=HomosapiensGN=GIGYF2PE=2SV=1	C9JHW1	PERQaminoacid-richwithGYFdomain-containingprotein2(Fragment)	GIGYF2	yes	no	0.634926	1.01423	27893	28290	28507	50873	70355	80564	57465	97463	50675	50096	125180	39622	17118	61973	20842	74584	0	0	0	0	0	0	0	21102	0	0	54045	0	60554	55376	45253	0	21320	18510	0	0	44507	0
116	AALTTLFK	863.512	Q96KP4CNDP2_HUMANCytosolicnon-specificdipeptidaseOS=HomosapiensGN=CNDP2PE=1SV=2;Q96KP4-2CNDP2_HUMANIsoform2ofCytosolicnon-specificdipeptidaseOS=HomosapiensGN=CNDP2;J3QKT2J3QKT2_HUMANCytosolicnon-specificdipeptidase(Fragment)OS=HomosapiensGN=CNDP2PE=4SV=1;J3KSV5J3KSV5_HUMANCytosolicnon-specificdipeptidase(Fragment)OS=HomosapiensGN=CNDP2PE=4SV=1;J3QQN6J3QQN6_HUMANCytosolicnon-specificdipeptidase(Fr…	Q96KP4CNDP2_HUMANCytosolicnon-specificdipeptidaseOS=HomosapiensGN=CNDP2PE=1SV=2	Q96KP4	Cytosolicnon-specificdipeptidase	CNDP2	yes	no	0.898596	0.742267	94795.4	70363.6	165650	169520	97373	24036	111840	63314	58576	88426	103810	90642	72837	156030	100240	94411	40900	159160	95017	43182	63691	80571	105680	114860	157870	53735	88976	26784	127770	133240	59600	164050	77219	46330	123930	0	0	0
117	AALVDLEPGTMDSVR	1572.78	Q9BUF5TBB6_HUMANTubulinbeta-6chainOS=HomosapiensGN=TUBB6PE=1SV=1;K7EL29K7EL29_HUMANTubulinbeta-6chain(Fragment)OS=HomosapiensGN=TUBB6PE=4SV=1;K7ESQ3K7ESQ3_HUMANTubulinbeta-6chainOS=HomosapiensGN=TUBB6PE=4SV=1;K7EQT3K7EQT3_HUMANTubulinbeta-6chainOS=HomosapiensGN=TUBB6PE=4SV=1;K7EJ64K7EJ64_HUMANTubulinbeta-6chainOS=HomosapiensGN=TUBB6PE=4SV=1;K7ERA8K7ERA8_HUMANTubulinbeta-6chainOS=HomosapiensGN=TUB…	Q9BUF5TBB6_HUMANTubulinbeta-6chainOS=HomosapiensGN=TUBB6PE=1SV=1	Q9BUF5	Tubulinbeta-6chain	TUBB6	yes	no	0.903851	1.11752	71788.7	80225.3	0	0	0	0	0	0	243670	0	371810	178970	0	0	0	0	82850	0	0	0	0	0	0	231050	0	289340	0	0	0	301440	66766	316310	0	172810	0	0	0	0
118	AALVGGTTMIIDHVVPEPGSSLLTSFEK	2868.49	Q14194-2DPYL1_HUMANIsoformLCRMP-1ofDihydropyrimidinase-relatedprotein1OS=HomosapiensGN=CRMP1;E9PD68E9PD68_HUMANDihydropyrimidinase-relatedprotein1OS=HomosapiensGN=CRMP1PE=2SV=1;Q14194DPYL1_HUMANDihydropyrimidinase-relatedprotein1OS=HomosapiensGN=CRMP1PE=1SV=1	Q14194-2DPYL1_HUMANIsoformLCRMP-1ofDihydropyrimidinase-relatedprotein1OS=HomosapiensGN=CRMP1	Q14194	IsoformLCRMP-1ofDihydropyrimidinase-relatedprotein1	CRMP1	yes	no	0.492517	0.786772	110587	87006.5	79780	260640	143750	150010	252690	407450	91053	99314	233050	48964	56603	116090	62692	170150	0	63513	70124	136280	0	52388	51062	0	149180	0	95355	118830	155980	151620	111440	32687	32418	66434	29300	20747	126820	0
119	AALVLEDGSVLR	1241.7	F8VPD4F8VPD4_HUMANCADproteinOS=HomosapiensGN=CADPE=2SV=1;P27708PYR1_HUMANCADproteinOS=HomosapiensGN=CADPE=1SV=3	F8VPD4F8VPD4_HUMANCADproteinOS=HomosapiensGN=CADPE=2SV=1	F8VPD4	CADprotein	CAD	yes	no	0.508367	1.23607	34954.6	43206.3	0	48617	0	0	91588	84815	61511	40466	77352	28786	38631	52025	75379	68947	13362	53721	65504	77636	19989	31852	39008	17988	0	23269	40631	0	63179	64422	61503	28374	36778	48025	44451	27573	41149	0
120	AAMDNSEIAGEK	1234.55	H7C463H7C463_HUMANMitochondrialinnermembraneprotein(Fragment)OS=HomosapiensGN=IMMTPE=4SV=1;C9J406C9J406_HUMANMitochondrialinnermembraneproteinOS=HomosapiensGN=IMMTPE=2SV=1;B9A067B9A067_HUMANMitochondrialinnermembraneproteinOS=HomosapiensGN=IMMTPE=2SV=2;Q16891-3IMMT_HUMANIsoform3ofMitochondrialinnermembraneproteinOS=HomosapiensGN=IMMT;Q16891-2IMMT_HUMANIsoform2ofMitochondrialinnermembraneproteinOS…	H7C463H7C463_HUMANMitochondrialinnermembraneprotein(Fragment)OS=HomosapiensGN=IMMTPE=4SV=1	H7C463	Mitochondrialinnermembraneprotein(Fragment)	IMMT	yes	no	0.132123	1.45263	79504.9	115491	116920	132270	104190	138390	129920	129600	116710	154750	393970	146480	112020	177680	130290	115640	55138	89160	95256	202280	90055	130750	81590	0	180170	62912	122870	101560	71550	109010	106850	85660	104520	0	76245	53025	106850	0
121	AAMDNSEIAGEKK	1362.64	H7C463H7C463_HUMANMitochondrialinnermembraneprotein(Fragment)OS=HomosapiensGN=IMMTPE=4SV=1;C9J406C9J406_HUMANMitochondrialinnermembraneproteinOS=HomosapiensGN=IMMTPE=2SV=1;B9A067B9A067_HUMANMitochondrialinnermembraneproteinOS=HomosapiensGN=IMMTPE=2SV=2;Q16891-3IMMT_HUMANIsoform3ofMitochondrialinnermembraneproteinOS=HomosapiensGN=IMMT;Q16891-2IMMT_HUMANIsoform2ofMitochondrialinnermembraneproteinOS…	H7C463H7C463_HUMANMitochondrialinnermembraneprotein(Fragment)OS=HomosapiensGN=IMMTPE=4SV=1	H7C463	Mitochondrialinnermembraneprotein(Fragment)	IMMT	yes	no	0.69807	1.32848	15092.3	20049.7	0	0	0	79752	0	0	0	68494	159180	27311	0	100260	0	103560	13491	50738	0	0	0	0	0	0	0	0	0	111990	0	0	0	0	0	0	0	0	0	0
122	AAMEALVVEVTK	1259.68	Q08211DHX9_HUMANATP-dependentRNAhelicaseAOS=HomosapiensGN=DHX9PE=1SV=4;Q08211-2DHX9_HUMANIsoform2ofATP-dependentRNAhelicaseAOS=HomosapiensGN=DHX9	Q08211DHX9_HUMANATP-dependentRNAhelicaseAOS=HomosapiensGN=DHX9PE=1SV=4	Q08211	ATP-dependentRNAhelicaseA	DHX9	yes	no	0.291029	7.57369	44210.9	334839	0	0	42741	97365	0	0	0	53076	2249800	0	48520	82243	58843	82176	135220	75701	1430500	62300	29262	42175	0	0	76723	0	1294700	99719	48488	80197	0	0	0	34710	0	28859	42813	0
123	AAMIVNQLSK	1073.59	F5GWP8F5GWP8_HUMANJunctionplakoglobinOS=HomosapiensGN=JUPPE=2SV=1;C9JK18C9JK18_HUMANJunctionplakoglobin(Fragment)OS=HomosapiensGN=JUPPE=2SV=1;C9JKY1C9JKY1_HUMANJunctionplakoglobin(Fragment)OS=HomosapiensGN=JUPPE=2SV=1;C9JTX4C9JTX4_HUMANJunctionplakoglobin(Fragment)OS=HomosapiensGN=JUPPE=2SV=1;C9J826C9J826_HUMANJunctionplakoglobin(Fragment)OS=HomosapiensGN=JUPPE=2SV=1;P14923PLAK_HUMANJunctionplako…	F5GWP8F5GWP8_HUMANJunctionplakoglobinOS=HomosapiensGN=JUPPE=2SV=1	F5GWP8	Junctionplakoglobin	JUP	no	no	0.893865	0.444368	235631	104707	0	609230	0	0	211040	0	0	0	0	240460	206880	239740	77259	268260	0	0	149560	195190	0	182170	202790	695800	341890	289530	229600	0	166360	490240	0	190520	0	0	100700	318190	0	0
124	AAMVGMLANFLGFR	1496.76	P01019ANGT_HUMANAngiotensinogenOS=HomosapiensGN=AGTPE=1SV=1	P01019ANGT_HUMANAngiotensinogenOS=HomosapiensGN=AGTPE=1SV=1	P01019	Angiotensinogen	AGT	yes	yes	0.564521	2.68539	1702.63	4572.22	0	0	0	0	0	0	28788	6978.2	24414	0	0	0	0	0	0	0	0	8741.9	0	0	0	17203	0	0	13288	0	0	0	16632	0	0	0	0	0	0	0
125	AANATTNPSQLLPLELVDK	1994.07	B8ZZF8B8ZZF8_HUMANU6snRNA-associatedSm-likeproteinLSm5OS=HomosapiensGN=LSM5PE=2SV=1;Q9Y4Y9LSM5_HUMANU6snRNA-associatedSm-likeproteinLSm5OS=HomosapiensGN=LSM5PE=1SV=3	B8ZZF8B8ZZF8_HUMANU6snRNA-associatedSm-likeproteinLSm5OS=HomosapiensGN=LSM5PE=2SV=1	B8ZZF8	U6snRNA-associatedSm-likeproteinLSm5	LSM5	yes	no	0.151549	1.1668	142899	166734	151580	362020	174400	273930	165660	192380	116950	258370	274260	151290	153810	238340	204080	187870	6216	165730	330290	155630	19895	113980	137840	30875	232100	59192	143640	168300	346380	290770	124750	123530	114110	51927	44806	60337	193710	0
126	AANDAGYFNDEMAPIEVK	1953.88	P42765THIM_HUMAN3-ketoacyl-CoAthiolase,mitochondrialOS=HomosapiensGN=ACAA2PE=1SV=2;K7EME0K7EME0_HUMAN3-ketoacyl-CoAthiolase,mitochondrialOS=HomosapiensGN=ACAA2PE=3SV=1	P42765THIM_HUMAN3-ketoacyl-CoAthiolase,mitochondrialOS=HomosapiensGN=ACAA2PE=1SV=2	P42765	3-ketoacyl-CoAthiolase,mitochondrial	ACAA2	yes	no	0.135418	0.838271	189772	159081	255980	318390	215430	258040	203210	295900	173100	139220	309330	164640	187160	368750	74612	310520	14521	229070	205980	173960	53391	247610	175080	134210	403710	74157	147440	175810	244700	321420	185840	204160	75070	0	164630	105530	227600	0
127	AANSLEAFIFETQDK	1682.82	E9PL22E9PL22_HUMANHypoxiaup-regulatedprotein1OS=HomosapiensGN=HYOU1PE=3SV=1;Q9Y4L1HYOU1_HUMANHypoxiaup-regulatedprotein1OS=HomosapiensGN=HYOU1PE=1SV=1	E9PL22E9PL22_HUMANHypoxiaup-regulatedprotein1OS=HomosapiensGN=HYOU1PE=3SV=1	E9PL22	Hypoxiaup-regulatedprotein1	HYOU1	yes	no	0.885261	0.566722	82089.7	46522.1	0	231290	0	56296	61550	130080	0	74017	108870	65058	58120	245530	43950	0	11862	64237	92730	85537	15814	56252	48136	0	75671	18425	93564	86735	131470	121770	82437	46488	121570	21021	0	0	0	0
128	AANVTLLTSLVEGEAVHLAR	2063.14	Q92481AP2B_HUMANTranscriptionfactorAP-2-betaOS=HomosapiensGN=TFAP2BPE=1SV=2;Q92481-2AP2B_HUMANIsoform2ofTranscriptionfactorAP-2-betaOS=HomosapiensGN=TFAP2B;P05549-5AP2A_HUMANIsoform2ofTranscriptionfactorAP-2-alphaOS=HomosapiensGN=TFAP2A;Q5TAV5Q5TAV5_HUMANTranscriptionfactorAP-2alpha(Activatingenhancerbindingprotein2alpha),isoformCRA_bOS=HomosapiensGN=TFAP2APE=4SV=1;P05549AP2A_HUMANTranscriptionfa…	Q92481AP2B_HUMANTranscriptionfactorAP-2-betaOS=HomosapiensGN=TFAP2BPE=1SV=2	Q92481	TranscriptionfactorAP-2-beta	TFAP2B	yes	no	0.068957	1.83176	299536	548680	316800	423710	415530	1992700	538780	274240	513260	707240	1156400	373790	189520	431330	268640	404020	26513	501940	931860	358990	113660	216130	230330	0	1008900	131670	334400	458170	362110	273270	494490	278600	260920	345250	405480	291150	509950	8219.5
129	AAPAQQTTQPGGGKR	1466.76	H3BNW0H3BNW0_HUMANTHUMPdomain-containingprotein1OS=HomosapiensGN=THUMPD1PE=4SV=1;Q9NXG2THUM1_HUMANTHUMPdomain-containingprotein1OS=HomosapiensGN=THUMPD1PE=1SV=2	H3BNW0H3BNW0_HUMANTHUMPdomain-containingprotein1OS=HomosapiensGN=THUMPD1PE=4SV=1	H3BNW0	THUMPdomain-containingprotein1	THUMPD1	yes	no	0.26469	1.79058	10619.4	19015	0	0	0	0	0	0	38789	68164	58740	56948	0	0	60841	0	0	70819	41065	73887	0	39724	86262	0	0	27080	0	0	0	0	0	55515	43899	44469	0	0	0	0
130	AAPASSAGASDAR	1130.53	Q8NF37PCAT1_HUMANLysophosphatidylcholineacyltransferase1OS=HomosapiensGN=LPCAT1PE=1SV=2	Q8NF37PCAT1_HUMANLysophosphatidylcholineacyltransferase1OS=HomosapiensGN=LPCAT1PE=1SV=2	Q8NF37	Lysophosphatidylcholineacyltransferase1	LPCAT1	yes	yes	0.531277	1.14396	33502.1	38324.9	48234	74201	62178	88296	60395	38911	73121	54018	119430	28870	34031	0	52793	74900	25533	26422	27630	65962	0	32975	0	0	201930	0	36632	54983	38874	0	41831	35897	49755	0	0	0	55959	0
131	AAPCIYWLPLTDSQIVQK	2102.09	E7EQT4E7EQT4_HUMANApoptoticchromatincondensationinducerinthenucleusOS=HomosapiensGN=ACIN1PE=2SV=2;Q9UKV3-5ACINU_HUMANIsoform4ofApoptoticchromatincondensationinducerinthenucleusOS=HomosapiensGN=ACIN1;Q9UKV3ACINU_HUMANApoptoticchromatincondensationinducerinthenucleusOS=HomosapiensGN=ACIN1PE=1SV=2;G3V3B0G3V3B0_HUMANApoptoticchromatincondensationinducerinthenucleusOS=HomosapiensGN=ACIN1PE=2SV=1;Q9UKV…	E7EQT4E7EQT4_HUMANApoptoticchromatincondensationinducerinthenucleusOS=HomosapiensGN=ACIN1PE=2SV=2	E7EQT4	Apoptoticchromatincondensationinducerinthenucleus	ACIN1	yes	no	0.34134	1.35621	113200	153524	193640	149550	242990	432970	276190	192290	111530	162810	572230	71922	177850	119040	91019	115020	34018	173570	57098	280270	64429	102450	149170	0	448810	0	0	219020	63693	126400	169630	189100	69984	0	155190	58679	193490	0
132	AAPEASGTPSSDAVSR	1501.7	P31146COR1A_HUMANCoronin-1AOS=HomosapiensGN=CORO1APE=1SV=4	P31146COR1A_HUMANCoronin-1AOS=HomosapiensGN=CORO1APE=1SV=4	P31146	Coronin-1A	CORO1A	yes	yes	0.454881	1.09271	539607	589636	627870	1146400	596810	337670	567960	420160	1852900	570050	303570	564730	393740	1213000	180660	661070	93382	395140	934710	583830	144850	529440	654580	702880	828610	755090	722850	520040	882470	597730	484620	648840	548640	345410	480480	745250	623490	0
133	AAPEEPQQRPPEAVAAAPAGTTSSR	2488.23	Q96JP5-2ZFP91_HUMANIsoform2ofE3ubiquitin-proteinligaseZFP91OS=HomosapiensGN=ZFP91;Q96JP5ZFP91_HUMANE3ubiquitin-proteinligaseZFP91OS=HomosapiensGN=ZFP91PE=1SV=1	Q96JP5-2ZFP91_HUMANIsoform2ofE3ubiquitin-proteinligaseZFP91OS=HomosapiensGN=ZFP91	Q96JP5	Isoform2ofE3ubiquitin-proteinligaseZFP91	ZFP91	yes	no	0.702701	0.841975	94641.1	79685.4	76224	157800	93671	223380	90963	223060	0	0	181350	73044	81001	0	71490	105490	25593	142210	77687	173450	23313	66621	0	0	251270	0	148420	62271	147100	164300	94069	67264	83623	75293	59733	55287	0	0
134	AAPEGSGLGEDAR	1228.57	Q96G03PGM2_HUMANPhosphoglucomutase-2OS=HomosapiensGN=PGM2PE=1SV=4;E9PD70E9PD70_HUMANPhosphoglucomutase-2OS=HomosapiensGN=PGM2PE=2SV=1;E7ENQ8E7ENQ8_HUMANPhosphoglucomutase-2OS=HomosapiensGN=PGM2PE=4SV=1	Q96G03PGM2_HUMANPhosphoglucomutase-2OS=HomosapiensGN=PGM2PE=1SV=4	Q96G03	Phosphoglucomutase-2	PGM2	yes	no	0.307121	0.0065089	21312.4	138.72	0	0	0	0	0	0	0	0	0	0	0	0	0	0	0	0	0	0	0	0	0	0	232910	0	0	0	0	0	0	0	0	0	0	0	0	0
135	AAPENPGGVLSVELPGLLAQLAR	2271.26	H7BXI1H7BXI1_HUMANExtendedsynaptotagmin-2(Fragment)OS=HomosapiensGN=ESYT2PE=4SV=1;A0FGR8-2ESYT2_HUMANIsoform2ofExtendedsynaptotagmin-2OS=HomosapiensGN=ESYT2	H7BXI1H7BXI1_HUMANExtendedsynaptotagmin-2(Fragment)OS=HomosapiensGN=ESYT2PE=4SV=1	H7BXI1	Extendedsynaptotagmin-2(Fragment)	ESYT2	yes	no	0.740712	0.762474	25093.6	19133.2	5309.9	75700	22084	31909	98704	79811	13234	19216	94490	0	0	0	14789	37448	0	0	25718	32799	0	0	0	10344	77232	0	22184	0	0	31417	22081	0	0	0	8232.3	0	26680	0
136	AAPGAEFAPNK	1071.53	Q15233NONO_HUMANNon-POUdomain-containingoctamer-bindingproteinOS=HomosapiensGN=NONOPE=1SV=4;Q15233-2NONO_HUMANIsoform2ofNon-POUdomain-containingoctamer-bindingproteinOS=HomosapiensGN=NONO	Q15233NONO_HUMANNon-POUdomain-containingoctamer-bindingproteinOS=HomosapiensGN=NONOPE=1SV=4	Q15233	Non-POUdomain-containingoctamer-bindingprotein	NONO	yes	no	0.14747	1.23293	542292	668609	517930	840420	584680	766500	721960	844930	368960	589460	1366300	420690	814920	652370	828200	832120	158790	727750	1015000	623200	311190	633150	476520	105910	1090100	333820	522120	537350	1061900	1064200	647000	636350	628070	479220	761900	425740	722560	0
137	AAPLDSIHSLAAYYIDCIR	2148.07	P49327FAS_HUMANFattyacidsynthaseOS=HomosapiensGN=FASNPE=1SV=3	P49327FAS_HUMANFattyacidsynthaseOS=HomosapiensGN=FASNPE=1SV=3	P49327	Fattyacidsynthase	FASN	yes	yes	0.733977	0.385466	60622.4	23367.9	0	0	0	0	124970	0	0	0	172080	0	0	0	0	0	0	0	0	0	0	0	0	0	665320	0	0	0	0	0	105620	0	0	0	0	0	11455	0
138	AAPLQGMLPGLLAPLR	1616.94	E9PCV6E9PCV6_HUMANCollagenalpha-3(VI)chainOS=HomosapiensGN=COL6A3PE=2SV=1;P12111-4CO6A3_HUMANIsoform4ofCollagenalpha-3(VI)chainOS=HomosapiensGN=COL6A3;C9JNG9C9JNG9_HUMANCollagenalpha-3(VI)chain(Fragment)OS=HomosapiensGN=COL6A3PE=2SV=1;P12111-2CO6A3_HUMANIsoform2ofCollagenalpha-3(VI)chainOS=HomosapiensGN=COL6A3;P12111CO6A3_HUMANCollagenalpha-3(VI)chainOS=HomosapiensGN=COL6A3PE=1SV=5;E7ENL6E7ENL6_H…	P12111-2CO6A3_HUMANIsoform2ofCollagenalpha-3(VI)chainOS=HomosapiensGN=COL6A3	P12111	Isoform2ofCollagenalpha-3(VI)chain	COL6A3	no	no	0.626772	0.742146	2.86037e+06	2.12281e+06	3745800	7129600	2891900	1952200	2949800	4477100	3644700	2281400	2513500	2202100	2144400	4491700	661730	2923800	864410	971160	1798200	2763700	1907900	1973600	1850400	4352700	4137400	1976800	2778600	3063800	4237500	3196600	2542400	743950	1812500	1390600	380000	4502600	3263900	0
139	AAPRPAPVAQPPAAAPPSAVGSSAAAPR	2532.36	Q9Y6H1CHCH2_HUMANCoiled-coil-helix-coiled-coil-helixdomain-containingprotein2,mitochondrialOS=HomosapiensGN=CHCHD2PE=1SV=1;Q5T1J5CHCH9_HUMANPutativecoiled-coil-helix-coiled-coil-helixdomain-containingproteinCHCHD2P9,mitochondrialOS=HomosapiensGN=CHCHD2P9PE=5SV=1	Q9Y6H1CHCH2_HUMANCoiled-coil-helix-coiled-coil-helixdomain-containingprotein2,mitochondrialOS=HomosapiensGN=CHCHD2PE=1SV=1	Q9Y6H1	Coiled-coil-helix-coiled-coil-helixdomain-containingprotein2,mitochondrial	CHCHD2	yes	no	0.383563	1.27297	119848	152562	161310	183230	248360	564540	236820	227180	0	193020	75891	141910	116520	270320	76691	253760	0	87621	145050	236800	0	168230	140980	0	391810	0	178640	125160	271300	156640	185020	174290	158190	0	112650	117100	187190	0
140	AAPSVTLFPPSSEELQANK	1985.01	P0CG06LAC3_HUMANIglambda-3chainCregionsOS=HomosapiensGN=IGLC3PE=1SV=1;P0CG05LAC2_HUMANIglambda-2chainCregionsOS=HomosapiensGN=IGLC2PE=1SV=1;P0CF74LAC6_HUMANIglambda-6chainCregionOS=HomosapiensGN=IGLC6PE=4SV=1;A0M8Q6LAC7_HUMANIglambda-7chainCregionOS=HomosapiensGN=IGLC7PE=1SV=2	P0CG06LAC3_HUMANIglambda-3chainCregionsOS=HomosapiensGN=IGLC3PE=1SV=1	P0CG06	Iglambda-3chainCregions	IGLC3	yes	no	0.651465	0.915505	1.09617e+06	1.00355e+06	1642700	2015800	1115700	129850	1546700	2598400	3938500	939420	1923400	1493900	672590	620480	232300	2638300	169790	529120	646610	1994500	227970	1265700	1718000	3314200	403470	315350	1457700	991060	842450	1176400	1201200	1547100	1382600	422050	370570	2049800	1108200	0
141	AAPTAASDQPDSAATTEK	1730.8	Q9BRP8-2WIBG_HUMANIsoform2ofPartnerofY14andmagoOS=HomosapiensGN=WIBG;Q9BRP8WIBG_HUMANPartnerofY14andmagoOS=HomosapiensGN=WIBGPE=1SV=1	Q9BRP8-2WIBG_HUMANIsoform2ofPartnerofY14andmagoOS=HomosapiensGN=WIBG	Q9BRP8	Isoform2ofPartnerofY14andmago	WIBG	yes	no	0.287605	1.38453	53325.8	73831.1	61420	91946	51604	121840	71107	103350	62564	66154	130870	55779	41720	139010	61685	92045	0	116590	82473	68747	0	70238	83887	41663	0	43544	83803	75657	57208	46683	73746	59167	54158	45816	105860	57825	0	0
142	AAQALALLR	925.571	Q16401-2PSMD5_HUMANIsoform2of26Sproteasomenon-ATPaseregulatorysubunit5OS=HomosapiensGN=PSMD5;Q16401PSMD5_HUMAN26Sproteasomenon-ATPaseregulatorysubunit5OS=HomosapiensGN=PSMD5PE=1SV=3;F2Z3J2F2Z3J2_HUMAN26Sproteasomenon-ATPaseregulatorysubunit5OS=HomosapiensGN=PSMD5PE=2SV=1	Q16401-2PSMD5_HUMANIsoform2of26Sproteasomenon-ATPaseregulatorysubunit5OS=HomosapiensGN=PSMD5	Q16401	Isoform2of26Sproteasomenon-ATPaseregulatorysubunit5	PSMD5	yes	no	0.127576	1.74479	75790.2	132238	188630	159350	101390	270350	160970	71371	63803	95483	333850	80889	97023	137100	120080	118100	29048	102770	174200	167720	61058	68632	117220	27451	97575	51097	110840	98509	128060	80248	128130	95372	62447	118620	104550	63656	110690	0
143	AAQAPSSFQLLYDLK	1650.86	P11586C1TC_HUMANC-1-tetrahydrofolatesynthase,cytoplasmicOS=HomosapiensGN=MTHFD1PE=1SV=3;G3V2B8G3V2B8_HUMANC-1-tetrahydrofolatesynthase,cytoplasmicOS=HomosapiensGN=MTHFD1PE=2SV=1;F5H2F4F5H2F4_HUMANC-1-tetrahydrofolatesynthase,cytoplasmicOS=HomosapiensGN=MTHFD1PE=2SV=1	P11586C1TC_HUMANC-1-tetrahydrofolatesynthase,cytoplasmicOS=HomosapiensGN=MTHFD1PE=1SV=3	P11586	C-1-tetrahydrofolatesynthase,cytoplasmic	MTHFD1	yes	no	0.0431899	1.66815	287139	478990	555160	381340	555550	1179400	764030	726640	415650	394310	783710	568810	380380	304820	298400	649660	72794	423690	651580	628520	146550	341990	419110	0	574730	179750	679000	570250	513900	439320	516490	554820	505080	233670	300160	253700	576300	0
144	AAQASDLEK	931.461	P37837TALDO_HUMANTransaldolaseOS=HomosapiensGN=TALDO1PE=1SV=2	P37837TALDO_HUMANTransaldolaseOS=HomosapiensGN=TALDO1PE=1SV=2	P37837	Transaldolase	TALDO1	yes	yes	0.049198	2.15082	41875.1	90065.8	341430	459100	0	75082	85031	0	0	77744	76912	0	0	0	0	0	0	0	84301	0	0	0	368220	0	0	382150	0	67589	0	0	67707	337320	0	0	300810	0	0	0
145	AAQDLCEEALR	1274.59	O94906PRP6_HUMANPre-mRNA-processingfactor6OS=HomosapiensGN=PRPF6PE=1SV=1;O94906-2PRP6_HUMANIsoform2ofPre-mRNA-processingfactor6OS=HomosapiensGN=PRPF6	O94906PRP6_HUMANPre-mRNA-processingfactor6OS=HomosapiensGN=PRPF6PE=1SV=1	O94906	Pre-mRNA-processingfactor6	PRPF6	yes	no	0.194151	1.29479	217656	281819	339850	332360	361800	647190	415280	501080	0	187030	433960	301530	328390	450950	472470	399330	0	393640	213100	217230	169610	234240	506600	0	361680	0	230690	226390	394840	352980	312840	0	362590	0	375430	187230	460580	0
146	AAQDRDQIYR	1234.61	P62995-3TRA2B_HUMANIsoform3ofTransformer-2proteinhomologbetaOS=HomosapiensGN=TRA2B;P62995TRA2B_HUMANTransformer-2proteinhomologbetaOS=HomosapiensGN=TRA2BPE=1SV=1;H7C2L4H7C2L4_HUMANTransformer-2proteinhomologbeta(Fragment)OS=HomosapiensGN=TRA2BPE=4SV=1	P62995-3TRA2B_HUMANIsoform3ofTransformer-2proteinhomologbetaOS=HomosapiensGN=TRA2B	P62995	Isoform3ofTransformer-2proteinhomologbeta	TRA2B	yes	no	0.6557	1.29305	800951	1.03567e+06	1624200	1608700	1086300	1982600	1125300	2111800	277010	1291600	2099900	874570	1109400	817760	1509300	1694700	129380	912130	1126900	1472200	169400	534680	825880	175360	1525900	206370	1035500	1669000	1540400	582470	1138100	558840	935640	922150	950140	697720	1350200	0
147	AAQEEYVK	936.455	P04075ALDOA_HUMANFructose-bisphosphatealdolaseAOS=HomosapiensGN=ALDOAPE=1SV=2;H3BQN4H3BQN4_HUMANFructose-bisphosphatealdolaseOS=HomosapiensGN=ALDOAPE=3SV=1;J3KPS3J3KPS3_HUMANFructose-bisphosphatealdolaseOS=HomosapiensGN=ALDOAPE=3SV=1;H3BR68H3BR68_HUMANFructose-bisphosphatealdolaseA(Fragment)OS=HomosapiensGN=ALDOAPE=4SV=1	P04075ALDOA_HUMANFructose-bisphosphatealdolaseAOS=HomosapiensGN=ALDOAPE=1SV=2	P04075	Fructose-bisphosphatealdolaseA	ALDOA	yes	no	0.011081	2.02057	383202	774286	636560	1268200	838590	1115800	0	0	534090	766120	1788600	552960	806060	576860	1124200	908860	444620	363760	689890	0	305220	733620	766480	0	811910	394280	961240	1004500	637720	748350	610040	854200	740560	0	549680	698210	0	0
148	AAQEEYVKR	1092.56	P04075ALDOA_HUMANFructose-bisphosphatealdolaseAOS=HomosapiensGN=ALDOAPE=1SV=2;H3BQN4H3BQN4_HUMANFructose-bisphosphatealdolaseOS=HomosapiensGN=ALDOAPE=3SV=1;J3KPS3J3KPS3_HUMANFructose-bisphosphatealdolaseOS=HomosapiensGN=ALDOAPE=3SV=1;H3BR68H3BR68_HUMANFructose-bisphosphatealdolaseA(Fragment)OS=HomosapiensGN=ALDOAPE=4SV=1	P04075ALDOA_HUMANFructose-bisphosphatealdolaseAOS=HomosapiensGN=ALDOAPE=1SV=2	P04075	Fructose-bisphosphatealdolaseA	ALDOA	yes	no	0.294575	0.739368	237111	175312	266630	488340	362210	412850	379990	607900	188570	330610	551790	243930	272770	558980	193920	403220	55578	158850	148710	419730	41961	197280	345880	192070	275140	166380	272390	12284	0	240460	0	0	0	0	0	0	395100	7228.7
149	AAQGEPQVQFK	1201.61	P62826RAN_HUMANGTP-bindingnuclearproteinRanOS=HomosapiensGN=RANPE=1SV=3;B5MDF5B5MDF5_HUMANGTP-bindingnuclearproteinRanOS=HomosapiensGN=RANPE=4SV=1	P62826RAN_HUMANGTP-bindingnuclearproteinRanOS=HomosapiensGN=RANPE=1SV=3	P62826	GTP-bindingnuclearproteinRan	RAN	yes	no	0.177499	1.30538	1.55288e+06	2.0271e+06	2279300	2343900	2210200	2960600	2405900	3506400	2602800	2038200	4232500	1951100	2588000	1362600	2081600	2962700	408170	2113200	2691300	2595400	730820	1850400	2155100	417690	2564000	772600	2388200	2539600	2175800	3188400	2121900	1745800	2376400	1078100	1631800	1380900	2240500	0
150	AAQGLLACGVAQGALR	1554.83	O75594PGRP1_HUMANPeptidoglycanrecognitionprotein1OS=HomosapiensGN=PGLYRP1PE=1SV=1	O75594PGRP1_HUMANPeptidoglycanrecognitionprotein1OS=HomosapiensGN=PGLYRP1PE=1SV=1	O75594	Peptidoglycanrecognitionprotein1	PGLYRP1	yes	yes	0.350179	258.395	138.72	35844.6	0	0	0	0	0	0	428470	0	0	0	0	0	0	0	0	0	0	0	0	0	0	0	0	0	0	0	0	0	0	0	0	0	0	0	0	0
151	AAQLCGAGMAAVVDK	1460.71	P19367-4HXK1_HUMANIsoform4ofHexokinase-1OS=HomosapiensGN=HK1;P19367-2HXK1_HUMANIsoform2ofHexokinase-1OS=HomosapiensGN=HK1;P19367HXK1_HUMANHexokinase-1OS=HomosapiensGN=HK1PE=1SV=3;P19367-3HXK1_HUMANIsoform3ofHexokinase-1OS=HomosapiensGN=HK1;E7ENR4E7ENR4_HUMANHexokinase-1OS=HomosapiensGN=HK1PE=2SV=1	P19367-4HXK1_HUMANIsoform4ofHexokinase-1OS=HomosapiensGN=HK1	P19367	Isoform4ofHexokinase-1	HK1	yes	no	0.280368	0.343875	437248	150359	412150	791740	335160	423360	339570	2215800	106570	473260	213090	321220	0	572830	326020	0	276410	690640	292470	0	0	0	426990	137670	0	0	405850	568730	0	97390	0	367360	415600	0	441130	0	415910	0
152	AAQLCGAGVAAVVEK	1442.76	P52790HXK3_HUMANHexokinase-3OS=HomosapiensGN=HK3PE=1SV=2	P52790HXK3_HUMANHexokinase-3OS=HomosapiensGN=HK3PE=1SV=2	P52790	Hexokinase-3	HK3	yes	yes	0.620629	1.80333	16515.5	29782.9	0	0	0	0	0	0	355730	0	0	0	0	0	0	0	0	0	0	0	0	0	0	55545	124600	0	0	0	0	0	0	0	0	0	0	0	0	0
153	AAQLIGTCSQNVAAIQEQVLGLGALR	2680.43	K7EN20K7EN20_HUMANHsp70-bindingprotein1(Fragment)OS=HomosapiensGN=HSPBP1PE=4SV=1;K7EL16K7EL16_HUMANHsp70-bindingprotein1(Fragment)OS=HomosapiensGN=HSPBP1PE=4SV=1;C9JNI7C9JNI7_HUMANHsp70-bindingprotein1OS=HomosapiensGN=HSPBP1PE=2SV=1;Q9NZL4-2HPBP1_HUMANIsoform2ofHsp70-bindingprotein1OS=HomosapiensGN=HSPBP1;Q9NZL4HPBP1_HUMANHsp70-bindingprotein1OS=HomosapiensGN=HSPBP1PE=1SV=1	K7EN20K7EN20_HUMANHsp70-bindingprotein1(Fragment)OS=HomosapiensGN=HSPBP1PE=4SV=1	K7EN20	Hsp70-bindingprotein1(Fragment)	HSPBP1	yes	no	0.626761	0.915158	34980.4	32012.6	65094	101610	61639	78550	99966	130160	57914	54178	116540	41652	0	0	42932	108610	0	44799	0	56738	0	35172	25925	0	106690	0	90236	58801	0	0	55390	32193	0	0	26349	0	53437	0
154	AAQPPAQPCQLCGR	1552.72	Q96B54ZN428_HUMANZincfingerprotein428OS=HomosapiensGN=ZNF428PE=1SV=2	Q96B54ZN428_HUMANZincfingerprotein428OS=HomosapiensGN=ZNF428PE=1SV=2	Q96B54	Zincfingerprotein428	ZNF428	yes	yes	0.886129	1.02437	47680.3	48842.2	0	0	91674	0	0	85609	0	60026	0	0	0	173830	49252	51792	0	85798	0	0	0	62013	50232	0	177720	0	0	29263	131400	0	73161	0	0	0	126840	0	0	0
155	AAQPPRGIR	964.557	Q14149MORC3_HUMANMORCfamilyCW-typezincfingerprotein3OS=HomosapiensGN=MORC3PE=1SV=3	Q14149MORC3_HUMANMORCfamilyCW-typezincfingerprotein3OS=HomosapiensGN=MORC3PE=1SV=3	Q14149	MORCfamilyCW-typezincfingerprotein3	MORC3	yes	yes	0.350179	198.184	138.72	27492.1	0	0	0	0	0	0	0	0	0	0	0	0	0	0	0	0	0	0	0	0	0	0	0	0	0	0	0	0	0	0	0	0	0	0	0	0
156	AAQQAASSSGQGQQAQTPTGK	2000.95	H0Y9X2H0Y9X2_HUMANCaseinkinaseIisoformalpha(Fragment)OS=HomosapiensGN=CSNK1A1PE=4SV=1;P48729KC1A_HUMANCaseinkinaseIisoformalphaOS=HomosapiensGN=CSNK1A1PE=1SV=2;P48729-2KC1A_HUMANIsoform2ofCaseinkinaseIisoformalphaOS=HomosapiensGN=CSNK1A1	H0Y9X2H0Y9X2_HUMANCaseinkinaseIisoformalpha(Fragment)OS=HomosapiensGN=CSNK1A1PE=4SV=1	H0Y9X2	CaseinkinaseIisoformalpha(Fragment)	CSNK1A1	yes	no	0.861426	0.630959	15830.1	9988.14	0	96098	0	49648	0	55581	0	0	44623	0	0	0	0	0	0	20926	0	0	0	52215	0	0	0	0	0	0	0	0	0	0	0	0	23922	0	48670	0
157	AAQQQQPSASPR	1267.63	Q86U86-8PB1_HUMANIsoform8ofProteinpolybromo-1OS=HomosapiensGN=PBRM1;Q86U86PB1_HUMANProteinpolybromo-1OS=HomosapiensGN=PBRM1PE=1SV=1	Q86U86-8PB1_HUMANIsoform8ofProteinpolybromo-1OS=HomosapiensGN=PBRM1	Q86U86	Isoform8ofProteinpolybromo-1	PBRM1	yes	no	0.171704	52.3174	138.72	7257.47	18029	0	0	0	0	0	0	24962	54814	0	0	0	30611	20762	0	0	0	0	0	17582	0	0	0	0	0	0	0	0	0	13908	0	0	0	0	0	0
158	AAQSAPK	671.36	Q9Y3Y2-4CHTOP_HUMANIsoform3ofChromatintargetofPRMT1proteinOS=HomosapiensGN=CHTOP;Q9Y3Y2CHTOP_HUMANChromatintargetofPRMT1proteinOS=HomosapiensGN=CHTOPPE=1SV=2;Q9Y3Y2-3CHTOP_HUMANIsoform2ofChromatintargetofPRMT1proteinOS=HomosapiensGN=CHTOP	Q9Y3Y2-4CHTOP_HUMANIsoform3ofChromatintargetofPRMT1proteinOS=HomosapiensGN=CHTOP	Q9Y3Y2	Isoform3ofChromatintargetofPRMT1protein	CHTOP	yes	no	0.655474	0.963713	23533	22679.1	41851	50308	42256	75328	0	0	0	0	73156	0	0	0	0	68203	0	25909	0	0	0	0	0	0	61595	0	0	0	54445	92688	0	0	0	26837	0	0	0	0
159	AAQVAQDEEIAR	1299.64	Q8IVM0CCD50_HUMANCoiled-coildomain-containingprotein50OS=HomosapiensGN=CCDC50PE=1SV=1;Q8IVM0-2CCD50_HUMANIsoform2ofCoiled-coildomain-containingprotein50OS=HomosapiensGN=CCDC50	Q8IVM0CCD50_HUMANCoiled-coildomain-containingprotein50OS=HomosapiensGN=CCDC50PE=1SV=1	Q8IVM0	Coiled-coildomain-containingprotein50	CCDC50	yes	no	0.37916	1.04169	53414.3	55640.9	59674	186400	66274	80079	103220	133210	0	54295	0	37888	60317	0	105260	0	24839	78731	77183	86981	34306	55626	44599	0	91482	35313	0	0	95189	71369	75662	67002	74807	0	95123	44481	0	0
160	AAQVTIQSSGTFSSK	1510.76	P01023A2MG_HUMANAlpha-2-macroglobulinOS=HomosapiensGN=A2MPE=1SV=3	P01023A2MG_HUMANAlpha-2-macroglobulinOS=HomosapiensGN=A2MPE=1SV=3	P01023	Alpha-2-macroglobulin	A2M	yes	yes	0.654758	1.9134	180766	345878	191130	195580	329270	0	379670	378170	2943900	184730	245860	264610	305470	71037	99470	265220	0	85675	68100	251250	79189	364480	253430	671120	0	0	266260	314640	379470	355830	263780	271360	268990	229490	97527	0	302430	0
161	AASAAAASAAAASAASGSPGPGEGSAGGEK	2386.1	Q13263TIF1B_HUMANTranscriptionintermediaryfactor1-betaOS=HomosapiensGN=TRIM28PE=1SV=5;Q13263-2TIF1B_HUMANIsoform2ofTranscriptionintermediaryfactor1-betaOS=HomosapiensGN=TRIM28	Q13263TIF1B_HUMANTranscriptionintermediaryfactor1-betaOS=HomosapiensGN=TRIM28PE=1SV=5	Q13263	Transcriptionintermediaryfactor1-beta	TRIM28	yes	no	0.0624587	1.65897	576795	956883	1261300	1217700	941610	2244400	1044900	1123100	446190	981690	993430	821070	735860	643360	1141800	1013400	331910	836630	1295300	528540	836580	819740	839910	0	920150	398810	959210	982330	786170	874360	675220	966370	571280	343750	993930	613760	859370	0
162	AASAAAASAAAASAASGSPGPGEGSAGGEKR	2542.2	Q13263TIF1B_HUMANTranscriptionintermediaryfactor1-betaOS=HomosapiensGN=TRIM28PE=1SV=5;Q13263-2TIF1B_HUMANIsoform2ofTranscriptionintermediaryfactor1-betaOS=HomosapiensGN=TRIM28	Q13263TIF1B_HUMANTranscriptionintermediaryfactor1-betaOS=HomosapiensGN=TRIM28PE=1SV=5	Q13263	Transcriptionintermediaryfactor1-beta	TRIM28	yes	no	0.487629	0.980048	997510	977607	1105500	1478800	1232300	1829900	1632200	2686600	988910	1677600	1024800	908360	996760	1292200	1028300	1561900	176260	1260800	948630	1251300	354490	976260	1257500	146760	2275500	0	895740	698760	2332300	797370	1017900	1325300	1011000	856790	806630	995010	1684600	0
163	AASAAPASGAR	928.473	Q5JWF2-2GNAS1_HUMANIsoformXLas-2ofGuaninenucleotide-bindingproteinG(s)subunitalphaisoformsXLasOS=HomosapiensGN=GNAS;Q5JWF2GNAS1_HUMANGuaninenucleotide-bindingproteinG(s)subunitalphaisoformsXLasOS=HomosapiensGN=GNASPE=1SV=2;Q5JWF2-3GNAS1_HUMANIsoformXLas-3ofGuaninenucleotide-bindingproteinG(s)subunitalphaisoformsXLasOS=HomosapiensGN=GNAS	Q5JWF2-2GNAS1_HUMANIsoformXLas-2ofGuaninenucleotide-bindingproteinG(s)subunitalphaisoformsXLasOS=HomosapiensGN=GNAS	Q5JWF2	IsoformXLas-2ofGuaninenucleotide-bindingproteinG(s)subunitalphaisoformsXLas	GNAS	yes	no	0.570172	3.56924	9227.08	32933.7	51688	0	68639	0	67493	0	0	47359	84680	0	59205	0	0	70211	0	0	0	69843	0	47056	61599	21683	78289	0	64300	0	200310	0	60417	62095	0	0	0	0	59768	0
164	AASADSTTEGTPADGFTVLSTK	2126	O75367-2H2AY_HUMANIsoform1ofCorehistonemacro-H2A.1OS=HomosapiensGN=H2AFY;O75367-3H2AY_HUMANIsoform3ofCorehistonemacro-H2A.1OS=HomosapiensGN=H2AFY;O75367H2AY_HUMANCorehistonemacro-H2A.1OS=HomosapiensGN=H2AFYPE=1SV=4	O75367-2H2AY_HUMANIsoform1ofCorehistonemacro-H2A.1OS=HomosapiensGN=H2AFY	O75367	Isoform1ofCorehistonemacro-H2A.1	H2AFY	yes	no	0.768947	1.29981	857485	1.11457e+06	825800	2138800	1606700	2981600	1690300	1682000	0	897510	3329500	901980	976500	675850	0	1394500	514860	1497600	524040	2030500	615500	1311400	606160	179590	1048500	197640	772030	897880	1946500	905130	1681200	618920	619570	754920	1344600	1269200	1588800	0
165	AASAFFTYVSLSQEGR	1732.84	O00154-6BACH_HUMANIsoform6ofCytosolicacylcoenzymeAthioesterhydrolaseOS=HomosapiensGN=ACOT7;O00154-4BACH_HUMANIsoform4ofCytosolicacylcoenzymeAthioesterhydrolaseOS=HomosapiensGN=ACOT7;O00154BACH_HUMANCytosolicacylcoenzymeAthioesterhydrolaseOS=HomosapiensGN=ACOT7PE=1SV=3;B4DUX0B4DUX0_HUMANCytosolicacylcoenzymeAthioesterhydrolaseOS=HomosapiensGN=ACOT7PE=2SV=1;O00154-5BACH_HUMANIsoform5ofCytosolicacyl…	O00154-6BACH_HUMANIsoform6ofCytosolicacylcoenzymeAthioesterhydrolaseOS=HomosapiensGN=ACOT7	O00154	Isoform6ofCytosolicacylcoenzymeAthioesterhydrolase	ACOT7	yes	no	0.16236	0.660281	341846	225714	265200	677970	285010	402580	334870	1676800	208460	148990	648110	169100	194750	210530	114110	360260	19967	267130	370310	295250	28971	112740	152290	0	471740	81015	319280	292710	195050	248280	236470	94960	112100	186360	106900	115050	312890	0
166	AASCVLLHTGQK	1283.67	P14550AK1A1_HUMANAlcoholdehydrogenase[NADP(+)]OS=HomosapiensGN=AKR1A1PE=1SV=3;Q5T621Q5T621_HUMANAlcoholdehydrogenase[NADP(+)](Fragment)OS=HomosapiensGN=AKR1A1PE=4SV=1	P14550AK1A1_HUMANAlcoholdehydrogenase[NADP(+)]OS=HomosapiensGN=AKR1A1PE=1SV=3	P14550	Alcoholdehydrogenase[NADP(+)]	AKR1A1	yes	no	0.350034	0.831418	919734	764684	767970	2048200	700170	1487500	731010	1479400	700790	762720	1710300	572580	805580	2103100	510100	1151600	0	913320	390510	881350	423670	644350	611120	414370	2264300	0	499450	820590	883410	805250	1335200	675140	748990	0	846930	1399900	736490	0
167	AASDIAMTELPPTHPIR	1818.93	P622581433E_HUMAN14-3-3proteinepsilonOS=HomosapiensGN=YWHAEPE=1SV=1;P62258-21433E_HUMANIsoformSVof14-3-3proteinepsilonOS=HomosapiensGN=YWHAE;K7EM20K7EM20_HUMAN14-3-3proteinepsilon(Fragment)OS=HomosapiensGN=YWHAEPE=4SV=1	P622581433E_HUMAN14-3-3proteinepsilonOS=HomosapiensGN=YWHAEPE=1SV=1	P62258	14-3-3proteinepsilon	YWHAE	yes	no	0.329585	1.05466	1.54659e+06	1.63113e+06	1754800	3098200	2098400	2739500	2259200	3269700	208060	2136800	1879000	1293400	1901500	2636000	2758200	2466600	136660	2014400	2296300	2123600	348390	1917600	1991200	993990	1997600	494970	1916300	2425600	1896500	1790900	1484100	1637600	2000600	967280	2279200	1717900	2534100	0
168	AASGEAKPK	857.461	P10412H14_HUMANHistoneH1.4OS=HomosapiensGN=HIST1H1EPE=1SV=2;P16401H15_HUMANHistoneH1.5OS=HomosapiensGN=HIST1H1BPE=1SV=3;P16403H12_HUMANHistoneH1.2OS=HomosapiensGN=HIST1H1CPE=1SV=2	P16403H12_HUMANHistoneH1.2OS=HomosapiensGN=HIST1H1CPE=1SV=2	P16403	HistoneH1.2	HIST1H1C	no	no	0.60552	1.28984	67537.3	87112.4	0	0	0	0	218650	361420	220950	237400	481730	0	178070	84189	0	0	24445	271330	53596	292060	104520	210580	258360	0	0	4208.3	295590	0	0	0	0	0	171710	0	178680	0	0	0
169	AASGFNAMEDAQTLR	1580.73	P09525ANXA4_HUMANAnnexinA4OS=HomosapiensGN=ANXA4PE=1SV=4;Q6P452Q6P452_HUMANAnnexinOS=HomosapiensGN=ANXA4PE=2SV=1	P09525ANXA4_HUMANAnnexinA4OS=HomosapiensGN=ANXA4PE=1SV=4	P09525	AnnexinA4	ANXA4	yes	no	0.52323	0.69541	181551	126253	202660	543260	235560	0	0	322230	208870	167140	277170	99877	155520	262290	0	146810	25317	98670	206840	201590	58246	111900	138470	443200	212840	154210	245000	213290	305420	87730	203050	106340	159600	0	0	302610	107260	0
170	AASITSEVFNK	1165.6	Q9Y5B9SP16H_HUMANFACTcomplexsubunitSPT16OS=HomosapiensGN=SUPT16HPE=1SV=1	Q9Y5B9SP16H_HUMANFACTcomplexsubunitSPT16OS=HomosapiensGN=SUPT16HPE=1SV=1	Q9Y5B9	FACTcomplexsubunitSPT16	SUPT16H	yes	yes	0.0462334	1.65431	300615	497310	456700	402570	388040	953680	380340	880350	503920	375800	1147600	402730	388470	157270	488400	722620	84285	426330	260150	608870	124570	477770	555290	0	629640	163770	440870	481810	631650	460630	429090	333810	359560	264160	507190	375770	573610	0
171	AASLVGK	644.386	Q9BY32ITPA_HUMANInosinetriphosphatepyrophosphataseOS=HomosapiensGN=ITPAPE=1SV=2;Q9BY32-3ITPA_HUMANIsoform3ofInosinetriphosphatepyrophosphataseOS=HomosapiensGN=ITPA	Q9BY32ITPA_HUMANInosinetriphosphatepyrophosphataseOS=HomosapiensGN=ITPAPE=1SV=2	Q9BY32	Inosinetriphosphatepyrophosphatase	ITPA	yes	no	0.0791336	1.75339	45203.4	79259.3	87848	191000	109260	179970	92001	0	96692	109180	148070	0	107080	147570	78525	0	0	44511	66915	96577	28162	76832	89589	0	112630	0	83827	85692	0	0	0	0	0	0	84299	76274	104700	0
172	AASQPTSLAPEK	1198.62	Q96N66-2MBOA7_HUMANIsoform2ofLysophospholipidacyltransferase7OS=HomosapiensGN=MBOAT7;Q96N66MBOA7_HUMANLysophospholipidacyltransferase7OS=HomosapiensGN=MBOAT7PE=1SV=2	Q96N66-2MBOA7_HUMANIsoform2ofLysophospholipidacyltransferase7OS=HomosapiensGN=MBOAT7	Q96N66	Isoform2ofLysophospholipidacyltransferase7	MBOAT7	yes	no	0.439799	1.00929	65419.4	66026.8	118410	0	0	142050	0	0	117200	0	313820	121380	100230	204410	0	120050	0	87952	0	0	40713	0	382400	0	335800	0	88747	97745	0	89925	281310	94543	70277	0	0	61059	109440	0
173	AASQSTQVPTITEGVAAALLLLK	2281.29	Q92616GCN1L_HUMANTranslationalactivatorGCN1OS=HomosapiensGN=GCN1L1PE=1SV=6	Q92616GCN1L_HUMANTranslationalactivatorGCN1OS=HomosapiensGN=GCN1L1PE=1SV=6	Q92616	TranslationalactivatorGCN1	GCN1L1	yes	yes	0.447367	2.27544	8324.36	18941.6	20717	29123	25658	25584	41999	0	27250	32069	102020	0	10218	25564	0	0	0	0	39301	0	0	0	0	0	0	0	0	0	0	35355	0	0	0	0	0	0	0	0
174	AASSQTPTMCTTTVTVK	1782.85	Q08554-2DSC1_HUMANIsoform1BofDesmocollin-1OS=HomosapiensGN=DSC1;Q08554DSC1_HUMANDesmocollin-1OS=HomosapiensGN=DSC1PE=1SV=2	Q08554-2DSC1_HUMANIsoform1BofDesmocollin-1OS=HomosapiensGN=DSC1	Q08554	Isoform1BofDesmocollin-1	DSC1	yes	no	0.0214309	0.00178316	77794.4	138.72	67858	122730	0	0	0	0	0	0	0	0	0	0	0	0	0	0	0	0	0	74865	0	506550	0	0	0	0	0	129940	0	0	0	0	0	0	0	0
175	AASTDMAGLEESFRK	1611.76	Q9BW30TPPP3_HUMANTubulinpolymerization-promotingproteinfamilymember3OS=HomosapiensGN=TPPP3PE=1SV=1	Q9BW30TPPP3_HUMANTubulinpolymerization-promotingproteinfamilymember3OS=HomosapiensGN=TPPP3PE=1SV=1	Q9BW30	Tubulinpolymerization-promotingproteinfamilymember3	TPPP3	yes	yes	0.343948	1.14339	101276	115798	133520	444770	0	179640	174550	187970	0	101950	253890	165460	111150	0	78232	159570	0	44181	105860	0	269490	142160	85592	0	203200	97678	160740	114420	0	186910	107500	104820	130700	0	54116	68933	0	0
176	AATAGPPNAR	924.478	Q9UPT8ZC3H4_HUMANZincfingerCCCHdomain-containingprotein4OS=HomosapiensGN=ZC3H4PE=1SV=3	Q9UPT8ZC3H4_HUMANZincfingerCCCHdomain-containingprotein4OS=HomosapiensGN=ZC3H4PE=1SV=3	Q9UPT8	ZincfingerCCCHdomain-containingprotein4	ZC3H4	yes	yes	0.112544	0.583823	38105.8	22247.1	39795	66916	0	79081	37157	64495	0	31659	47997	31261	41657	43146	48651	46804	18999	39624	29260	31635	23472	0	41997	36105	47945	0	0	0	0	53076	37894	8990.4	0	47332	36839	0	0	0
177	AATAPLLEAVDNLSAFASNPEFSSIPAQISPEGR	3469.74	Q9Y490TLN1_HUMANTalin-1OS=HomosapiensGN=TLN1PE=1SV=3;Q5TCU6Q5TCU6_HUMANTalin-1OS=HomosapiensGN=TLN1PE=4SV=1	Q9Y490TLN1_HUMANTalin-1OS=HomosapiensGN=TLN1PE=1SV=3	Q9Y490	Talin-1	TLN1	yes	no	0.772676	0.584155	30458.4	17792.4	0	127730	25862	60563	117470	82069	0	19954	95690	0	0	0	0	63667	0	0	22574	0	0	0	0	0	45190	0	0	0	0	78527	0	0	0	0	0	0	0	0
178	AATASAGAGGIDGKPR	1398.72	F5GY65F5GY65_HUMANMitochondrial2-oxoglutarate/malatecarrierproteinOS=HomosapiensGN=SLC25A11PE=2SV=1;I3L1P8I3L1P8_HUMANMitochondrial2-oxoglutarate/malatecarrierprotein(Fragment)OS=HomosapiensGN=SLC25A11PE=3SV=1;Q02978M2OM_HUMANMitochondrial2-oxoglutarate/malatecarrierproteinOS=HomosapiensGN=SLC25A11PE=1SV=3	F5GY65F5GY65_HUMANMitochondrial2-oxoglutarate/malatecarrierproteinOS=HomosapiensGN=SLC25A11PE=2SV=1	F5GY65	Mitochondrial2-oxoglutarate/malatecarrierprotein	SLC25A11	yes	no	0.106278	1.5723	373470	587207	568150	660330	487220	1184200	495980	546810	498980	564040	541680	483340	497600	982020	864660	398410	207370	556140	834740	721530	588890	538480	488680	147120	646120	302540	560540	604350	453440	158440	359030	348060	413270	180880	380470	605920	390490	0
179	AATFGLILDDVSLTHLTFGK	2118.14	P35232PHB_HUMANProhibitinOS=HomosapiensGN=PHBPE=1SV=1;C9JW96C9JW96_HUMANProhibitin(Fragment)OS=HomosapiensGN=PHBPE=2SV=2;C9JZ20C9JZ20_HUMANProhibitin(Fragment)OS=HomosapiensGN=PHBPE=2SV=1;E7ESE2E7ESE2_HUMANProhibitin(Fragment)OS=HomosapiensGN=PHBPE=2SV=1;E9PCW0E9PCW0_HUMANProhibitinOS=HomosapiensGN=PHBPE=2SV=1	P35232PHB_HUMANProhibitinOS=HomosapiensGN=PHBPE=1SV=1	P35232	Prohibitin	PHB	yes	no	0.444974	1.08522	120633	130913	27463	209940	153810	297390	273150	573660	151430	71588	761240	28169	9639.7	173460	19252	179580	0	11606	99513	145460	0	0	0	0	126920	0	103070	175570	64213	229850	129090	44151	0	0	0	20385	112440	0
180	AATGECTATVGK	1164.54	P01042-2KNG1_HUMANIsoformLMWofKininogen-1OS=HomosapiensGN=KNG1;P01042KNG1_HUMANKininogen-1OS=HomosapiensGN=KNG1PE=1SV=2;C9JEX1C9JEX1_HUMANLysyl-bradykininOS=HomosapiensGN=KNG1PE=2SV=1	P01042-2KNG1_HUMANIsoformLMWofKininogen-1OS=HomosapiensGN=KNG1	P01042	IsoformLMWofKininogen-1	KNG1	yes	no	0.299964	1.74164	94165.2	164002	0	120310	170690	0	227300	178330	891560	153020	295460	119470	149910	0	71085	215360	46508	51520	105030	182190	42609	147800	123530	446700	0	0	0	164230	249340	160590	138530	212510	178220	0	84571	57646	211380	0
181	AATHGLMLGALQGDGPLPAELEELR	2558.32	Q96GQ5-2CP058_HUMANIsoform2ofUPF0420proteinC16orf58OS=HomosapiensGN=C16orf58;H3BR29H3BR29_HUMANUPF0420proteinC16orf58OS=HomosapiensGN=C16orf58PE=4SV=1;H3BSM7H3BSM7_HUMANUPF0420proteinC16orf58OS=HomosapiensGN=C16orf58PE=4SV=1;Q96GQ5CP058_HUMANUPF0420proteinC16orf58OS=HomosapiensGN=C16orf58PE=1SV=2	Q96GQ5-2CP058_HUMANIsoform2ofUPF0420proteinC16orf58OS=HomosapiensGN=C16orf58	Q96GQ5	Isoform2ofUPF0420proteinC16orf58	C16ORF58	yes	no	0.433308	0.331905	82289.6	27312.3	134750	238860	83891	102700	153300	212630	0	0	201980	52018	91144	276920	0	0	0	0	0	101830	0	29992	50842	0	175250	0	0	0	0	0	0	0	30275	0	0	21403	72063	0
182	AATHYTITIR	1145.62	J3QSU6J3QSU6_HUMANTenascinOS=HomosapiensGN=TNCPE=4SV=1;P24821-4TENA_HUMANIsoform4ofTenascinOS=HomosapiensGN=TNC;P24821TENA_HUMANTenascinOS=HomosapiensGN=TNCPE=1SV=3;E9PC84E9PC84_HUMANTenascinOS=HomosapiensGN=TNCPE=2SV=1	J3QSU6J3QSU6_HUMANTenascinOS=HomosapiensGN=TNCPE=4SV=1	J3QSU6	Tenascin	TNC	yes	no	0.595891	1.54302	149562	230777	148870	243070	0	0	0	0	569320	149960	130280	476590	186110	241770	47165	256770	41114	164350	133840	207590	34455	201660	322200	0	348240	148760	227960	367670	965480	371600	175500	0	227960	102950	74255	543170	195680	0
183	AATLAQELEK	1072.58	Q14683SMC1A_HUMANStructuralmaintenanceofchromosomesprotein1AOS=HomosapiensGN=SMC1APE=1SV=2;G8JLG1G8JLG1_HUMANStructuralmaintenanceofchromosomesprotein1AOS=HomosapiensGN=SMC1APE=4SV=1	Q14683SMC1A_HUMANStructuralmaintenanceofchromosomesprotein1AOS=HomosapiensGN=SMC1APE=1SV=2	Q14683	Structuralmaintenanceofchromosomesprotein1A	SMC1A	yes	no	0.637553	0.842013	288791	243166	328250	761330	783820	0	745730	922090	494170	408720	174360	0	573570	0	278870	32714	192020	366390	0	0	183540	0	731600	0	933350	0	0	0	668800	0	0	0	0	0	473420	0	834760	0
184	AATPYTVSIYGVIQGYR	1857.96	J3QSU6J3QSU6_HUMANTenascinOS=HomosapiensGN=TNCPE=4SV=1;P24821-4TENA_HUMANIsoform4ofTenascinOS=HomosapiensGN=TNC;P24821TENA_HUMANTenascinOS=HomosapiensGN=TNCPE=1SV=3;E9PC84E9PC84_HUMANTenascinOS=HomosapiensGN=TNCPE=2SV=1;H0YGZ3H0YGZ3_HUMANTenascin(Fragment)OS=HomosapiensGN=TNCPE=4SV=1	J3QSU6J3QSU6_HUMANTenascinOS=HomosapiensGN=TNCPE=4SV=1	J3QSU6	Tenascin	TNC	yes	no	0.780378	1.80543	43585.5	78690.5	0	102300	68850	56255	93824	62861	308850	68693	97431	55574	49340	90614	0	63552	0	0	0	67403	0	35102	0	0	104180	51597	78174	102960	337820	117960	0	18105	0	0	0	90668	73411	0
185	AATVGSLAGQPLQER	1496.79	P02649APOE_HUMANApolipoproteinEOS=HomosapiensGN=APOEPE=1SV=1;H0Y7L5H0Y7L5_HUMANApolipoproteinE(Fragment)OS=HomosapiensGN=APOEPE=4SV=2	P02649APOE_HUMANApolipoproteinEOS=HomosapiensGN=APOEPE=1SV=1	P02649	ApolipoproteinE	APOE	yes	no	0.527327	0.965784	348711	336780	477410	321000	541730	178240	450810	2272800	1210200	369870	265810	260210	328140	0	0	451830	52828	55529	277850	375220	102680	396210	467850	390350	231620	86476	573820	384880	1491800	234830	460290	421150	429150	229500	70490	121490	298810	0
186	AAVAGEDGR	844.404	G3V2Q1G3V2Q1_HUMANHeterogeneousnuclearribonucleoproteinsC1/C2OS=HomosapiensGN=HNRNPCPE=2SV=1;P07910HNRPC_HUMANHeterogeneousnuclearribonucleoproteinsC1/C2OS=HomosapiensGN=HNRNPCPE=1SV=4;G3V576G3V576_HUMANHeterogeneousnuclearribonucleoproteinsC1/C2OS=HomosapiensGN=HNRNPCPE=4SV=1;G3V555G3V555_HUMANHeterogeneousnuclearribonucleoproteinsC1/C2(Fragment)OS=HomosapiensGN=HNRNPCPE=2SV=1;G3V575G3V575_HUMAN…	G3V4C1G3V4C1_HUMANHeterogeneousnuclearribonucleoproteinsC1/C2OS=HomosapiensGN=HNRNPCPE=2SV=1	G3V4C1	HeterogeneousnuclearribonucleoproteinsC1/C2	HNRNPC	no	no	0.090858	1.81675	1.36981e+06	2.4886e+06	2398500	2338700	2881100	3661000	2909200	2841400	1652500	2292000	3106400	2292900	2633400	1134900	3280400	3009500	447980	2232500	4095900	2288400	868990	2261300	2402400	0	2474400	1148200	2638600	2845800	3366200	2102600	2830900	2188800	2575800	1423500	2614400	2436800	2249800	0
187	AAVAIQSQFR	1089.59	P48539PCP4_HUMANPurkinjecellprotein4OS=HomosapiensGN=PCP4PE=1SV=3	P48539PCP4_HUMANPurkinjecellprotein4OS=HomosapiensGN=PCP4PE=1SV=3	P48539	Purkinjecellprotein4	PCP4	yes	yes	0.655025	1.59624	568737	907842	749890	1512100	0	1406700	888290	60138	180410	0	3329800	624510	0	1552200	1039100	1131400	60795	1286500	406280	976690	716380	586660	959040	40631	1082900	0	0	0	0	376560	889710	0	0	282760	814110	295310	1337900	0
188	AAVATFLQSVQVPEFTPK	1932.04	P22314UBA1_HUMANUbiquitin-likemodifier-activatingenzyme1OS=HomosapiensGN=UBA1PE=1SV=3;Q5JRR6Q5JRR6_HUMANUbiquitin-likemodifier-activatingenzyme1OS=HomosapiensGN=UBA1PE=4SV=1	P22314UBA1_HUMANUbiquitin-likemodifier-activatingenzyme1OS=HomosapiensGN=UBA1PE=1SV=3	P22314	Ubiquitin-likemodifier-activatingenzyme1	UBA1	yes	no	0.16053	0.873954	1.467e+06	1.28209e+06	1264100	3080700	965570	1890900	1766000	6285800	1300500	1477300	1656100	928050	885450	858510	1276200	1711800	278110	955650	2092600	1412500	440730	1128000	1247000	330550	1264500	380050	1701000	1390400	1259200	2306000	1501200	1283600	956260	775610	1491100	1018800	1770900	0
189	AAVDAGFVPNDMQVGQTGK	1903.91	P13804ETFA_HUMANElectrontransferflavoproteinsubunitalpha,mitochondrialOS=HomosapiensGN=ETFAPE=1SV=1;P13804-2ETFA_HUMANIsoform2ofElectrontransferflavoproteinsubunitalpha,mitochondrialOS=HomosapiensGN=ETFA;H0YLU7H0YLU7_HUMANElectrontransferflavoproteinsubunitalpha,mitochondrial(Fragment)OS=HomosapiensGN=ETFAPE=4SV=1;H0YL12H0YL12_HUMANElectrontransferflavoproteinsubunitalpha,mitochondrial(Fragment)O…	P13804ETFA_HUMANElectrontransferflavoproteinsubunitalpha,mitochondrialOS=HomosapiensGN=ETFAPE=1SV=1	P13804	Electrontransferflavoproteinsubunitalpha,mitochondrial	ETFA	yes	no	0.177633	0.979176	229465	224687	232570	524650	390660	285730	268710	341280	330070	315680	446520	348290	242980	739290	265830	244990	36588	200200	235810	379330	107440	170280	0	189220	215160	74492	350730	344380	337090	225410	224050	181240	254740	0	82582	191130	236540	0
190	AAVDLEK	744.402	P17858K6PL_HUMAN6-phosphofructokinase,livertypeOS=HomosapiensGN=PFKLPE=1SV=6;F8WEU2F8WEU2_HUMAN6-phosphofructokinase,livertypeOS=HomosapiensGN=PFKLPE=2SV=1	P17858K6PL_HUMAN6-phosphofructokinase,livertypeOS=HomosapiensGN=PFKLPE=1SV=6	P17858	6-phosphofructokinase,livertype	PFKL	yes	no	0.735922	1.03674	27518.4	28529.4	85871	0	0	0	85667	241300	0	94035	205400	0	0	0	69312	0	0	0	0	0	65976	0	89355	0	0	0	0	0	0	59876	0	0	87292	0	0	0	0	0
191	AAVEDSGTTVETIK	1419.71	Q5VTR2BRE1A_HUMANE3ubiquitin-proteinligaseBRE1AOS=HomosapiensGN=RNF20PE=1SV=2;C9JXC9C9JXC9_HUMANE3ubiquitin-proteinligaseBRE1A(Fragment)OS=HomosapiensGN=RNF20PE=2SV=1;C9JMW8C9JMW8_HUMANE3ubiquitin-proteinligaseBRE1A(Fragment)OS=HomosapiensGN=RNF20PE=2SV=1;C9JWJ4C9JWJ4_HUMANE3ubiquitin-proteinligaseBRE1A(Fragment)OS=HomosapiensGN=RNF20PE=2SV=1;C9J0A5C9J0A5_HUMANE3ubiquitin-proteinligaseBRE1A(Fragm…	Q5VTR2BRE1A_HUMANE3ubiquitin-proteinligaseBRE1AOS=HomosapiensGN=RNF20PE=1SV=2	Q5VTR2	E3ubiquitin-proteinligaseBRE1A	RNF20	yes	no	0.862137	0.988862	44492.4	43996.8	0	0	0	188610	137040	132650	0	96616	0	71899	103110	0	0	143620	0	104050	73441	0	40476	0	0	0	120310	0	73808	0	0	130880	82352	62834	89584	0	107160	116610	100260	0
192	AAVEEGIVLGGGCALLR	1683.9	P10809CH60_HUMAN60kDaheatshockprotein,mitochondrialOS=HomosapiensGN=HSPD1PE=1SV=2	P10809CH60_HUMAN60kDaheatshockprotein,mitochondrialOS=HomosapiensGN=HSPD1PE=1SV=2	P10809	60kDaheatshockprotein,mitochondrial	HSPD1	yes	yes	0.130669	1.2001	1.63677e+06	1.96429e+06	1746000	1523700	1597200	2828900	4229600	1835500	1755600	1681800	5464100	961370	900980	2829100	1803500	2611800	194370	1847200	1347100	2397300	977070	848740	1153700	166070	4049500	82522	2608600	3084900	2283500	5473300	2031200	1011100	1181600	0	1109500	859580	2223800	15352
193	AAVELEEPEDAR	1327.63	O94906PRP6_HUMANPre-mRNA-processingfactor6OS=HomosapiensGN=PRPF6PE=1SV=1;O94906-2PRP6_HUMANIsoform2ofPre-mRNA-processingfactor6OS=HomosapiensGN=PRPF6	O94906PRP6_HUMANPre-mRNA-processingfactor6OS=HomosapiensGN=PRPF6PE=1SV=1	O94906	Pre-mRNA-processingfactor6	PRPF6	yes	no	0.813098	1.25714	249528	313693	296680	322270	368540	854760	505710	370360	0	309760	600590	387210	390530	630860	369180	493990	68226	269400	338570	413960	140800	370750	479160	0	523110	0	646440	422990	363160	408170	410710	400780	371800	150890	205300	304840	356390	0
194	AAVENLPTFLVELSR	1657.9	Q14974IMB1_HUMANImportinsubunitbeta-1OS=HomosapiensGN=KPNB1PE=1SV=2;J3QR48J3QR48_HUMANImportinsubunitbeta-1(Fragment)OS=HomosapiensGN=KPNB1PE=4SV=1	Q14974IMB1_HUMANImportinsubunitbeta-1OS=HomosapiensGN=KPNB1PE=1SV=2	Q14974	Importinsubunitbeta-1	KPNB1	yes	no	0.20263	1.10575	481867	532826	456430	747930	598980	1060600	981970	1146200	485790	573900	1262800	253260	258710	595710	469130	771800	49366	428420	568960	695210	72865	253240	252450	174170	833850	202360	512190	700300	584700	967790	654080	319180	69372	355580	369200	244830	541350	0
195	AAVESLGFILFR	1321.74	Q99460-2PSMD1_HUMANIsoform2of26Sproteasomenon-ATPaseregulatorysubunit1OS=HomosapiensGN=PSMD1;Q99460PSMD1_HUMAN26Sproteasomenon-ATPaseregulatorysubunit1OS=HomosapiensGN=PSMD1PE=1SV=2;H7C378H7C378_HUMAN26Sproteasomenon-ATPaseregulatorysubunit1(Fragment)OS=HomosapiensGN=PSMD1PE=4SV=1	Q99460-2PSMD1_HUMANIsoform2of26Sproteasomenon-ATPaseregulatorysubunit1OS=HomosapiensGN=PSMD1	Q99460	Isoform2of26Sproteasomenon-ATPaseregulatorysubunit1	PSMD1	yes	no	0.16819	1.09407	130473	142747	189130	223880	149100	183120	223260	259100	105250	196150	302680	0	74196	136030	175520	180880	11517	114920	164720	209710	37334	64682	75494	93270	202880	66556	140200	120240	196920	271140	130480	91696	77820	120940	121190	69801	315080	0
196	AAVEWFDGK	1021.49	Q01844-6EWS_HUMANIsoform6ofRNA-bindingproteinEWSOS=HomosapiensGN=EWSR1;B0QYK0B0QYK0_HUMANEwingsarcomabreakpointregion1OS=HomosapiensGN=EWSR1PE=4SV=1;Q01844-3EWS_HUMANIsoform3ofRNA-bindingproteinEWSOS=HomosapiensGN=EWSR1;Q01844EWS_HUMANRNA-bindingproteinEWSOS=HomosapiensGN=EWSR1PE=1SV=1;Q01844-5EWS_HUMANIsoform5ofRNA-bindingproteinEWSOS=HomosapiensGN=EWSR1;Q01844-2EWS_HUMANIsoformEWS-BofRNA-bindin…	Q01844-6EWS_HUMANIsoform6ofRNA-bindingproteinEWSOS=HomosapiensGN=EWSR1	Q01844	Isoform6ofRNA-bindingproteinEWS	EWSR1	yes	no	0.0176162	2.29503	158582	363952	0	0	0	456950	355470	303820	264780	318210	682420	326520	312970	143550	459750	413500	122540	224320	616070	380530	152360	187680	313190	0	345650	219080	488380	358680	332310	395210	235010	295960	396570	199300	404770	285020	313110	0
197	AAVFHEK	800.418	P12110CO6A2_HUMANCollagenalpha-2(VI)chainOS=HomosapiensGN=COL6A2PE=1SV=4	P12110CO6A2_HUMANCollagenalpha-2(VI)chainOS=HomosapiensGN=COL6A2PE=1SV=4	P12110	Collagenalpha-2(VI)chain	COL6A2	yes	yes	0.188114	1.55124	45429.5	70472.1	0	0	0	0	0	0	0	0	0	0	0	0	0	0	44729	0	0	0	0	0	0	259170	0	844000	0	0	0	117890	0	0	0	0	0	0	0	0
198	AAVFHEKDYDSLAQPGFFDR	2312.09	P12110CO6A2_HUMANCollagenalpha-2(VI)chainOS=HomosapiensGN=COL6A2PE=1SV=4	P12110CO6A2_HUMANCollagenalpha-2(VI)chainOS=HomosapiensGN=COL6A2PE=1SV=4	P12110	Collagenalpha-2(VI)chain	COL6A2	yes	yes	0.301497	0.456045	259462	118326	0	247810	99290	105310	0	0	0	0	0	236230	132570	1485800	0	0	0	83151	151820	102760	0	217210	0	361880	252160	249330	0	182390	526050	129230	0	108910	63332	292520	0	385740	131510	0
199	AAVGQEEIQLR	1212.65	P02549SPTA1_HUMANSpectrinalphachain,erythrocytic1OS=HomosapiensGN=SPTA1PE=1SV=5;P02549-2SPTA1_HUMANIsoform2ofSpectrinalphachain,erythrocytic1OS=HomosapiensGN=SPTA1	P02549SPTA1_HUMANSpectrinalphachain,erythrocytic1OS=HomosapiensGN=SPTA1PE=1SV=5	P02549	Spectrinalphachain,erythrocytic1	SPTA1	yes	no	0.125322	0.195771	90579.8	17732.9	0	0	0	0	0	128460	211130	0	0	25370	38620	0	0	0	0	0	0	0	0	0	0	82605	0	0	0	65122	0	0	0	0	0	710690	0	0	0	0
200	AAVGQESPGGLEAGNAK	1554.76	Q29RF7PDS5A_HUMANSisterchromatidcohesionproteinPDS5homologAOS=HomosapiensGN=PDS5APE=1SV=1	Q29RF7PDS5A_HUMANSisterchromatidcohesionproteinPDS5homologAOS=HomosapiensGN=PDS5APE=1SV=1	Q29RF7	SisterchromatidcohesionproteinPDS5homologA	PDS5A	yes	yes	0.541851	1.21356	74583.1	90511.2	59815	109120	82061	134390	139720	113760	58117	90704	184920	85043	102600	83372	137240	127310	22426	124700	76023	120050	23610	92453	55859	0	196270	0	64571	109010	123480	110940	0	85474	71398	58300	117680	57370	73301	0
201	AAVLQQVLER	1125.65	P12270TPR_HUMANNucleoproteinTPROS=HomosapiensGN=TPRPE=1SV=3	P12270TPR_HUMANNucleoproteinTPROS=HomosapiensGN=TPRPE=1SV=3	P12270	NucleoproteinTPR	TPR	yes	yes	0.0692752	2.60632	20738.8	54051.9	0	96191	0	136950	0	0	0	0	171200	0	0	0	128040	0	0	130410	0	0	21807	0	0	0	0	0	0	0	0	0	0	0	0	0	77434	0	0	0
202	AAVPSGASTGIYEALELR	1803.94	P06733ENOA_HUMANAlpha-enolaseOS=HomosapiensGN=ENO1PE=1SV=2;K7EM90K7EM90_HUMANEnolase(Fragment)OS=HomosapiensGN=ENO1PE=3SV=1;P13929-3ENOB_HUMANIsoform3ofBeta-enolaseOS=HomosapiensGN=ENO3;P13929-2ENOB_HUMANIsoform2ofBeta-enolaseOS=HomosapiensGN=ENO3;P13929ENOB_HUMANBeta-enolaseOS=HomosapiensGN=ENO3PE=1SV=5;K7EQF3K7EQF3_HUMANAlpha-enolaseOS=HomosapiensGN=ENO1PE=4SV=1;K7EN23K7EN23_HUMANAlpha-enolaseO…	P06733ENOA_HUMANAlpha-enolaseOS=HomosapiensGN=ENO1PE=1SV=2	P06733	Alpha-enolase	ENO1	no	no	0.161083	1.2992	8.16852e+06	1.06125e+07	11498000	12404000	11426000	16916000	21656000	22392000	9290200	8564000	28504000	11911000	8408900	13435000	7379300	15272000	863790	5622500	15262000	12445000	1553900	7055900	7257800	4280800	14103000	6022200	15401000	11600000	9299600	13095000	10810000	4885800	6271100	3283100	7589000	5576200	14813000	60567
203	AAVQVLDDIEK	1199.64	P22033MUTA_HUMANMethylmalonyl-CoAmutase,mitochondrialOS=HomosapiensGN=MUTPE=1SV=4	P22033MUTA_HUMANMethylmalonyl-CoAmutase,mitochondrialOS=HomosapiensGN=MUTPE=1SV=4	P22033	Methylmalonyl-CoAmutase,mitochondrial	MUT	yes	yes	0.984779	1.82532	4267.36	7789.3	0	0	0	0	0	0	0	0	0	0	0	0	0	0	45415	0	0	0	91807	85985	0	0	0	0	0	0	0	0	0	0	186370	0	0	0	0	0
204	AAVYHHFISDGVR	1470.74	P01024CO3_HUMANComplementC3OS=HomosapiensGN=C3PE=1SV=2	P01024CO3_HUMANComplementC3OS=HomosapiensGN=C3PE=1SV=2	P01024	ComplementC3	C3	yes	yes	0.971025	1.23886	59841.4	74135.4	0	0	0	0	0	0	887960	0	0	0	0	0	0	0	0	0	0	0	0	0	0	0	0	0	86588	0	0	656730	0	33242	0	0	0	0	0	0
205	AAVYQPQPHPQPPPYGHCVTDSGVVYSVGMQWLK	3792.82	P02751-3FINC_HUMANIsoform3ofFibronectinOS=HomosapiensGN=FN1;P02751FINC_HUMANFibronectinOS=HomosapiensGN=FN1PE=1SV=4;E9PE77E9PE77_HUMANUgl-Y3OS=HomosapiensGN=FN1PE=2SV=1;P02751-6FINC_HUMANIsoform6ofFibronectinOS=HomosapiensGN=FN1;P02751-14FINC_HUMANIsoform14ofFibronectinOS=HomosapiensGN=FN1;P02751-8FINC_HUMANIsoform8ofFibronectinOS=HomosapiensGN=FN1;P02751-7FINC_HUMANIsoform7ofFibronectinOS=Homosa…	P02751-3FINC_HUMANIsoform3ofFibronectinOS=HomosapiensGN=FN1	P02751	Isoform3ofFibronectin	FN1	yes	no	0.55714	2.09396	389305	815188	446380	938970	561410	780140	694430	1195200	2128900	525640	1089800	457240	321110	0	0	1123300	0	0	0	668070	0	0	311840	195510	654350	0	604700	450510	4972000	1296800	484520	521540	0	0	0	393120	639300	0
206	AAWGKVGAHAGEYGAEALER	2042	P69905HBA_HUMANHemoglobinsubunitalphaOS=HomosapiensGN=HBA1PE=1SV=2	P69905HBA_HUMANHemoglobinsubunitalphaOS=HomosapiensGN=HBA1PE=1SV=2	P69905	Hemoglobinsubunitalpha	HBA1	yes	yes	0.846857	0.430449	370009	159270	506060	0	616150	0	671430	3389000	1404200	286960	0	730260	458590	0	98494	835990	0	0	298920	852290	0	0	734390	640880	0	0	429990	374140	0	0	0	0	428800	0	107960	0	0	0
207	AAWGKVGGHAAEYGAEALER	2042	CON__P01966	CON__P01966	CON__P01966	CON__P01966	CON__P01966	yes	yes	0.473816	0.270652	605448	163866	0	0	0	0	0	2578900	1511800	410030	320880	0	0	209620	0	0	0	114720	0	0	0	0	0	0	0	115180	0	0	0	0	0	0	0	3722000	0	0	835200	0
208	AAYEAELGDAR	1164.54	P02545LMNA_HUMANPrelamin-A/COS=HomosapiensGN=LMNAPE=1SV=1;P02545-3LMNA_HUMANIsoformADelta10ofPrelamin-A/COS=HomosapiensGN=LMNA;Q6UYC3Q6UYC3_HUMANLaminA/COS=HomosapiensGN=LMNAPE=2SV=1;P02545-2LMNA_HUMANIsoformCofPrelamin-A/COS=HomosapiensGN=LMNA	P02545LMNA_HUMANPrelamin-A/COS=HomosapiensGN=LMNAPE=1SV=1	P02545	Prelamin-A/C	LMNA	yes	no	0.693667	0.993063	3.08627e+06	3.06486e+06	3609900	4252300	3378300	5533400	3111300	11467000	7628200	3176100	4678100	3320200	2889000	5674400	1781900	6023200	1488500	2771100	3872300	2932800	477350	4571900	3455500	2870000	1787300	1607900	5015100	4600900	7581300	2718000	2764800	3760900	3647000	0	879910	2669100	3285500	0
209	AAYEAELGDARK	1292.64	P02545LMNA_HUMANPrelamin-A/COS=HomosapiensGN=LMNAPE=1SV=1;P02545-3LMNA_HUMANIsoformADelta10ofPrelamin-A/COS=HomosapiensGN=LMNA;Q6UYC3Q6UYC3_HUMANLaminA/COS=HomosapiensGN=LMNAPE=2SV=1;P02545-2LMNA_HUMANIsoformCofPrelamin-A/COS=HomosapiensGN=LMNA	P02545LMNA_HUMANPrelamin-A/COS=HomosapiensGN=LMNAPE=1SV=1	P02545	Prelamin-A/C	LMNA	yes	no	0.251526	0.331037	84487.3	27968.4	0	120880	66552	0	84129	168560	0	0	120440	0	0	190870	0	0	0	98479	0	83912	0	64909	0	295010	54035	0	0	0	119200	0	100370	28600	64260	0	0	47164	55373	0
210	AAYFGIYDTAK	1218.59	P05141ADT2_HUMANADP/ATPtranslocase2OS=HomosapiensGN=SLC25A5PE=1SV=7	P05141ADT2_HUMANADP/ATPtranslocase2OS=HomosapiensGN=SLC25A5PE=1SV=7	P05141	ADP/ATPtranslocase2	SLC25A5	yes	yes	0.289832	1.28939	314600	405642	399100	777680	272330	570980	0	791060	410460	441860	1364300	397370	449590	516650	427050	439140	133590	682560	178130	687000	405680	402040	320850	0	513010	0	467140	0	0	0	473540	374690	358460	0	305400	237820	409050	0
211	AAYLNMSEDPSHPSMALNTR	2204	F5GWX5F5GWX5_HUMANChromodomain-helicase-DNA-bindingprotein4OS=HomosapiensGN=CHD4PE=2SV=1;Q14839CHD4_HUMANChromodomain-helicase-DNA-bindingprotein4OS=HomosapiensGN=CHD4PE=1SV=2;Q14839-2CHD4_HUMANIsoform2ofChromodomain-helicase-DNA-bindingprotein4OS=HomosapiensGN=CHD4	F5GWX5F5GWX5_HUMANChromodomain-helicase-DNA-bindingprotein4OS=HomosapiensGN=CHD4PE=2SV=1	F5GWX5	Chromodomain-helicase-DNA-bindingprotein4	CHD4	yes	no	0.265251	0.7509	446402	335204	405100	562160	847480	820430	608580	1571600	223070	697340	923620	335470	374080	0	515670	601110	63791	784260	162720	863390	106710	0	322990	0	789490	107300	1127900	0	471010	1137600	476820	335330	229160	0	0	0	688960	0
212	AAYLSDPR	891.445	P78527PRKDC_HUMANDNA-dependentproteinkinasecatalyticsubunitOS=HomosapiensGN=PRKDCPE=1SV=3	P78527PRKDC_HUMANDNA-dependentproteinkinasecatalyticsubunitOS=HomosapiensGN=PRKDCPE=1SV=3	P78527	DNA-dependentproteinkinasecatalyticsubunit	PRKDC	yes	yes	0.841695	1.12646	296933	334484	406230	455570	349050	724810	499590	626270	382910	0	743240	195480	384790	551820	691390	498870	194240	104010	0	417290	186840	434580	556950	0	957510	183170	494860	516700	0	0	0	393620	636690	323090	379740	0	500730	0
213	AAYNPGQAVPWNAVK	1584.8	Q8N163K1967_HUMANDBIRDcomplexsubunitKIAA1967OS=HomosapiensGN=KIAA1967PE=1SV=2;Q8N163-2K1967_HUMANIsoform2ofDBIRDcomplexsubunitKIAA1967OS=HomosapiensGN=KIAA1967;E5RGU7E5RGU7_HUMANDBIRDcomplexsubunitKIAA1967(Fragment)OS=HomosapiensGN=KIAA1967PE=2SV=1;E5RFJ3E5RFJ3_HUMANDBIRDcomplexsubunitKIAA1967(Fragment)OS=HomosapiensGN=KIAA1967PE=2SV=1;H0YC69H0YC69_HUMANDBIRDcomplexsubunitKIAA1967(Fragment)OS=Hom…	Q8N163K1967_HUMANDBIRDcomplexsubunitKIAA1967OS=HomosapiensGN=KIAA1967PE=1SV=2	Q8N163	DBIRDcomplexsubunitKIAA1967	KIAA1967	yes	no	0.0420475	2.50843	116952	293366	325030	534550	197210	527760	341680	0	371700	0	368650	259420	223560	274320	347980	0	66805	0	279560	409230	226070	323520	332110	0	0	0	304780	0	708080	214840	282610	302130	240090	194430	267170	303130	229010	0
214	AAYSFYNVHTQTPLLDLMSDALVLAK	2880.47	P30419-2NMT1_HUMANIsoformShortofGlycylpeptideN-tetradecanoyltransferase1OS=HomosapiensGN=NMT1;P30419NMT1_HUMANGlycylpeptideN-tetradecanoyltransferase1OS=HomosapiensGN=NMT1PE=1SV=2	P30419-2NMT1_HUMANIsoformShortofGlycylpeptideN-tetradecanoyltransferase1OS=HomosapiensGN=NMT1	P30419	IsoformShortofGlycylpeptideN-tetradecanoyltransferase1	NMT1	yes	no	0.293474	2.39242	10684	25560.6	0	45454	23914	89170	73265	0	24971	10504	126630	0	0	28157	0	34634	0	0	21825	22340	0	0	0	0	42387	0	28066	25706	26737	0	47885	0	0	0	0	0	13233	0
215	ACADATLSQITNNIDPVGR	2014.97	P62873GBB1_HUMANGuaninenucleotide-bindingproteinG(I)/G(S)/G(T)subunitbeta-1OS=HomosapiensGN=GNB1PE=1SV=3;F6UT28F6UT28_HUMANGuaninenucleotide-bindingproteinG(I)/G(S)/G(T)subunitbeta-1(Fragment)OS=HomosapiensGN=GNB1PE=4SV=1;B1AKQ8B1AKQ8_HUMANGuaninenucleotide-bindingproteinG(I)/G(S)/G(T)subunitbeta-1(Fragment)OS=HomosapiensGN=GNB1PE=4SV=1	P62873GBB1_HUMANGuaninenucleotide-bindingproteinG(I)/G(S)/G(T)subunitbeta-1OS=HomosapiensGN=GNB1PE=1SV=3	P62873	Guaninenucleotide-bindingproteinG(I)/G(S)/G(T)subunitbeta-1	GNB1	yes	no	0.0307861	1.6747	103827	173878	0	0	171430	210900	138200	281360	217400	171070	331920	261690	154590	407920	183960	342390	82508	0	240940	186230	92958	132810	108700	0	210970	0	252490	218310	236240	148660	159510	194080	165550	0	182050	126000	153930	0
216	ACANPAAGSVILLENLR	1767.93	P00558PGK1_HUMANPhosphoglyceratekinase1OS=HomosapiensGN=PGK1PE=1SV=3;B7Z7A9B7Z7A9_HUMANPhosphoglyceratekinaseOS=HomosapiensGN=PGK1PE=2SV=1	P00558PGK1_HUMANPhosphoglyceratekinase1OS=HomosapiensGN=PGK1PE=1SV=3	P00558	Phosphoglyceratekinase1	PGK1	yes	no	0.176998	1.26021	1.79249e+06	2.25891e+06	2027100	3708900	783500	6045100	4204400	3797000	2377200	3334000	4990900	2202800	2183100	676630	1731100	1821500	697920	3485300	2338400	750690	551340	2333900	3038800	1174300	2282900	31953	3188500	3621200	2179800	3762200	512990	2817600	2449600	0	1884900	1794500	2422300	0
217	ACCGVPCK	950.377	E9PCV6E9PCV6_HUMANCollagenalpha-3(VI)chainOS=HomosapiensGN=COL6A3PE=2SV=1;P12111-4CO6A3_HUMANIsoform4ofCollagenalpha-3(VI)chainOS=HomosapiensGN=COL6A3;P12111-2CO6A3_HUMANIsoform2ofCollagenalpha-3(VI)chainOS=HomosapiensGN=COL6A3;P12111CO6A3_HUMANCollagenalpha-3(VI)chainOS=HomosapiensGN=COL6A3PE=1SV=5;E7ENL6E7ENL6_HUMANCollagenalpha-3(VI)chainOS=HomosapiensGN=COL6A3PE=2SV=1	P12111-2CO6A3_HUMANIsoform2ofCollagenalpha-3(VI)chainOS=HomosapiensGN=COL6A3	P12111	Isoform2ofCollagenalpha-3(VI)chain	COL6A3	no	no	0.733082	0.824897	539332	444894	0	0	638130	455170	682350	710350	786110	732170	0	0	602070	1508700	0	841580	0	0	176770	611660	352560	0	720810	1631900	1076100	0	639440	715920	661430	678190	581710	509250	645500	0	120980	2403900	757690	0
218	ACDSVTSNVLPLLLEQFHK	2170.11	Q96T76-9MMS19_HUMANIsoform6ofMMS19nucleotideexcisionrepairproteinhomologOS=HomosapiensGN=MMS19;Q96T76MMS19_HUMANMMS19nucleotideexcisionrepairproteinhomologOS=HomosapiensGN=MMS19PE=1SV=2;Q96T76-8MMS19_HUMANIsoform5ofMMS19nucleotideexcisionrepairproteinhomologOS=HomosapiensGN=MMS19;H7C1W5H7C1W5_HUMANMMS19nucleotideexcisionrepairproteinhomolog(Fragment)OS=HomosapiensGN=MMS19PE=4SV=1	Q96T76-9MMS19_HUMANIsoform6ofMMS19nucleotideexcisionrepairproteinhomologOS=HomosapiensGN=MMS19	Q96T76	Isoform6ofMMS19nucleotideexcisionrepairproteinhomolog	MMS19	yes	no	0.927111	0.380227	16418.6	6242.8	0	0	0	0	90473	93714	16351	0	0	0	0	0	39926	0	0	0	0	0	0	0	0	0	85365	0	0	0	0	0	0	0	28338	0	0	0	88196	0
219	ACEDIDECSLPNICVFGTCHNLPGLFR	3193.41	P35555FBN1_HUMANFibrillin-1OS=HomosapiensGN=FBN1PE=1SV=3	P35555FBN1_HUMANFibrillin-1OS=HomosapiensGN=FBN1PE=1SV=3	P35555	Fibrillin-1	FBN1	yes	yes	0.545197	0.585524	52046.9	30474.7	0	150940	0	92406	121220	118990	0	54237	0	0	0	0	0	127550	0	0	0	0	0	0	0	146090	154970	0	0	0	177560	0	64324	0	0	0	0	94066	0	0
220	ACEFAGFQCQIQFGPHNEQK	2395.05	Q9Y490TLN1_HUMANTalin-1OS=HomosapiensGN=TLN1PE=1SV=3;Q5TCU6Q5TCU6_HUMANTalin-1OS=HomosapiensGN=TLN1PE=4SV=1	Q9Y490TLN1_HUMANTalin-1OS=HomosapiensGN=TLN1PE=1SV=3	Q9Y490	Talin-1	TLN1	yes	no	0.36302	0.361185	198291	71619.9	220760	560940	149940	0	128160	344050	203780	196760	217120	77792	0	211910	72097	188920	0	235890	0	160900	0	127250	171150	257940	249680	0	177030	153060	146240	319270	0	0	174720	0	85377	0	151230	0
221	ACEPGVDYVYK	1299.58	P01024CO3_HUMANComplementC3OS=HomosapiensGN=C3PE=1SV=2;CON__Q2UVX4	P01024CO3_HUMANComplementC3OS=HomosapiensGN=C3PE=1SV=2	P01024	ComplementC3	C3	no	no	0.319719	2.26886	304438	690726	529300	0	736440	0	934520	741760	4390400	723050	1034400	413570	566830	0	0	946750	86548	0	371080	576390	72513	753780	568660	1271700	0	0	520990	559650	1225500	1115100	628020	526600	692090	0	313620	0	741460	0
222	ACGDSTLTQITAGLDPVGR	1930.94	P62879GBB2_HUMANGuaninenucleotide-bindingproteinG(I)/G(S)/G(T)subunitbeta-2OS=HomosapiensGN=GNB2PE=1SV=3;C9JIS1C9JIS1_HUMANGuaninenucleotide-bindingproteinG(I)/G(S)/G(T)subunitbeta-2(Fragment)OS=HomosapiensGN=GNB2PE=2SV=1;C9JXA5C9JXA5_HUMANGuaninenucleotide-bindingproteinG(I)/G(S)/G(T)subunitbeta-2(Fragment)OS=HomosapiensGN=GNB2PE=2SV=1;C9JZN1C9JZN1_HUMANGuaninenucleotide-bindingproteinG(I)/G(S)/…	P62879GBB2_HUMANGuaninenucleotide-bindingproteinG(I)/G(S)/G(T)subunitbeta-2OS=HomosapiensGN=GNB2PE=1SV=3	P62879	Guaninenucleotide-bindingproteinG(I)/G(S)/G(T)subunitbeta-2	GNB2	yes	no	0.649097	0.661135	68967.8	45597.1	0	326690	0	79251	0	0	0	0	0	0	63182	195160	138490	0	23716	36654	0	249190	42893	0	82026	0	174900	0	124420	80663	0	0	0	80469	0	0	61215	49391	0	0
223	ACGLNFADLMAR	1337.62	Q99536VAT1_HUMANSynapticvesiclemembraneproteinVAT-1homologOS=HomosapiensGN=VAT1PE=1SV=2;K7ERT7K7ERT7_HUMANSynapticvesiclemembraneproteinVAT-1homolog(Fragment)OS=HomosapiensGN=VAT1PE=4SV=1	Q99536VAT1_HUMANSynapticvesiclemembraneproteinVAT-1homologOS=HomosapiensGN=VAT1PE=1SV=2	Q99536	SynapticvesiclemembraneproteinVAT-1homolog	VAT1	yes	no	0.614458	0.659194	363561	239657	430810	931580	311300	316620	295620	636960	254850	451150	373200	277540	268400	926460	0	460440	135020	221490	417830	336040	103160	239690	0	464250	361750	0	381920	0	425290	221920	491200	224630	328350	19532	222790	182560	425360	0
224	ACGLVASNLNLKPGECLR	1971	P09382LEG1_HUMANGalectin-1OS=HomosapiensGN=LGALS1PE=1SV=2;F8WEI7F8WEI7_HUMANGalectin-1OS=HomosapiensGN=LGALS1PE=2SV=1	P09382LEG1_HUMANGalectin-1OS=HomosapiensGN=LGALS1PE=1SV=2	P09382	Galectin-1	LGALS1	yes	no	0.540873	0.789565	1.56733e+06	1.23751e+06	2302000	5200400	1532100	1815000	2288000	1212600	1962600	1389300	1544100	286340	959390	2321100	528440	2512200	297640	918400	333460	1681200	364910	1404500	1654700	2487700	2615200	0	353820	1821800	2808400	2169500	1750000	1285900	1134000	0	1138000	2034200	1980600	0
225	ACGNFGIPCELR	1392.63	P22234PUR6_HUMANMultifunctionalproteinADE2OS=HomosapiensGN=PAICSPE=1SV=3;E9PBS1E9PBS1_HUMANPhosphoribosylaminoimidazolecarboxylase(Fragment)OS=HomosapiensGN=PAICSPE=2SV=1;P22234-2PUR6_HUMANIsoform2ofMultifunctionalproteinADE2OS=HomosapiensGN=PAICS;D6RF62D6RF62_HUMANPhosphoribosylaminoimidazolecarboxylaseOS=HomosapiensGN=PAICSPE=4SV=1	P22234PUR6_HUMANMultifunctionalproteinADE2OS=HomosapiensGN=PAICSPE=1SV=3	P22234	MultifunctionalproteinADE2	PAICS	yes	no	0.0729715	1.92557	367423	707500	1223700	1127200	650820	953020	738310	0	653210	761330	1864300	526360	487420	636500	534360	836250	124310	699980	637080	917330	250770	638700	722570	0	745200	0	539360	845480	1314800	666810	1060800	656390	605070	0	604140	508310	739600	0
226	ACIDSNEDGDLSK	1422.59	P29144TPP2_HUMANTripeptidyl-peptidase2OS=HomosapiensGN=TPP2PE=1SV=4;Q5VZU9Q5VZU9_HUMANTripeptidyl-peptidase2OS=HomosapiensGN=TPP2PE=4SV=1	P29144TPP2_HUMANTripeptidyl-peptidase2OS=HomosapiensGN=TPP2PE=1SV=4	P29144	Tripeptidyl-peptidase2	TPP2	yes	no	0.358519	1.2495	30541.9	38162.1	41978	149930	97032	0	99401	0	0	38357	52730	0	63721	0	94500	111200	0	0	0	77522	0	60494	61604	0	91240	0	0	95826	90007	93265	61559	55047	69708	0	109170	0	92133	0
227	ACLDTAVENMPSLK	1547.73	P49327FAS_HUMANFattyacidsynthaseOS=HomosapiensGN=FASNPE=1SV=3	P49327FAS_HUMANFattyacidsynthaseOS=HomosapiensGN=FASNPE=1SV=3	P49327	Fattyacidsynthase	FASN	yes	yes	0.339639	1.26216	125104	157901	0	690880	369300	480960	478150	0	165660	348730	485370	324420	0	213730	259680	253700	0	0	0	0	113570	291450	242030	123200	0	0	260080	500290	0	346810	0	162640	0	0	197670	190240	0	0
228	ACLENLGLK	1016.53	P36952SPB5_HUMANSerpinB5OS=HomosapiensGN=SERPINB5PE=1SV=2	P36952SPB5_HUMANSerpinB5OS=HomosapiensGN=SERPINB5PE=1SV=2	P36952	SerpinB5	SERPINB5	yes	yes	0.0293923	0.0664261	141479	9397.89	0	160760	0	0	0	272570	0	0	78492	0	0	0	0	0	0	0	0	0	32618	0	0	432830	211400	0	0	129650	0	266020	0	69412	0	0	0	0	55780	0
229	ACLIFFDEIDAIGGAR	1766.87	P35998PRS7_HUMAN26Sproteaseregulatorysubunit7OS=HomosapiensGN=PSMC2PE=1SV=3;B7Z5E2B7Z5E2_HUMAN26Sproteaseregulatorysubunit7OS=HomosapiensGN=PSMC2PE=2SV=1	P35998PRS7_HUMAN26Sproteaseregulatorysubunit7OS=HomosapiensGN=PSMC2PE=1SV=3	P35998	26Sproteaseregulatorysubunit7	PSMC2	yes	no	0.937942	0.499714	38895	19436.4	33781	81607	30021	0	90332	149080	44610	37512	0	0	0	62715	0	71107	0	0	23143	0	0	0	0	23837	0	0	32360	0	73347	109080	45224	0	0	0	14601	0	99866	0
230	ACLISLGYDIGNDPQGEAEFAR	2395.11	P12814ACTN1_HUMANAlpha-actinin-1OS=HomosapiensGN=ACTN1PE=1SV=2	P12814ACTN1_HUMANAlpha-actinin-1OS=HomosapiensGN=ACTN1PE=1SV=2	P12814	Alpha-actinin-1	ACTN1	yes	yes	0.835043	0.394727	244392	96468.2	0	455420	0	262870	231970	308620	0	150380	270090	63933	56133	621730	72285	237550	0	0	0	295520	0	62153	0	162430	567780	0	0	210300	275090	570810	272130	0	0	0	0	108990	295290	0
231	ACLISLGYDVENDR	1623.76	O43707ACTN4_HUMANAlpha-actinin-4OS=HomosapiensGN=ACTN4PE=1SV=2;D6PXK4D6PXK4_HUMANAlphaactinin4shortisoformOS=HomosapiensGN=ACTN4PE=2SV=1;F5GXS2F5GXS2_HUMANAlpha-actinin-4OS=HomosapiensGN=ACTN4PE=2SV=1	O43707ACTN4_HUMANAlpha-actinin-4OS=HomosapiensGN=ACTN4PE=1SV=2	O43707	Alpha-actinin-4	ACTN4	yes	no	0.0524612	0.230907	164050	37880.4	187020	272620	165620	0	301140	457060	0	0	0	120050	116770	238110	0	166040	0	94018	187230	0	0	0	0	120720	388210	0	159220	154080	155080	232290	83455	0	75169	0	0	110590	207480	0
232	ACLISLGYDVENDRQGEAEFNR	2555.17	O43707ACTN4_HUMANAlpha-actinin-4OS=HomosapiensGN=ACTN4PE=1SV=2;D6PXK4D6PXK4_HUMANAlphaactinin4shortisoformOS=HomosapiensGN=ACTN4PE=2SV=1;F5GXS2F5GXS2_HUMANAlpha-actinin-4OS=HomosapiensGN=ACTN4PE=2SV=1	O43707ACTN4_HUMANAlpha-actinin-4OS=HomosapiensGN=ACTN4PE=1SV=2	O43707	Alpha-actinin-4	ACTN4	yes	no	0.535921	0.407373	435747	177512	183460	800890	276910	301950	368310	929940	336200	366220	370550	143320	0	815590	0	477830	41428	518930	185220	656870	0	160780	201700	287050	943470	0	254960	400840	373470	428690	486770	262290	116380	0	83307	217370	294860	25708
233	ACNLDVILGFDGSR	1535.74	E9PCV6E9PCV6_HUMANCollagenalpha-3(VI)chainOS=HomosapiensGN=COL6A3PE=2SV=1;P12111-4CO6A3_HUMANIsoform4ofCollagenalpha-3(VI)chainOS=HomosapiensGN=COL6A3;P12111-2CO6A3_HUMANIsoform2ofCollagenalpha-3(VI)chainOS=HomosapiensGN=COL6A3;P12111CO6A3_HUMANCollagenalpha-3(VI)chainOS=HomosapiensGN=COL6A3PE=1SV=5;E7ENL6E7ENL6_HUMANCollagenalpha-3(VI)chainOS=HomosapiensGN=COL6A3PE=2SV=1	P12111-2CO6A3_HUMANIsoform2ofCollagenalpha-3(VI)chainOS=HomosapiensGN=COL6A3	P12111	Isoform2ofCollagenalpha-3(VI)chain	COL6A3	no	no	0.679936	0.254615	402438	102467	0	512520	71669	0	284970	556570	86093	200440	200350	0	74385	518010	10688	309880	15206	0	103840	361050	27306	34720	0	1870100	456810	107590	767420	341900	322130	476360	325830	38588	17699	0	0	231790	228670	11058
234	ACPSHQPDISSGLELPFPPGVPTLDNIK	2985.49	Q16610ECM1_HUMANExtracellularmatrixprotein1OS=HomosapiensGN=ECM1PE=1SV=2;Q16610-4ECM1_HUMANIsoform4ofExtracellularmatrixprotein1OS=HomosapiensGN=ECM1	Q16610ECM1_HUMANExtracellularmatrixprotein1OS=HomosapiensGN=ECM1PE=1SV=2	Q16610	Extracellularmatrixprotein1	ECM1	yes	no	0.350179	94.6659	138.72	13132.1	0	0	0	0	0	0	155920	0	0	0	0	0	0	0	0	0	0	0	0	0	0	0	0	0	48441	0	0	0	0	0	0	0	0	0	0	0
235	ACQGAPCPIDGR	1300.57	P35442TSP2_HUMANThrombospondin-2OS=HomosapiensGN=THBS2PE=1SV=2	P35442TSP2_HUMANThrombospondin-2OS=HomosapiensGN=THBS2PE=1SV=2	P35442	Thrombospondin-2	THBS2	yes	yes	0.997413	1.99808	10444.9	20869.7	0	72064	0	0	0	0	0	0	0	0	0	0	0	0	0	0	0	0	0	0	0	41304	0	0	0	0	208000	0	0	0	0	0	0	40772	0	0
236	ACQIFVR	892.459	P52272-2HNRPM_HUMANIsoform2ofHeterogeneousnuclearribonucleoproteinMOS=HomosapiensGN=HNRNPM;P52272HNRPM_HUMANHeterogeneousnuclearribonucleoproteinMOS=HomosapiensGN=HNRNPMPE=1SV=3	P52272-2HNRPM_HUMANIsoform2ofHeterogeneousnuclearribonucleoproteinMOS=HomosapiensGN=HNRNPM	P52272	Isoform2ofHeterogeneousnuclearribonucleoproteinM	HNRNPM	yes	no	0.616397	0.879307	123488	108584	533380	686780	0	0	855290	0	0	0	0	621510	924820	0	799100	0	124570	545490	0	0	0	0	600850	0	0	0	0	801670	0	0	0	0	644420	0	502240	0	0	0
237	ACQSIYPLHDVFVR	1703.85	P61247RS3A_HUMAN40SribosomalproteinS3aOS=HomosapiensGN=RPS3APE=1SV=2;D6RG13D6RG13_HUMAN40SribosomalproteinS3a(Fragment)OS=HomosapiensGN=RPS3APE=2SV=1;D6RAT0D6RAT0_HUMAN40SribosomalproteinS3aOS=HomosapiensGN=RPS3APE=3SV=1;D6RB09D6RB09_HUMAN40SribosomalproteinS3a(Fragment)OS=HomosapiensGN=RPS3APE=2SV=1;H0Y9Y4H0Y9Y4_HUMAN40SribosomalproteinS3a(Fragment)OS=HomosapiensGN=RPS3APE=4SV=1;D6R9B6D6R9B6_HUM…	P61247RS3A_HUMAN40SribosomalproteinS3aOS=HomosapiensGN=RPS3APE=1SV=2	P61247	40SribosomalproteinS3a	RPS3A	yes	no	0.750976	1.12472	2.19426e+06	2.46793e+06	4271500	2827300	3679300	4132100	2806300	1826700	0	2412600	4082400	3268300	2525800	7055600	2958200	3202200	473550	3412800	3331000	2767000	1775000	3788700	3552200	771830	3697800	0	3107600	2215700	3238900	3880600	3069900	3159800	2557600	0	2850200	2927500	2732700	0
238	ACTEAEFACHSYNECVALEYR	2579.05	P98160PGBM_HUMANBasementmembrane-specificheparansulfateproteoglycancoreproteinOS=HomosapiensGN=HSPG2PE=1SV=4;H0Y3B2H0Y3B2_HUMANEndorepellin(Fragment)OS=HomosapiensGN=HSPG2PE=4SV=1	P98160PGBM_HUMANBasementmembrane-specificheparansulfateproteoglycancoreproteinOS=HomosapiensGN=HSPG2PE=1SV=4	P98160	Basementmembrane-specificheparansulfateproteoglycancoreprotein	HSPG2	yes	no	0.28334	0.335626	90960.5	30528.7	0	0	0	0	90142	0	0	0	0	0	0	352350	0	0	0	0	0	106740	0	0	0	314660	176670	0	0	190160	219840	155360	0	0	0	0	0	144840	73734	0
239	ACTILLR	845.479	P49368TCPG_HUMANT-complexprotein1subunitgammaOS=HomosapiensGN=CCT3PE=1SV=4;P49368-2TCPG_HUMANIsoform2ofT-complexprotein1subunitgammaOS=HomosapiensGN=CCT3;B4DUR8B4DUR8_HUMANT-complexprotein1subunitgammaOS=HomosapiensGN=CCT3PE=2SV=1	P49368TCPG_HUMANT-complexprotein1subunitgammaOS=HomosapiensGN=CCT3PE=1SV=4	P49368	T-complexprotein1subunitgamma	CCT3	yes	no	0.543255	1.03055	525507	541561	428830	1041800	632400	891660	0	346590	486730	818040	939740	353190	475470	647330	518700	741070	117450	688840	545710	713910	123300	426850	577230	158910	1338700	0	549090	653500	874470	1405600	566920	524150	584500	0	613380	448750	673530	0
240	ACTTEEDQEK	1209.48	P49915GUAA_HUMANGMPsynthase[glutamine-hydrolyzing]OS=HomosapiensGN=GMPSPE=1SV=1;F8W720F8W720_HUMANGMPsynthase[glutamine-hydrolyzing]OS=HomosapiensGN=GMPSPE=2SV=1	P49915GUAA_HUMANGMPsynthase[glutamine-hydrolyzing]OS=HomosapiensGN=GMPSPE=1SV=1	P49915	GMPsynthase[glutamine-hydrolyzing]	GMPS	yes	no	0.853682	0.870634	22786.7	19838.9	31727	46859	35475	37612	45349	82474	27307	41453	55763	25266	30456	0	35433	42667	17342	46099	40401	39996	0	28033	30244	0	30784	0	25742	0	0	25570	0	23504	33993	0	39886	0	45100	0
241	ACVCQTLGISPEEK	1590.74	A6NHR9-2SMHD1_HUMANIsoform2ofStructuralmaintenanceofchromosomesflexiblehingedomain-containingprotein1OS=HomosapiensGN=SMCHD1;A6NHR9SMHD1_HUMANStructuralmaintenanceofchromosomesflexiblehingedomain-containingprotein1OS=HomosapiensGN=SMCHD1PE=1SV=2	A6NHR9-2SMHD1_HUMANIsoform2ofStructuralmaintenanceofchromosomesflexiblehingedomain-containingprotein1OS=HomosapiensGN=SMCHD1	A6NHR9	Isoform2ofStructuralmaintenanceofchromosomesflexiblehingedomain-containingprotein1	SMCHD1	yes	no	0.1712	143.475	138.72	19902.9	0	0	0	137120	0	0	0	0	0	0	93183	0	0	0	0	0	0	0	0	0	112420	0	0	0	0	118670	0	0	111900	0	0	0	100050	0	150960	0
242	ACVVHGSDLK	1084.53	P05023AT1A1_HUMANSodium/potassium-transportingATPasesubunitalpha-1OS=HomosapiensGN=ATP1A1PE=1SV=1;F5H3A1F5H3A1_HUMANSodium/potassium-transportingATPasesubunitalpha-1OS=HomosapiensGN=ATP1A1PE=2SV=1;P05023-3AT1A1_HUMANIsoform3ofSodium/potassium-transportingATPasesubunitalpha-1OS=HomosapiensGN=ATP1A1;B1AKY9B1AKY9_HUMANATPase,Na+/K+transporting,alpha2(+)polypeptideOS=HomosapiensGN=ATP1A2PE=3SV=1;P509…	P05023AT1A1_HUMANSodium/potassium-transportingATPasesubunitalpha-1OS=HomosapiensGN=ATP1A1PE=1SV=1	P05023	Sodium/potassium-transportingATPasesubunitalpha-1	ATP1A1	yes	no	0.52956	0.643282	42068.7	27062.1	47820	0	0	323080	0	0	0	0	0	0	0	256910	0	0	0	0	0	0	0	0	0	0	204320	0	0	0	0	0	0	0	0	0	0	0	0	0
243	ACYGVLR	837.417	P23396RS3_HUMAN40SribosomalproteinS3OS=HomosapiensGN=RPS3PE=1SV=2;J3KN86J3KN86_HUMAN40SribosomalproteinS3OS=HomosapiensGN=RPS3PE=3SV=1;E9PL09E9PL09_HUMAN40SribosomalproteinS3OS=HomosapiensGN=RPS3PE=2SV=1;H0YEU2H0YEU2_HUMAN40SribosomalproteinS3(Fragment)OS=HomosapiensGN=RPS3PE=3SV=1;E9PL45E9PL45_HUMAN40SribosomalproteinS3OS=HomosapiensGN=RPS3PE=2SV=1	P23396RS3_HUMAN40SribosomalproteinS3OS=HomosapiensGN=RPS3PE=1SV=2	P23396	40SribosomalproteinS3	RPS3	yes	no	0.176487	1.42854	379988	542829	605970	814810	760600	784240	643780	438230	346130	576280	1015200	582760	605210	905530	731990	903010	155090	0	755090	747320	0	539060	631540	0	998410	0	596320	864520	847250	866270	900590	531820	887190	0	437530	106530	578180	0
244	ACYLSINPQKDETLETEK	2138.02	P61163ACTZ_HUMANAlpha-centractinOS=HomosapiensGN=ACTR1APE=1SV=1;F5H3I4F5H3I4_HUMANAlpha-centractinOS=HomosapiensGN=ACTR1APE=2SV=1;B4DXP9B4DXP9_HUMANAlpha-centractinOS=HomosapiensGN=ACTR1APE=2SV=1	P61163ACTZ_HUMANAlpha-centractinOS=HomosapiensGN=ACTR1APE=1SV=1	P61163	Alpha-centractin	ACTR1A	yes	no	0.331503	0.651201	256872	167275	0	177070	0	1395900	0	0	0	143110	225010	0	0	336720	0	0	0	815020	0	0	0	0	92126	0	1315900	0	0	0	0	134320	0	79817	632920	45035	344700	0	792390	0
245	ADAEEEAATR	1061.46	Q13409-6DC1I2_HUMANIsoform2FofCytoplasmicdynein1intermediatechain2OS=HomosapiensGN=DYNC1I2;Q13409-3DC1I2_HUMANIsoform2CofCytoplasmicdynein1intermediatechain2OS=HomosapiensGN=DYNC1I2;B7ZA04B7ZA04_HUMANCytoplasmicdynein1intermediatechain2OS=HomosapiensGN=DYNC1I2PE=2SV=1;Q13409-2DC1I2_HUMANIsoform2BofCytoplasmicdynein1intermediatechain2OS=HomosapiensGN=DYNC1I2;Q13409-5DC1I2_HUMANIsoform2EofCytoplasm…	Q13409-6DC1I2_HUMANIsoform2FofCytoplasmicdynein1intermediatechain2OS=HomosapiensGN=DYNC1I2	Q13409	Isoform2FofCytoplasmicdynein1intermediatechain2	DYNC1I2	yes	no	0.0568313	2.26567	105663	239398	0	0	313770	412380	272090	397900	280910	259440	554530	298710	266800	0	341590	325970	90467	210510	269730	338650	154180	260650	257920	94623	367270	0	243550	294310	0	0	292940	288380	178030	0	241980	152780	336670	0
246	ADAEGESDLENSR	1391.58	Q9Y490TLN1_HUMANTalin-1OS=HomosapiensGN=TLN1PE=1SV=3;Q5TCU6Q5TCU6_HUMANTalin-1OS=HomosapiensGN=TLN1PE=4SV=1	Q9Y490TLN1_HUMANTalin-1OS=HomosapiensGN=TLN1PE=1SV=3	Q9Y490	Talin-1	TLN1	yes	no	0.584111	1.11646	66666.8	74430.6	108100	136790	89009	0	80567	118160	105250	69411	153850	95995	76576	107820	63107	114920	31706	80575	74816	117470	47414	87195	116240	0	95515	60430	71180	67293	104340	92608	58886	64004	60787	68635	55943	56412	120370	0
247	ADALQAGASQFETSAAK	1664.8	J3QRU4J3QRU4_HUMANVesicle-associatedmembraneprotein2OS=HomosapiensGN=VAMP2PE=4SV=2;P63027VAMP2_HUMANVesicle-associatedmembraneprotein2OS=HomosapiensGN=VAMP2PE=1SV=3;F8WCA0F8WCA0_HUMANVesicle-associatedmembraneprotein2OS=HomosapiensGN=VAMP2PE=2SV=1;L7N2F9L7N2F9_HUMANUncharacterizedprotein(Fragment)OS=HomosapiensPE=4SV=1;K7ENK9K7ENK9_HUMANVesicle-associatedmembraneprotein2OS=HomosapiensGN=VAMP2PE=4…	J3QRU4J3QRU4_HUMANVesicle-associatedmembraneprotein2OS=HomosapiensGN=VAMP2PE=4SV=2	J3QRU4	Vesicle-associatedmembraneprotein2	VAMP2	no	no	0.290754	1.1762	413864	486787	432070	1099900	355400	1425000	512870	992420	335570	632690	642260	660260	421960	267600	278500	614470	154830	414910	907520	619640	435470	543490	554380	394000	532170	416090	402230	414750	282610	423950	328510	381230	424250	239290	254430	350460	405260	0
248	ADAVQDSEMVELVELEIR	2045	P49411EFTU_HUMANElongationfactorTu,mitochondrialOS=HomosapiensGN=TUFMPE=1SV=2	P49411EFTU_HUMANElongationfactorTu,mitochondrialOS=HomosapiensGN=TUFMPE=1SV=2	P49411	ElongationfactorTu,mitochondrial	TUFM	yes	yes	0.599712	0.542272	44301.3	24023.4	0	80543	36300	63058	106410	101080	0	27145	124810	0	0	129950	0	57447	0	0	0	46077	0	0	0	0	81474	6972.6	0	55432	30566	66717	0	11876	0	26024	13860	0	59129	0
249	ADAVTLDGGFIYEAGLAPYK	2070.03	E7EQB2E7EQB2_HUMANKaliocin-1(Fragment)OS=HomosapiensGN=LTFPE=2SV=1;P02788TRFL_HUMANLactotransferrinOS=HomosapiensGN=LTFPE=1SV=6;E7ER44E7ER44_HUMANKaliocin-1OS=HomosapiensGN=LTFPE=2SV=1;P02788-2TRFL_HUMANIsoformDeltaLfofLactotransferrinOS=HomosapiensGN=LTF;C9JCF5C9JCF5_HUMANKaliocin-1(Fragment)OS=HomosapiensGN=LTFPE=2SV=1;C9J0S5C9J0S5_HUMANKaliocin-1(Fragment)OS=HomosapiensGN=LTFPE=2SV=1	E7EQB2E7EQB2_HUMANKaliocin-1(Fragment)OS=HomosapiensGN=LTFPE=2SV=1	E7EQB2	Kaliocin-1(Fragment)	LTF	yes	no	0.55853	1.06179	232459	246822	30897	0	0	0	59835	0	2960200	174760	0	31843	65813	1798300	0	68016	0	0	0	62000	0	104970	51139	0	0	0	77360	0	0	757220	113530	0	45073	0	0	0	0	0
250	ADCILYYGFGDIFR	1708.79	P46063RECQ1_HUMANATP-dependentDNAhelicaseQ1OS=HomosapiensGN=RECQLPE=1SV=3	P46063RECQ1_HUMANATP-dependentDNAhelicaseQ1OS=HomosapiensGN=RECQLPE=1SV=3	P46063	ATP-dependentDNAhelicaseQ1	RECQL	yes	yes	0.206839	0.962975	18387.3	17706.5	0	0	0	0	59542	139260	58934	30258	44596	14009	0	0	20401	78179	0	11174	0	31480	0	0	0	0	0	0	28174	39341	33297	50300	46423	0	9838	0	0	14160	38823	0
251	ADCTITMADSDFLALMTGK	2059.93	E1B6W5E1B6W5_HUMANNon-specificlipid-transferproteinOS=HomosapiensGN=SCP2PE=2SV=1;P22307-2NLTP_HUMANIsoformSCP2ofNon-specificlipid-transferproteinOS=HomosapiensGN=SCP2;P22307-4NLTP_HUMANIsoform4ofNon-specificlipid-transferproteinOS=HomosapiensGN=SCP2;A6NM69A6NM69_HUMANNon-specificlipid-transferproteinOS=HomosapiensGN=SCP2PE=2SV=2;C9JC79C9JC79_HUMANNon-specificlipid-transferproteinOS=HomosapiensGN=…	E1B6W5E1B6W5_HUMANNon-specificlipid-transferproteinOS=HomosapiensGN=SCP2PE=2SV=1	E1B6W5	Non-specificlipid-transferprotein	SCP2	yes	no	0.144468	0.403378	30568	12330.5	25018	76944	23455	40730	38564	36294	0	33872	82317	0	12083	72869	0	42779	0	33096	0	26470	0	0	0	0	66735	0	36141	0	0	48784	29113	0	14428	0	0	0	0	0
252	ADDADEFGYSR	1244.49	Q7KZF4SND1_HUMANStaphylococcalnucleasedomain-containingprotein1OS=HomosapiensGN=SND1PE=1SV=1	Q7KZF4SND1_HUMANStaphylococcalnucleasedomain-containingprotein1OS=HomosapiensGN=SND1PE=1SV=1	Q7KZF4	Staphylococcalnucleasedomain-containingprotein1	SND1	yes	yes	0.230198	0.990131	237344	235002	258680	446410	367660	208640	293890	400050	276720	256680	388970	202500	210830	506530	260510	260940	78141	127710	417330	324010	72920	254550	293820	160190	381990	139110	282180	329790	325360	392640	288030	246650	306580	115600	97508	185100	225370	0
253	ADDGRPFPQVIK	1341.7	P04075ALDOA_HUMANFructose-bisphosphatealdolaseAOS=HomosapiensGN=ALDOAPE=1SV=2;H3BQN4H3BQN4_HUMANFructose-bisphosphatealdolaseOS=HomosapiensGN=ALDOAPE=3SV=1;J3KPS3J3KPS3_HUMANFructose-bisphosphatealdolaseOS=HomosapiensGN=ALDOAPE=3SV=1;H3BPS8H3BPS8_HUMANFructose-bisphosphatealdolaseA(Fragment)OS=HomosapiensGN=ALDOAPE=4SV=1;H3BUH7H3BUH7_HUMANFructose-bisphosphatealdolaseA(Fragment)OS=HomosapiensGN=A…	P04075ALDOA_HUMANFructose-bisphosphatealdolaseAOS=HomosapiensGN=ALDOAPE=1SV=2	P04075	Fructose-bisphosphatealdolaseA	ALDOA	yes	no	0.819177	0.949734	1.70745e+06	1.62162e+06	2619800	7062900	2900100	2250700	2274000	4599800	0	0	5799000	1610800	2365000	2269400	2324900	3135600	826770	1206000	1554800	3220500	401650	2570100	2523200	0	1880900	0	4082100	2496500	1683900	0	1573000	1461100	2603500	900600	0	2066600	2234100	34052
254	ADDILASPPR	1053.55	P39060-2COIA1_HUMANIsoform3ofCollagenalpha-1(XVIII)chainOS=HomosapiensGN=COL18A1;P39060-1COIA1_HUMANIsoform2ofCollagenalpha-1(XVIII)chainOS=HomosapiensGN=COL18A1;P39060COIA1_HUMANCollagenalpha-1(XVIII)chainOS=HomosapiensGN=COL18A1PE=1SV=5;H7BXV5H7BXV5_HUMANEndostatin(Fragment)OS=HomosapiensGN=COL18A1PE=4SV=1;H7C457H7C457_HUMANEndostatin(Fragment)OS=HomosapiensGN=COL18A1PE=4SV=1	P39060-2COIA1_HUMANIsoform3ofCollagenalpha-1(XVIII)chainOS=HomosapiensGN=COL18A1	P39060	Isoform3ofCollagenalpha-1(XVIII)chain	COL18A1	yes	no	0.453298	15.2977	2435.63	37259.6	0	0	0	0	0	0	0	0	0	0	0	0	0	0	0	0	0	0	0	0	0	0	0	134210	0	0	0	0	0	0	43690	25266	0	311240	0	0
255	ADDKETCFAEEGK	1498.62	P02768ALBU_HUMANSerumalbuminOS=HomosapiensGN=ALBPE=1SV=2;CON__P02768-1;B7WNR0B7WNR0_HUMANSerumalbuminOS=HomosapiensGN=ALBPE=2SV=1;H0YA55H0YA55_HUMANSerumalbumin(Fragment)OS=HomosapiensGN=ALBPE=4SV=1;D6RHD5D6RHD5_HUMANSerumalbuminOS=HomosapiensGN=ALBPE=2SV=1;P02768-2ALBU_HUMANIsoform2ofSerumalbuminOS=HomosapiensGN=ALB;C9JKR2C9JKR2_HUMANAlbumin,isoformCRA_kOS=HomosapiensGN=ALBPE=4SV=1	P02768ALBU_HUMANSerumalbuminOS=HomosapiensGN=ALBPE=1SV=2	P02768	Serumalbumin	ALB	yes	no	0.998018	1.24419	2.96777e+06	3.69246e+06	4137300	4421800	3912400	157950	4190900	5393600	18411000	3769800	3343700	402730	3657100	735680	2055300	5545100	977820	1640900	1676000	4176900	1593700	294140	3987800	11810000	1034700	0	5529100	3552400	5571100	5781700	3100800	3931400	4382200	80589	3718800	455650	3478000	0
256	ADDKETCFAEEGKK	1626.72	P02768ALBU_HUMANSerumalbuminOS=HomosapiensGN=ALBPE=1SV=2;CON__P02768-1;B7WNR0B7WNR0_HUMANSerumalbuminOS=HomosapiensGN=ALBPE=2SV=1;H0YA55H0YA55_HUMANSerumalbumin(Fragment)OS=HomosapiensGN=ALBPE=4SV=1;D6RHD5D6RHD5_HUMANSerumalbuminOS=HomosapiensGN=ALBPE=2SV=1;P02768-2ALBU_HUMANIsoform2ofSerumalbuminOS=HomosapiensGN=ALB;C9JKR2C9JKR2_HUMANAlbumin,isoformCRA_kOS=HomosapiensGN=ALBPE=4SV=1	P02768ALBU_HUMANSerumalbuminOS=HomosapiensGN=ALBPE=1SV=2	P02768	Serumalbumin	ALB	yes	no	0.697604	1.0618	1.00585e+07	1.06801e+07	11631000	11517000	16582000	553600	14606000	11926000	68888000	9661700	12648000	8754700	10462000	3244100	3700100	15942000	2287500	10112000	3740600	11694000	3049200	11158000	14738000	50144000	4259900	84142	12999000	16029000	10812000	13474000	9709400	12102000	13446000	347890	9737900	1831800	10972000	0
257	ADDPLRLDQELQQPQTQEK	2251.11	A6NNK5A6NNK5_HUMANTumorsuppressorp53-bindingprotein1OS=HomosapiensGN=TP53BP1PE=2SV=2;Q12888TP53B_HUMANTumorsuppressorp53-bindingprotein1OS=HomosapiensGN=TP53BP1PE=1SV=2;F8VY86F8VY86_HUMANTumorsuppressorp53-bindingprotein1OS=HomosapiensGN=TP53BP1PE=2SV=1;Q12888-2TP53B_HUMANIsoform2ofTumorsuppressorp53-bindingprotein1OS=HomosapiensGN=TP53BP1;C9JXV0C9JXV0_HUMANTumorsuppressorp53-bindingprotein1(Frag…	A6NNK5A6NNK5_HUMANTumorsuppressorp53-bindingprotein1OS=HomosapiensGN=TP53BP1PE=2SV=2	A6NNK5	Tumorsuppressorp53-bindingprotein1	TP53BP1	yes	no	0.0149494	457.066	138.72	63404.2	161630	0	0	0	0	0	0	0	0	101510	0	0	103590	144080	0	0	0	120910	0	0	0	0	0	0	0	0	361980	0	0	112820	137820	0	81970	0	233190	0
258	ADDPSSYMEVVQAANTSGNWEELVK	2739.23	Q00610-2CLH1_HUMANIsoform2ofClathrinheavychain1OS=HomosapiensGN=CLTC;Q00610CLH1_HUMANClathrinheavychain1OS=HomosapiensGN=CLTCPE=1SV=5	Q00610-2CLH1_HUMANIsoform2ofClathrinheavychain1OS=HomosapiensGN=CLTC	Q00610	Isoform2ofClathrinheavychain1	CLTC	yes	no	0.968929	0.556985	232926	129737	127620	505180	165700	233350	398230	759320	179550	198650	624910	89767	76625	222870	113430	279360	0	255180	0	243010	12771	86508	107960	157030	250330	62172	205630	230600	0	326390	275030	79187	66899	84364	36662	69327	209220	0
259	ADDPTMGEGPDK	1231.5	P61764STXB1_HUMANSyntaxin-bindingprotein1OS=HomosapiensGN=STXBP1PE=1SV=1;P61764-2STXB1_HUMANIsoform2ofSyntaxin-bindingprotein1OS=HomosapiensGN=STXBP1	P61764STXB1_HUMANSyntaxin-bindingprotein1OS=HomosapiensGN=STXBP1PE=1SV=1	P61764	Syntaxin-bindingprotein1	STXBP1	yes	no	0.620734	1.25369	87213.5	109339	133300	247100	160780	286480	200190	233560	115540	128400	299990	163300	151190	67406	146470	168180	34830	115670	265050	153380	51426	121340	122400	0	163900	35194	223610	165920	90994	95357	105400	151650	121560	0	0	0	171830	0
260	ADDTSAATIEK	1120.52	F5H721F5H721_HUMANWWdomain-bindingprotein11OS=HomosapiensGN=WBP11PE=2SV=1;Q9Y2W2WBP11_HUMANWWdomain-bindingprotein11OS=HomosapiensGN=WBP11PE=1SV=1	F5H721F5H721_HUMANWWdomain-bindingprotein11OS=HomosapiensGN=WBP11PE=2SV=1	F5H721	WWdomain-bindingprotein11	WBP11	yes	no	0.422073	2.3206	27355.9	63482.2	70935	0	60394	198450	99999	91890	90182	69578	154190	61469	62383	53599	102100	0	22599	0	114450	57486	51495	53335	81017	0	42726	0	0	0	0	88575	50228	0	81814	0	0	49255	0	0
261	ADEASELACPTPK	1387.63	P49327FAS_HUMANFattyacidsynthaseOS=HomosapiensGN=FASNPE=1SV=3	P49327FAS_HUMANFattyacidsynthaseOS=HomosapiensGN=FASNPE=1SV=3	P49327	Fattyacidsynthase	FASN	yes	yes	0.128503	0.711243	131542	93558.4	0	147630	0	234190	162450	0	0	84868	171600	0	127940	0	80740	156840	0	48648	67229	103620	0	130860	96125	0	1035300	118840	0	0	103240	213860	84671	99429	87176	0	70373	0	156340	0
262	ADEEKLPPGWEK	1397.68	Q13526PIN1_HUMANPeptidyl-prolylcis-transisomeraseNIMA-interacting1OS=HomosapiensGN=PIN1PE=1SV=1;K7EMU7K7EMU7_HUMANPeptidyl-prolylcis-transisomeraseNIMA-interacting1OS=HomosapiensGN=PIN1PE=4SV=1;O15428PINL_HUMANPutativePIN1-likeproteinOS=HomosapiensGN=PIN1P1PE=5SV=1	Q13526PIN1_HUMANPeptidyl-prolylcis-transisomeraseNIMA-interacting1OS=HomosapiensGN=PIN1PE=1SV=1	Q13526	Peptidyl-prolylcis-transisomeraseNIMA-interacting1	PIN1	yes	no	0.0175884	1.25126	195837	245043	200920	674110	205440	540370	271630	511820	241880	255290	373120	273560	228450	0	266710	372400	0	290330	287930	296870	53556	206710	202640	0	263130	100920	170100	273170	245830	253180	196450	160260	143480	160110	248160	196290	493920	0
263	ADEFLNWHALFESIK	1818.89	P60985-2KTDAP_HUMANIsoform2ofKeratinocytedifferentiation-associatedproteinOS=HomosapiensGN=KRTDAP;P60985KTDAP_HUMANKeratinocytedifferentiation-associatedproteinOS=HomosapiensGN=KRTDAPPE=1SV=1	P60985-2KTDAP_HUMANIsoform2ofKeratinocytedifferentiation-associatedproteinOS=HomosapiensGN=KRTDAP	P60985	Isoform2ofKeratinocytedifferentiation-associatedprotein	KRTDAP	yes	no	0.310455	0.100909	67726.4	6834.21	27766	79595	18789	0	31164	0	0	30060	0	22973	15921	0	0	50589	0	0	30664	38404	6966.9	15632	0	114740	136260	42715	0	35804	0	412870	0	15992	0	0	0	0	0	0
264	ADEGISFR	893.424	Q06830PRDX1_HUMANPeroxiredoxin-1OS=HomosapiensGN=PRDX1PE=1SV=1	Q06830PRDX1_HUMANPeroxiredoxin-1OS=HomosapiensGN=PRDX1PE=1SV=1	Q06830	Peroxiredoxin-1	PRDX1	yes	yes	0.903845	1.01171	1.63775e+06	1.65693e+06	2264200	3180800	0	2045700	1934000	1305000	1042600	2434700	3096400	1840800	1791300	3182500	1853200	2659900	208570	1806100	2392700	1928000	971170	2191300	2182500	2157600	3567300	2203200	2992300	1564200	3710900	2113900	2280000	1735200	2266300	0	0	2360700	0	0
265	ADEGWYWCGVK	1369.58	P01833PIGR_HUMANPolymericimmunoglobulinreceptorOS=HomosapiensGN=PIGRPE=1SV=4	P01833PIGR_HUMANPolymericimmunoglobulinreceptorOS=HomosapiensGN=PIGRPE=1SV=4	P01833	Polymericimmunoglobulinreceptor	PIGR	yes	yes	0.398319	0.0623265	99706.9	6214.39	0	0	0	0	0	0	0	0	0	0	0	203670	0	0	0	0	0	0	0	0	0	0	0	0	0	0	0	0	0	0	0	0	0	0	0	0
266	ADEHVIDQGDDGDNFYVIER	2306.01	Q9BUB1Q9BUB1_HUMANPRKAR2AproteinOS=HomosapiensGN=PRKAR2APE=2SV=1;P13861KAP2_HUMANcAMP-dependentproteinkinasetypeII-alpharegulatorysubunitOS=HomosapiensGN=PRKAR2APE=1SV=2;H7C1L0H7C1L0_HUMANcAMP-dependentproteinkinasetypeII-alpharegulatorysubunit(Fragment)OS=HomosapiensGN=PRKAR2APE=4SV=1	Q9BUB1Q9BUB1_HUMANPRKAR2AproteinOS=HomosapiensGN=PRKAR2APE=2SV=1	Q9BUB1	PRKAR2Aprotein	PRKAR2A	yes	no	0.850118	0.799218	64648.8	51668.5	176600	0	240600	0	212800	0	127580	229690	198130	0	135780	368340	0	207170	0	58181	70226	0	0	95689	123450	0	127410	88461	267730	0	0	155680	108110	0	0	0	0	133960	190420	0
267	ADELSEK	790.371	C9JKI3C9JKI3_HUMANCaveolin(Fragment)OS=HomosapiensGN=CAV1PE=2SV=1;Q03135-2CAV1_HUMANIsoformBetaofCaveolin-1OS=HomosapiensGN=CAV1	C9JKI3C9JKI3_HUMANCaveolin(Fragment)OS=HomosapiensGN=CAV1PE=2SV=1	C9JKI3	Caveolin(Fragment)	CAV1	yes	no	0.307121	0.00881393	15738.7	138.72	0	0	0	0	0	0	0	0	0	0	0	0	0	0	0	0	0	0	0	0	0	171600	0	0	0	0	0	0	0	0	0	0	0	0	0	0
268	ADEVTLSEAGSTAGAAETR	1834.85	O75781-2PALM_HUMANIsoform2ofParalemmin-1OS=HomosapiensGN=PALM;O75781PALM_HUMANParalemmin-1OS=HomosapiensGN=PALMPE=1SV=2	O75781-2PALM_HUMANIsoform2ofParalemmin-1OS=HomosapiensGN=PALM	O75781	Isoform2ofParalemmin-1	PALM	yes	no	0.847111	0.840209	83734.8	70354.7	77347	242800	111070	264750	141860	307950	0	91667	206470	0	87526	127020	66925	0	31079	0	134180	137020	0	58855	80655	0	149290	0	93640	110540	0	0	0	0	95503	61418	61437	0	87850	0
269	ADEVVWVR	972.503	P14868SYDC_HUMANAspartate--tRNAligase,cytoplasmicOS=HomosapiensGN=DARSPE=1SV=2;C9J7S3C9J7S3_HUMANAspartate--tRNAligase,cytoplasmic(Fragment)OS=HomosapiensGN=DARSPE=2SV=1;C9JLC1C9JLC1_HUMANAspartate--tRNAligase,cytoplasmic(Fragment)OS=HomosapiensGN=DARSPE=2SV=1;C9JQM9C9JQM9_HUMANAspartate--tRNAligase,cytoplasmic(Fragment)OS=HomosapiensGN=DARSPE=2SV=1;H7C278H7C278_HUMANAspartate--tRNAligase,cytopla…	P14868SYDC_HUMANAspartate--tRNAligase,cytoplasmicOS=HomosapiensGN=DARSPE=1SV=2	P14868	Aspartate--tRNAligase,cytoplasmic	DARS	yes	no	0.580714	2.55456	6442.27	16457.1	0	0	0	0	0	0	0	0	0	109670	117610	0	100510	143620	0	69339	0	158580	0	126870	157200	0	0	95311	0	0	0	0	0	0	0	0	0	0	0	0
270	ADEWLMK	891.416	P35579MYH9_HUMANMyosin-9OS=HomosapiensGN=MYH9PE=1SV=4;P35579-2MYH9_HUMANIsoform2ofMyosin-9OS=HomosapiensGN=MYH9;P35580MYH10_HUMANMyosin-10OS=HomosapiensGN=MYH10PE=1SV=3;P35580-2MYH10_HUMANIsoform2ofMyosin-10OS=HomosapiensGN=MYH10;F8W6L6F8W6L6_HUMANMyosin-10OS=HomosapiensGN=MYH10PE=2SV=1;P35580-3MYH10_HUMANIsoform3ofMyosin-10OS=HomosapiensGN=MYH10;P35580-4MYH10_HUMANIsoform4ofMyosin-10OS=Homosapie…	P35579MYH9_HUMANMyosin-9OS=HomosapiensGN=MYH9PE=1SV=4	P35579	Myosin-9	MYH9	no	no	0.966663	0.761998	216067	164642	343000	0	222960	217090	419960	808800	565820	313390	490690	0	0	0	0	407320	65039	211830	163510	0	0	0	325970	339300	464100	0	243020	273340	369390	486140	291490	259010	0	0	128640	0	308530	0
271	ADFAQACQDAGVR	1407.62	P11498PYC_HUMANPyruvatecarboxylase,mitochondrialOS=HomosapiensGN=PCPE=1SV=2;E9PRE7E9PRE7_HUMANPyruvatecarboxylase,mitochondrialOS=HomosapiensGN=PCPE=2SV=1;B4DN00B4DN00_HUMANPyruvatecarboxylase,mitochondrialOS=HomosapiensGN=PCPE=2SV=1	P11498PYC_HUMANPyruvatecarboxylase,mitochondrialOS=HomosapiensGN=PCPE=1SV=2	P11498	Pyruvatecarboxylase,mitochondrial	PC	yes	no	0.730328	0.482675	106437	51374.4	0	294490	65790	0	120870	32160	0	67295	234880	67568	87697	531800	37697	0	0	102550	105950	77831	63529	106820	0	140130	68148	0	124500	0	77589	0	60429	87639	126490	0	0	0	61035	0
272	ADFDDRVSDEEKVR	1679.78	P52907CAZA1_HUMANF-actin-cappingproteinsubunitalpha-1OS=HomosapiensGN=CAPZA1PE=1SV=3	P52907CAZA1_HUMANF-actin-cappingproteinsubunitalpha-1OS=HomosapiensGN=CAPZA1PE=1SV=3	P52907	F-actin-cappingproteinsubunitalpha-1	CAPZA1	yes	yes	0.526282	0.355272	229440	81513.5	151120	0	0	170000	0	209120	0	0	203130	0	0	988320	0	174490	0	244740	87573	158520	0	122740	119330	302520	535640	0	0	0	209550	103910	159350	90770	0	138060	0	171110	255410	0
273	ADFDNTVAIHPTSSEELVTLR	2314.14	P00390-5GSHR_HUMANIsoform4ofGlutathionereductase,mitochondrialOS=HomosapiensGN=GSR;P00390-4GSHR_HUMANIsoform3ofGlutathionereductase,mitochondrialOS=HomosapiensGN=GSR;P00390-2GSHR_HUMANIsoformCytoplasmicofGlutathionereductase,mitochondrialOS=HomosapiensGN=GSR;P00390-3GSHR_HUMANIsoform2ofGlutathionereductase,mitochondrialOS=HomosapiensGN=GSR;P00390GSHR_HUMANGlutathionereductase,mitochondrialOS=Homo…	P00390-5GSHR_HUMANIsoform4ofGlutathionereductase,mitochondrialOS=HomosapiensGN=GSR	P00390	Isoform4ofGlutathionereductase,mitochondrial	GSR	yes	no	0.746137	0.73073	189623	138563	309450	477980	334980	0	394410	0	231250	229780	231020	163350	0	490350	333680	0	23857	169890	0	213850	91465	202720	179780	166920	241470	115960	246170	257330	330610	251600	213860	150050	125410	262260	0	0	325020	0
274	ADFLEQPVLGFVR	1489.79	P02730B3AT_HUMANBand3aniontransportproteinOS=HomosapiensGN=SLC4A1PE=1SV=3	P02730B3AT_HUMANBand3aniontransportproteinOS=HomosapiensGN=SLC4A1PE=1SV=3	P02730	Band3aniontransportprotein	SLC4A1	yes	yes	0.221569	0.300104	712570	213845	562050	104840	438030	0	662220	1391800	936180	377120	183990	310560	418180	450900	97433	385300	37490	107270	495970	300750	0	376320	484640	351320	169680	0	412260	676800	687430	185540	401000	424880	249800	5037900	0	88869	376290	0
275	ADFQGISPER	1118.54	F5GXX5F5GXX5_HUMANDolichyl-diphosphooligosaccharide--proteinglycosyltransferasesubunitDAD1OS=HomosapiensGN=DAD1PE=2SV=1;P61803DAD1_HUMANDolichyl-diphosphooligosaccharide--proteinglycosyltransferasesubunitDAD1OS=HomosapiensGN=DAD1PE=1SV=3	F5GXX5F5GXX5_HUMANDolichyl-diphosphooligosaccharide--proteinglycosyltransferasesubunitDAD1OS=HomosapiensGN=DAD1PE=2SV=1	F5GXX5	Dolichyl-diphosphooligosaccharide--proteinglycosyltransferasesubunitDAD1	DAD1	yes	no	0.715925	1.66207	13986.5	23246.6	0	83677	0	0	0	0	0	39628	0	0	0	68649	0	0	0	0	0	0	0	0	407980	0	0	0	42035	0	42699	0	0	0	0	0	46805	0	0	0
276	ADGESCSASMMYQEGK	1749.66	P01008ANT3_HUMANAntithrombin-IIIOS=HomosapiensGN=SERPINC1PE=1SV=1	P01008ANT3_HUMANAntithrombin-IIIOS=HomosapiensGN=SERPINC1PE=1SV=1	P01008	Antithrombin-III	SERPINC1	yes	yes	0.848333	1.41314	80542.2	113817	135690	134570	124450	0	208490	321950	842210	248030	143880	91519	110870	0	0	163060	13983	52755	100310	175990	0	112100	110990	218160	0	0	155750	0	128200	143020	145630	94198	120060	0	43006	0	229300	0
277	ADGEYWLGLQNMHLLTLK	2101.07	P55083MFAP4_HUMANMicrofibril-associatedglycoprotein4OS=HomosapiensGN=MFAP4PE=1SV=2;K7ES70K7ES70_HUMANMicrofibril-associatedglycoprotein4OS=HomosapiensGN=MFAP4PE=4SV=1;P55083-2MFAP4_HUMANIsoform2ofMicrofibril-associatedglycoprotein4OS=HomosapiensGN=MFAP4	P55083MFAP4_HUMANMicrofibril-associatedglycoprotein4OS=HomosapiensGN=MFAP4PE=1SV=2	P55083	Microfibril-associatedglycoprotein4	MFAP4	yes	no	0.434219	4.4567	409736	1.82607e+06	700020	1133700	762920	0	1454800	408840	98947	988340	0	490830	491660	450530	0	1289800	0	0	891080	890670	0	344230	390170	1616700	350760	17296000	210970	945100	183290	389630	921810	142010	352380	148720	0	3415000	1160100	6688.8
278	ADGGTQVIDTK	1103.55	P09622DLDH_HUMANDihydrolipoyldehydrogenase,mitochondrialOS=HomosapiensGN=DLDPE=1SV=2;B4DHG0B4DHG0_HUMANDihydrolipoyldehydrogenase,mitochondrialOS=HomosapiensGN=DLDPE=2SV=1;E9PEX6E9PEX6_HUMANDihydrolipoyldehydrogenase,mitochondrialOS=HomosapiensGN=DLDPE=2SV=1	P09622DLDH_HUMANDihydrolipoyldehydrogenase,mitochondrialOS=HomosapiensGN=DLDPE=1SV=2	P09622	Dihydrolipoyldehydrogenase,mitochondrial	DLD	yes	no	0.190898	1.45525	125681	182896	0	568260	0	340010	336360	0	211940	374050	0	0	0	0	0	206540	121550	0	356230	397300	303580	0	0	0	453020	0	385650	363440	447690	0	0	0	298660	238130	0	172140	0	0
279	ADGLAVIGVLMK	1185.68	P00915CAH1_HUMANCarbonicanhydrase1OS=HomosapiensGN=CA1PE=1SV=2;E5RHP7E5RHP7_HUMANCarbonicanhydrase1(Fragment)OS=HomosapiensGN=CA1PE=2SV=1;E5RH81E5RH81_HUMANCarbonicanhydrase1(Fragment)OS=HomosapiensGN=CA1PE=2SV=1;E5RFE7E5RFE7_HUMANCarbonicanhydrase1(Fragment)OS=HomosapiensGN=CA1PE=2SV=1;H0YBE2H0YBE2_HUMANCarbonicanhydrase1(Fragment)OS=HomosapiensGN=CA1PE=4SV=1;E5RG81E5RG81_HUMANCarbonicanhydrase1…	P00915CAH1_HUMANCarbonicanhydrase1OS=HomosapiensGN=CA1PE=1SV=2	P00915	Carbonicanhydrase1	CA1	yes	no	0.314337	0.5136	1.01573e+06	521677	721510	162120	781270	0	946500	1700100	2342900	641950	513570	550370	602690	1060900	15663	706070	52109	334040	350550	812850	0	603010	735370	571200	173370	87534	926370	652420	2769600	230460	679690	639720	450770	6861500	56991	71482	721670	0
280	ADGQVAELLLR	1183.66	Q9Y285SYFA_HUMANPhenylalanine--tRNAligasealphasubunitOS=HomosapiensGN=FARSAPE=1SV=3;B4E363B4E363_HUMANPhenylalanine--tRNAligasealphasubunitOS=HomosapiensGN=FARSAPE=2SV=1;K7ER16K7ER16_HUMANPhenylalanine--tRNAligasealphasubunitOS=HomosapiensGN=FARSAPE=4SV=1;K7EK06K7EK06_HUMANPhenylalanine--tRNAligasealphasubunit(Fragment)OS=HomosapiensGN=FARSAPE=4SV=1	Q9Y285SYFA_HUMANPhenylalanine--tRNAligasealphasubunitOS=HomosapiensGN=FARSAPE=1SV=3	Q9Y285	Phenylalanine--tRNAligasealphasubunit	FARSA	yes	no	0.0362179	1.5372	124024	190650	0	0	106370	283820	232800	265450	164950	170860	346200	141550	146590	214280	209490	256530	80695	284260	244750	233390	97444	131160	210740	54634	296890	52396	262820	203640	147990	156830	159490	138360	125200	0	211660	110360	232780	0
281	ADGSSLPEWVTDNAGTLHFAR	2243.06	Q13308PTK7_HUMANInactivetyrosine-proteinkinase7OS=HomosapiensGN=PTK7PE=1SV=2;Q13308-6PTK7_HUMANIsoform6ofInactivetyrosine-proteinkinase7OS=HomosapiensGN=PTK7;Q13308-5PTK7_HUMANIsoform5ofInactivetyrosine-proteinkinase7OS=HomosapiensGN=PTK7;Q13308-4PTK7_HUMANIsoform4ofInactivetyrosine-proteinkinase7OS=HomosapiensGN=PTK7	Q13308PTK7_HUMANInactivetyrosine-proteinkinase7OS=HomosapiensGN=PTK7PE=1SV=2	Q13308	Inactivetyrosine-proteinkinase7	PTK7	yes	no	0.270839	0.820733	106266	87216.1	210490	193770	158210	106620	239200	314590	80938	173300	230230	127170	0	0	139710	189340	0	174570	104620	189370	107570	104670	99424	0	184160	0	201620	150330	0	300310	0	151860	73846	0	89329	0	99598	0
282	ADGVVEGIDVNGPK	1368.69	O94888UBXN7_HUMANUBXdomain-containingprotein7OS=HomosapiensGN=UBXN7PE=1SV=2;C9JAT7C9JAT7_HUMANUBXdomain-containingprotein7OS=HomosapiensGN=UBXN7PE=2SV=1;F5GYB1F5GYB1_HUMANUBXdomain-containingprotein7OS=HomosapiensGN=UBXN7PE=2SV=1	O94888UBXN7_HUMANUBXdomain-containingprotein7OS=HomosapiensGN=UBXN7PE=1SV=2	O94888	UBXdomain-containingprotein7	UBXN7	yes	no	0.243789	1.63857	71327.3	116875	164910	206320	123240	202140	113510	0	136690	79546	0	104020	169190	0	236030	136600	63274	118700	193530	0	66318	0	111210	0	260260	0	189010	174650	0	125740	85667	135540	145570	0	124180	109510	83653	0
283	ADGYEPPVQESV	1289.58	P61247RS3A_HUMAN40SribosomalproteinS3aOS=HomosapiensGN=RPS3APE=1SV=2;D6RAT0D6RAT0_HUMAN40SribosomalproteinS3aOS=HomosapiensGN=RPS3APE=3SV=1;H0Y9Y4H0Y9Y4_HUMAN40SribosomalproteinS3a(Fragment)OS=HomosapiensGN=RPS3APE=4SV=1;D6R9B6D6R9B6_HUMAN40SribosomalproteinS3aOS=HomosapiensGN=RPS3APE=4SV=1	P61247RS3A_HUMAN40SribosomalproteinS3aOS=HomosapiensGN=RPS3APE=1SV=2	P61247	40SribosomalproteinS3a	RPS3A	yes	no	0.164089	1.40793	486789	685363	999690	893280	718780	1111700	925810	495060	450200	715500	1192500	664720	767660	725610	863090	1204100	140670	645240	843560	919500	339910	395820	701030	340120	992760	336500	612180	688250	772010	738860	630500	634580	876110	317670	641710	602190	747030	0
284	ADGYNQPDSK	1093.47	O43390-2HNRPR_HUMANIsoform2ofHeterogeneousnuclearribonucleoproteinROS=HomosapiensGN=HNRNPR;O43390HNRPR_HUMANHeterogeneousnuclearribonucleoproteinROS=HomosapiensGN=HNRNPRPE=1SV=1;Q2L7G6Q2L7G6_HUMANHeterogeneousnuclearribonucleoproteinROS=HomosapiensGN=HNRNPRPE=2SV=1;E7ETM7E7ETM7_HUMANHeterogeneousnuclearribonucleoproteinROS=HomosapiensGN=HNRNPRPE=2SV=1;O60506HNRPQ_HUMANHeterogeneousnuclearribonucl…	O43390HNRPR_HUMANHeterogeneousnuclearribonucleoproteinROS=HomosapiensGN=HNRNPRPE=1SV=1	O43390	HeterogeneousnuclearribonucleoproteinR	HNRNPR	no	no	0.804732	0.839882	72757.4	61107.6	128910	113650	163470	249010	176830	104610	48936	67085	0	145050	159780	58847	83610	101980	27799	145610	133760	62615	0	63203	124650	0	244190	34670	84548	137050	76389	0	135310	124950	116110	96417	59267	45985	67108	0
285	ADGYVLEGK	950.471	P62241RS8_HUMAN40SribosomalproteinS8OS=HomosapiensGN=RPS8PE=1SV=2;Q5JR95Q5JR95_HUMAN40SribosomalproteinS8OS=HomosapiensGN=RPS8PE=4SV=1	P62241RS8_HUMAN40SribosomalproteinS8OS=HomosapiensGN=RPS8PE=1SV=2	P62241	40SribosomalproteinS8	RPS8	yes	no	0.924809	1.21167	691255	837570	257840	1363800	930560	1482800	1389000	867820	621690	927510	1947400	869400	954040	1684200	1187200	1838000	0	869400	1185400	1248900	459090	926090	0	130450	1063700	621270	1243000	0	1293400	1151800	999160	0	1079200	395100	0	0	1373800	2978.2
286	ADHDFVVQEDFMK	1579.7	P62333PRS10_HUMAN26Sproteaseregulatorysubunit10BOS=HomosapiensGN=PSMC6PE=1SV=1	P62333PRS10_HUMAN26Sproteaseregulatorysubunit10BOS=HomosapiensGN=PSMC6PE=1SV=1	P62333	26Sproteaseregulatorysubunit10B	PSMC6	yes	yes	0.194641	0.676226	198479	134217	0	348840	0	294480	0	647780	215660	210020	380290	0	291250	0	312400	220210	40511	343150	0	279720	0	242900	219010	91048	248610	0	307390	236160	0	301870	261660	0	0	147690	0	0	353270	0
287	ADHPFLFCIK	1246.62	P01012OVAL_CHICKOvalbuminOS=GallusgallusGN=SERPINB14PE=1SV=2	P01012OVAL_CHICKOvalbuminOS=GallusgallusGN=SERPINB14PE=1SV=2	P01012		SERPINB14	yes	yes	0.245127	1.1408	807977	921742	930350	812650	917320	829170	764240	618750	592460	973770	745090	1280700	1007900	1101000	818470	953510	204100	2067100	1296900	773370	186140	945880	1136700	1000600	1398900	613600	919630	1200100	1060700	712330	1088700	976580	1145100	0	1907300	1700200	1147900	13692
288	ADHQPLTEASYVNLPTIALCNTDSPLR	2995.47	C9J9K3C9J9K3_HUMAN40SribosomalproteinSA(Fragment)OS=HomosapiensGN=RPSAPE=2SV=1;P08865RSSA_HUMAN40SribosomalproteinSAOS=HomosapiensGN=RPSAPE=1SV=4;A6NE09A6NE09_HUMANProteinRPSAP58OS=HomosapiensGN=RPSAP58PE=3SV=1	C9J9K3C9J9K3_HUMAN40SribosomalproteinSA(Fragment)OS=HomosapiensGN=RPSAPE=2SV=1	C9J9K3	40SribosomalproteinSA(Fragment)	RPSA	yes	no	0.174717	1.02413	2.6848e+06	2.74958e+06	1834100	4055200	3489100	4765700	4896200	4968100	2083700	3255200	4876000	1515700	1814300	3628000	2901500	5372100	59028	1752700	3321000	3517200	293240	1063900	1753100	1158800	6148800	100400	3862100	4038900	5485300	7659200	2726300	1259600	911440	88148	1744100	1173900	3739800	0
289	ADHSFSDGVPSDSVEAAK	1817.81	Q99733NP1L4_HUMANNucleosomeassemblyprotein1-like4OS=HomosapiensGN=NAP1L4PE=1SV=1;F5HFY4F5HFY4_HUMANNucleosomeassemblyprotein1-like4OS=HomosapiensGN=NAP1L4bPE=2SV=1;C9J6D1C9J6D1_HUMANNucleosomeassemblyprotein1-like4(Fragment)OS=HomosapiensGN=NAP1L4PE=2SV=1;C9JZI7C9JZI7_HUMANNucleosomeassemblyprotein1-like4(Fragment)OS=HomosapiensGN=NAP1L4PE=2SV=1;E9PNW0E9PNW0_HUMANNucleosomeassemblyprotein1-like4(…	Q99733NP1L4_HUMANNucleosomeassemblyprotein1-like4OS=HomosapiensGN=NAP1L4PE=1SV=1	Q99733	Nucleosomeassemblyprotein1-like4	NAP1L4	yes	no	0.101973	2.08385	31496.9	65634.8	154120	344940	177540	220720	111660	0	0	61118	0	78072	46958	0	176520	97291	0	0	95357	122540	0	0	0	0	0	0	0	0	204480	0	154880	0	0	0	0	0	0	0
290	ADHVQSLAQLENLCK	1724.85	Q9UIA9XPO7_HUMANExportin-7OS=HomosapiensGN=XPO7PE=1SV=3;E9PEN8E9PEN8_HUMANExportin-7OS=HomosapiensGN=XPO7PE=2SV=1	Q9UIA9XPO7_HUMANExportin-7OS=HomosapiensGN=XPO7PE=1SV=3	Q9UIA9	Exportin-7	XPO7	yes	no	0.565467	0.447049	63427.4	28355.1	0	0	57385	0	0	222930	149380	0	87827	0	0	0	101390	0	27855	94520	0	0	0	0	0	0	350870	0	0	0	0	0	0	0	0	0	0	0	0	0
291	ADIFMFDEPSSYLDVK	1875.86	P61221ABCE1_HUMANATP-bindingcassettesub-familyEmember1OS=HomosapiensGN=ABCE1PE=1SV=1;D6R9I9D6R9I9_HUMANATP-bindingcassettesub-familyEmember1OS=HomosapiensGN=ABCE1PE=2SV=1	P61221ABCE1_HUMANATP-bindingcassettesub-familyEmember1OS=HomosapiensGN=ABCE1PE=1SV=1	P61221	ATP-bindingcassettesub-familyEmember1	ABCE1	yes	no	0.361319	1.47078	42402.8	62365.1	0	133340	98798	0	150120	0	0	0	194290	0	28615	78593	43302	85836	0	42110	130290	148060	0	41516	33900	0	89682	19744	82145	79063	130780	121180	69521	33864	24196	0	0	41989	129050	0
292	ADIGCTPGSGK	1061.48	P01024CO3_HUMANComplementC3OS=HomosapiensGN=C3PE=1SV=2	P01024CO3_HUMANComplementC3OS=HomosapiensGN=C3PE=1SV=2	P01024	ComplementC3	C3	yes	yes	0.601735	1.83996	226465	416686	363850	433790	327220	0	359660	0	2806900	419830	470660	428170	374750	0	0	450120	107670	189380	296230	405010	115690	45888	425590	753530	273570	0	430810	478990	732250	672910	0	368870	469010	0	133720	97222	382670	0
293	ADIIHACDIVEDAAIAYGYNNIQMTLPK	3118.51	Q9NSD9SYFB_HUMANPhenylalanine--tRNAligasebetasubunitOS=HomosapiensGN=FARSBPE=1SV=3;F5H6Y1F5H6Y1_HUMANPhenylalanine--tRNAligasebetasubunitOS=HomosapiensGN=FARSBPE=2SV=1	Q9NSD9SYFB_HUMANPhenylalanine--tRNAligasebetasubunitOS=HomosapiensGN=FARSBPE=1SV=3	Q9NSD9	Phenylalanine--tRNAligasebetasubunit	FARSB	yes	no	0.80125	0.984693	43931.5	43259.1	0	73865	62745	72642	0	245820	0	33958	228930	0	0	0	0	102150	9729.7	0	41611	68356	0	0	0	0	46526	0	61644	0	73456	105780	59656	0	0	0	0	0	56475	0
294	ADILQVGLR	983.576	D6REB4D6REB4_HUMANPolyadenylate-bindingprotein-interactingprotein1OS=HomosapiensGN=PAIP1PE=4SV=1;A6NKV8A6NKV8_HUMANPolyadenylate-bindingprotein-interactingprotein1OS=HomosapiensGN=PAIP1PE=2SV=1;Q9H074-2PAIP1_HUMANIsoform2ofPolyadenylate-bindingprotein-interactingprotein1OS=HomosapiensGN=PAIP1;Q9H074PAIP1_HUMANPolyadenylate-bindingprotein-interactingprotein1OS=HomosapiensGN=PAIP1PE=1SV=1;D6RJF2D6R…	D6REB4D6REB4_HUMANPolyadenylate-bindingprotein-interactingprotein1OS=HomosapiensGN=PAIP1PE=4SV=1	D6REB4	Polyadenylate-bindingprotein-interactingprotein1	PAIP1	yes	no	0.0428367	1.24527	93351.2	116247	0	205310	90989	164240	0	255730	110400	0	232630	0	80295	155070	85951	141220	0	78509	151570	132430	49136	91875	0	0	91765	44928	120470	127670	111170	168400	129780	77338	65966	70553	148170	88987	76134	0
295	ADIQTER	831.409	P62280RS11_HUMAN40SribosomalproteinS11OS=HomosapiensGN=RPS11PE=1SV=3	P62280RS11_HUMAN40SribosomalproteinS11OS=HomosapiensGN=RPS11PE=1SV=3	P62280	40SribosomalproteinS11	RPS11	yes	yes	0.194295	1.68177	104651	175999	156070	226730	176880	257500	212110	102450	128860	172830	400360	102470	191750	266410	130190	349220	0	84336	222740	163050	25514	266850	124920	58586	140990	89274	97579	140260	281710	221010	119250	149100	123670	49118	140690	129270	155720	0
296	ADIWSLGITAIELAR	1627.89	H0Y630H0Y630_HUMANSerine/threonine-proteinkinase2412kDasubunit(Fragment)OS=HomosapiensGN=STK24PE=4SV=1;B4DR80B4DR80_HUMANSerine/threonine-proteinkinase2412kDasubunitOS=HomosapiensGN=STK24PE=2SV=1;Q9Y6E0-2STK24_HUMANIsoformAofSerine/threonine-proteinkinase24OS=HomosapiensGN=STK24;Q9Y6E0STK24_HUMANSerine/threonine-proteinkinase24OS=HomosapiensGN=STK24PE=1SV=1;Q5JV98Q5JV98_HUMANSerine/threonine-prot…	H0Y630H0Y630_HUMANSerine/threonine-proteinkinase2412kDasubunit(Fragment)OS=HomosapiensGN=STK24PE=4SV=1	H0Y630	Serine/threonine-proteinkinase2412kDasubunit(Fragment)	STK24	yes	no	0.273408	0.465966	15714.9	7322.61	0	29714	14066	0	26683	67901	3162.1	14063	35977	7276.2	0	13503	0	34845	0	0	37571	22426	0	0	0	0	35715	0	0	10710	0	20449	5506.5	0	0	4055.9	0	0	9080.1	0
297	ADKEAAFDDAVEER	1564.7	Q09028-3RBBP4_HUMANIsoform3ofHistone-bindingproteinRBBP4OS=HomosapiensGN=RBBP4;Q09028RBBP4_HUMANHistone-bindingproteinRBBP4OS=HomosapiensGN=RBBP4PE=1SV=3;E9PNS2E9PNS2_HUMANHistone-bindingproteinRBBP4OS=HomosapiensGN=RBBP4PE=2SV=1;E9PIC4E9PIC4_HUMANHistone-bindingproteinRBBP4OS=HomosapiensGN=RBBP4PE=4SV=1;E9PNS6E9PNS6_HUMANHistone-bindingproteinRBBP4OS=HomosapiensGN=RBBP4PE=2SV=1	Q09028-3RBBP4_HUMANIsoform3ofHistone-bindingproteinRBBP4OS=HomosapiensGN=RBBP4	Q09028	Isoform3ofHistone-bindingproteinRBBP4	RBBP4	yes	no	0.332201	1.21403	954142	1.15835e+06	1834400	105760	1063800	190110	1720000	150740	825080	1525800	146780	121460	1831900	1348600	1771500	2196400	0	1256400	1785200	1766800	0	1402500	0	166470	4294600	323690	1294900	1551100	2353200	1805900	102330	1137300	1088400	1339800	2142100	1270300	1381700	0
298	ADKLAEEHSS	1085.5	P06576ATPB_HUMANATPsynthasesubunitbeta,mitochondrialOS=HomosapiensGN=ATP5BPE=1SV=3;F8VPV9F8VPV9_HUMANATPsynthasesubunitbetaOS=HomosapiensGN=ATP5BPE=2SV=1	P06576ATPB_HUMANATPsynthasesubunitbeta,mitochondrialOS=HomosapiensGN=ATP5BPE=1SV=3	P06576	ATPsynthasesubunitbeta,mitochondrial	ATP5B	yes	no	0.806639	1.094	28956.3	31678.1	51367	0	69099	61730	69261	68954	90134	67562	116510	61773	64622	138450	0	88044	0	67339	0	85612	0	0	56947	42250	0	0	72778	69985	60739	0	53927	35615	43879	0	0	0	81378	0
299	ADKMDMSLDDIIK	1493.71	Q86V81THOC4_HUMANTHOcomplexsubunit4OS=HomosapiensGN=ALYREFPE=1SV=3	Q86V81THOC4_HUMANTHOcomplexsubunit4OS=HomosapiensGN=ALYREFPE=1SV=3	Q86V81	THOcomplexsubunit4	ALYREF	yes	yes	0.546488	5.87293	21195.9	124482	0	173400	0	768920	310640	0	0	0	0	243520	0	58229	0	0	0	0	440820	0	0	0	0	0	0	0	0	0	0	0	0	100440	0	0	0	282380	0	0
300	ADKPDMGEIASFDK	1522.7	P63313TYB10_HUMANThymosinbeta-10OS=HomosapiensGN=TMSB10PE=1SV=2	P63313TYB10_HUMANThymosinbeta-10OS=HomosapiensGN=TMSB10PE=1SV=2	P63313	Thymosinbeta-10	TMSB10	yes	yes	0.769237	1.11791	365224	408287	583570	472980	388330	270310	427520	663950	362830	499130	556210	362740	345470	1063700	226670	451880	106170	215600	325010	576770	137590	474780	484070	129260	386970	143060	485130	565460	782950	530530	648550	386170	213600	412870	397770	498380	413510	0
301	ADLAKYICENQDSISSK	1940.91	P02768ALBU_HUMANSerumalbuminOS=HomosapiensGN=ALBPE=1SV=2;CON__P02768-1;B7WNR0B7WNR0_HUMANSerumalbuminOS=HomosapiensGN=ALBPE=2SV=1;H0YA55H0YA55_HUMANSerumalbumin(Fragment)OS=HomosapiensGN=ALBPE=4SV=1;D6RHD5D6RHD5_HUMANSerumalbuminOS=HomosapiensGN=ALBPE=2SV=1;P02768-2ALBU_HUMANIsoform2ofSerumalbuminOS=HomosapiensGN=ALB;C9JKR2C9JKR2_HUMANAlbumin,isoformCRA_kOS=HomosapiensGN=ALBPE=4SV=1	P02768ALBU_HUMANSerumalbuminOS=HomosapiensGN=ALBPE=1SV=2	P02768	Serumalbumin	ALB	yes	no	0.307121	0.00560431	24752.4	138.72	0	0	0	0	0	0	0	0	0	0	0	0	0	0	0	0	0	0	0	0	0	270750	0	0	0	0	0	0	0	0	0	0	0	0	0	0
302	ADLDKLNIDSIIQR	1612.88	F8VYE8F8VYE8_HUMANSerine/threonine-proteinphosphataseOS=HomosapiensGN=PPP1CCPE=2SV=1;P36873PP1G_HUMANSerine/threonine-proteinphosphatasePP1-gammacatalyticsubunitOS=HomosapiensGN=PPP1CCPE=1SV=1;P36873-2PP1G_HUMANIsoformGamma-2ofSerine/threonine-proteinphosphatasePP1-gammacatalyticsubunitOS=HomosapiensGN=PPP1CC;F8VR82F8VR82_HUMANSerine/threonine-proteinphosphataseOS=HomosapiensGN=PPP1CCPE=2SV=1	F8VYE8F8VYE8_HUMANSerine/threonine-proteinphosphataseOS=HomosapiensGN=PPP1CCPE=2SV=1	F8VYE8	Serine/threonine-proteinphosphatase	PPP1CC	yes	no	0.334696	1.12143	87574.7	98208.7	120010	182530	194400	164980	187650	142610	84565	176110	254290	120370	94437	106900	142530	222090	7905.3	126190	103220	148400	24623	129370	113660	0	161170	0	128340	171160	217870	234490	0	62069	96536	0	70320	63976	167210	0
303	ADLDVSGPK	900.455	Q09666AHNK_HUMANNeuroblastdifferentiation-associatedproteinAHNAKOS=HomosapiensGN=AHNAKPE=1SV=2	Q09666AHNK_HUMANNeuroblastdifferentiation-associatedproteinAHNAKOS=HomosapiensGN=AHNAKPE=1SV=2	Q09666	Neuroblastdifferentiation-associatedproteinAHNAK	AHNAK	yes	no	0.445136	0.484525	377954	183128	0	0	0	0	469680	335000	291130	261480	486490	245690	372030	232760	260470	317730	24674	245320	0	312800	368720	253760	325410	2363400	468960	354480	0	331140	45981	216760	0	367560	328870	107830	0	186120	259900	0
304	ADLEEQLSDEEKVR	1659.8	P47755CAZA2_HUMANF-actin-cappingproteinsubunitalpha-2OS=HomosapiensGN=CAPZA2PE=1SV=3;C9JUG7C9JUG7_HUMANF-actin-cappingproteinsubunitalpha-2OS=HomosapiensGN=CAPZA2PE=2SV=1;B4DG50B4DG50_HUMANF-actin-cappingproteinsubunitalpha-2OS=HomosapiensGN=CAPZA2PE=2SV=1;F8W9N7F8W9N7_HUMANF-actin-cappingproteinsubunitalpha-2OS=HomosapiensGN=CAPZA2PE=2SV=1	P47755CAZA2_HUMANF-actin-cappingproteinsubunitalpha-2OS=HomosapiensGN=CAPZA2PE=1SV=3	P47755	F-actin-cappingproteinsubunitalpha-2	CAPZA2	yes	no	0.394815	0.481615	216955	104489	213630	729900	228930	0	160830	0	0	256500	303660	126520	182650	381260	123270	128900	0	131640	244110	282980	25343	232300	0	258610	374660	139850	122750	266610	0	342380	224220	130920	0	140290	0	119170	278210	0
305	ADLEMQIESLK	1275.64	P02533K1C14_HUMANKeratin,typeIcytoskeletal14OS=HomosapiensGN=KRT14PE=1SV=4;CON__P02533	P02533K1C14_HUMANKeratin,typeIcytoskeletal14OS=HomosapiensGN=KRT14PE=1SV=4	P02533	Keratin,typeIcytoskeletal14	KRT14	no	no	0.524363	0.776561	41523.4	32245.5	0	0	0	0	155860	155790	59967	0	0	0	45874	0	0	211500	0	0	0	0	0	0	0	124160	93202	299850	0	0	0	0	0	0	0	0	0	0	29826	0
306	ADLEMQIESLKEELAYLK	2122.09	P02533K1C14_HUMANKeratin,typeIcytoskeletal14OS=HomosapiensGN=KRT14PE=1SV=4;CON__P02533	P02533K1C14_HUMANKeratin,typeIcytoskeletal14OS=HomosapiensGN=KRT14PE=1SV=4	P02533	Keratin,typeIcytoskeletal14	KRT14	yes	no	0.934332	0.351986	673707	237135	227450	1111500	290570	195660	853950	0	320250	310350	0	150080	202290	34214	96433	376350	0	88056	211230	437310	0	120980	112190	2064000	860680	1639800	425560	383470	138020	2904900	286740	200000	81692	345900	42407	58489	411340	0
307	ADLEMQIESLKEELAYLKK	2250.18	P02533K1C14_HUMANKeratin,typeIcytoskeletal14OS=HomosapiensGN=KRT14PE=1SV=4;CON__P02533	P02533K1C14_HUMANKeratin,typeIcytoskeletal14OS=HomosapiensGN=KRT14PE=1SV=4	P02533	Keratin,typeIcytoskeletal14	KRT14	yes	no	0.067157	0.0808594	352143	28474.1	164750	355610	72677	70127	159810	139460	0	75165	67877	69473	70760	126200	0	87456	0	79666	0	0	0	37287	78117	963070	216240	183560	158730	45288	0	1991800	58009	78260	41760	0	18460	0	209160	0
308	ADLEMQIESLTEELAYLK	2095.04	P13645K1C10_HUMANKeratin,typeIcytoskeletal10OS=HomosapiensGN=KRT10PE=1SV=6;CON__P13645	P13645K1C10_HUMANKeratin,typeIcytoskeletal10OS=HomosapiensGN=KRT10PE=1SV=6	P13645	Keratin,typeIcytoskeletal10	KRT10	yes	no	0.324651	0.201901	448914	90636	11862	689360	180330	407610	818280	691580	94404	84997	139150	23204	0	569650	16164	490790	10659	0	242540	449680	0	0	0	0	397370	5918.8	0	0	0	2494600	241350	0	6384.1	76226	0	0	17107	7078
309	ADLEMQIESLTEELAYLKK	2223.13	P13645K1C10_HUMANKeratin,typeIcytoskeletal10OS=HomosapiensGN=KRT10PE=1SV=6;CON__P13645	P13645K1C10_HUMANKeratin,typeIcytoskeletal10OS=HomosapiensGN=KRT10PE=1SV=6	P13645	Keratin,typeIcytoskeletal10	KRT10	yes	no	0.963453	0.551652	3.73392e+06	2.05982e+06	2058200	7449200	4430400	3069900	5711300	1659400	650750	3168500	1115800	1434200	1094100	8305900	998670	2377900	40730	618460	3827000	3435000	132290	973990	667040	11113000	2737400	8538400	1321700	2327300	516000	6759400	2373000	933590	834140	2319900	564450	574960	2101600	22312
310	ADLFYDVEALDLESPK	1823.88	P04196HRG_HUMANHistidine-richglycoproteinOS=HomosapiensGN=HRGPE=1SV=1	P04196HRG_HUMANHistidine-richglycoproteinOS=HomosapiensGN=HRGPE=1SV=1	P04196	Histidine-richglycoprotein	HRG	yes	yes	0.753301	0.849215	59708.4	50705.3	37397	103040	0	0	160420	156640	277670	102140	135090	55875	40404	0	34669	98986	0	28459	0	167190	0	27713	44239	126570	0	0	94097	96028	100440	170550	68867	0	31559	70008	32941	0	143700	0
311	ADLIAYLK	905.522	C9JFR7C9JFR7_HUMANCytochromec(Fragment)OS=HomosapiensGN=CYCSPE=2SV=1;P99999CYC_HUMANCytochromecOS=HomosapiensGN=CYCSPE=1SV=2	C9JFR7C9JFR7_HUMANCytochromec(Fragment)OS=HomosapiensGN=CYCSPE=2SV=1	C9JFR7	Cytochromec(Fragment)	CYCS	yes	no	0.485294	0.850224	913995	777100	1222900	2142400	925180	1866900	1401300	718960	451060	640480	1265200	826080	684310	1302900	650660	786180	1154900	1276200	687650	1019900	578940	1241100	865840	246140	1224500	322110	864820	794620	621940	1200800	940390	1100100	1440000	467710	982150	670250	711490	0
312	ADLINNLGTIAK	1241.7	P07900HS90A_HUMANHeatshockproteinHSP90-alphaOS=HomosapiensGN=HSP90AA1PE=1SV=5;P07900-2HS90A_HUMANIsoform2ofHeatshockproteinHSP90-alphaOS=HomosapiensGN=HSP90AA1;Q14568HS902_HUMANPutativeheatshockproteinHSP90-alphaA2OS=HomosapiensGN=HSP90AA2PE=1SV=2;P08238HS90B_HUMANHeatshockproteinHSP90-betaOS=HomosapiensGN=HSP90AB1PE=1SV=4;Q58FF8H90B2_HUMANPutativeheatshockproteinHSP90-beta2OS=HomosapiensGN=HSP90…	P07900HS90A_HUMANHeatshockproteinHSP90-alphaOS=HomosapiensGN=HSP90AA1PE=1SV=5	P07900	HeatshockproteinHSP90-alpha	HSP90AA1	no	no	0.19749	1.12553	5.98552e+06	6.73691e+06	7053200	12043000	7536200	7531900	8082400	9597800	6393200	6521100	9438400	7380200	7428300	5520600	7553500	8893800	1831400	15398000	7801400	8078900	1928500	6129300	9888300	2035200	7797700	2094500	9761600	7519300	8961000	8286700	6259900	7029000	7341500	2936100	8936100	5789500	6734400	20330
313	ADLLLSTQPGREEGSPLELER	2309.19	P08195-24F2_HUMANIsoform2of4F2cell-surfaceantigenheavychainOS=HomosapiensGN=SLC3A2;P08195-34F2_HUMANIsoform3of4F2cell-surfaceantigenheavychainOS=HomosapiensGN=SLC3A2;F5GZS6F5GZS6_HUMAN4F2cell-surfaceantigenheavychainOS=HomosapiensGN=SLC3A2PE=2SV=1;P081954F2_HUMAN4F2cell-surfaceantigenheavychainOS=HomosapiensGN=SLC3A2PE=1SV=3;J3KPF3J3KPF3_HUMAN4F2cell-surfaceantigenheavychainOS=HomosapiensGN=SLC3A…	P08195-24F2_HUMANIsoform2of4F2cell-surfaceantigenheavychainOS=HomosapiensGN=SLC3A2	P08195	Isoform2of4F2cell-surfaceantigenheavychain	SLC3A2	yes	no	0.600271	1.00868	199042	200770	390110	335070	237300	407050	337670	182940	213870	0	491050	302140	244950	370630	149960	251130	86358	206410	201170	173140	170530	406980	293030	0	476430	0	180540	205860	210530	393120	231750	243450	206190	136980	0	277100	271540	0
314	ADLNQGIGEPQSPSR	1567.76	Q96C19EFHD2_HUMANEF-handdomain-containingproteinD2OS=HomosapiensGN=EFHD2PE=1SV=1	Q96C19EFHD2_HUMANEF-handdomain-containingproteinD2OS=HomosapiensGN=EFHD2PE=1SV=1	Q96C19	EF-handdomain-containingproteinD2	EFHD2	yes	yes	0.197581	1.06064	67775.4	71885.1	89486	197800	110640	82459	100680	215350	130580	81670	92526	66774	130920	0	47030	0	0	60184	74812	73324	0	86590	105910	72199	102670	76575	73762	77373	86757	95800	87405	114610	0	0	95509	54019	62789	0
315	ADLSGITGAR	959.504	P01011AACT_HUMANAlpha-1-antichymotrypsinOS=HomosapiensGN=SERPINA3PE=1SV=2;G3V5I3G3V5I3_HUMANAlpha-1-antichymotrypsinOS=HomosapiensGN=SERPINA3PE=2SV=1;G3V3A0G3V3A0_HUMANAlpha-1-antichymotrypsinOS=HomosapiensGN=SERPINA3PE=2SV=1	P01011AACT_HUMANAlpha-1-antichymotrypsinOS=HomosapiensGN=SERPINA3PE=1SV=2	P01011	Alpha-1-antichymotrypsin	SERPINA3	yes	no	0.548195	1.3412	1.08844e+06	1.45982e+06	1792600	1861200	1511200	0	0	1056800	9165400	1686700	1820000	0	1689000	624660	880790	1411700	209870	0	878340	1667100	132780	1447700	1893900	5011600	1383200	0	1524600	1307300	1401800	1683800	1384800	1780500	1771800	0	763800	643030	2124900	0
316	ADLSGMSGAR	963.444	P30740ILEU_HUMANLeukocyteelastaseinhibitorOS=HomosapiensGN=SERPINB1PE=1SV=1;B4DNT0B4DNT0_HUMANLeukocyteelastaseinhibitorOS=HomosapiensGN=SERPINB1PE=2SV=1	P30740ILEU_HUMANLeukocyteelastaseinhibitorOS=HomosapiensGN=SERPINB1PE=1SV=1	P30740	Leukocyteelastaseinhibitor	SERPINB1	yes	no	0.609562	1.97046	31153.3	61386.2	0	0	0	0	0	0	734970	0	0	0	0	0	0	0	0	0	0	0	0	0	0	161540	0	0	0	0	0	179620	0	0	0	0	0	0	0	0
317	ADLTEYLSTHYK	1439.69	P31930QCR1_HUMANCytochromeb-c1complexsubunit1,mitochondrialOS=HomosapiensGN=UQCRC1PE=1SV=3	P31930QCR1_HUMANCytochromeb-c1complexsubunit1,mitochondrialOS=HomosapiensGN=UQCRC1PE=1SV=3	P31930	Cytochromeb-c1complexsubunit1,mitochondrial	UQCRC1	yes	yes	0.392306	1.4687	372625	547273	808110	916920	684360	1238700	751100	804150	536430	0	0	0	531330	1030700	590500	0	130400	0	762930	605380	494790	0	662220	494840	0	313850	0	0	862970	357060	915070	670580	0	321500	454600	420510	0	0
318	ADLTGISPSPNLYLSK	1674.88	Q96P63SPB12_HUMANSerpinB12OS=HomosapiensGN=SERPINB12PE=1SV=1;Q3SYB4Q3SYB4_HUMANSERPINB12proteinOS=HomosapiensGN=SERPINB12PE=2SV=1	Q96P63SPB12_HUMANSerpinB12OS=HomosapiensGN=SERPINB12PE=1SV=1	Q96P63	SerpinB12	SERPINB12	yes	no	0.281458	0.533063	49758.7	26524.6	0	0	0	0	0	0	0	0	0	0	0	0	0	0	0	0	0	0	0	0	0	172590	0	316630	0	0	0	108850	0	0	0	0	0	0	0	0
319	ADMGGAATICSAIVSAAK	1692.82	P28838-2AMPL_HUMANIsoform2ofCytosolaminopeptidaseOS=HomosapiensGN=LAP3;P28838AMPL_HUMANCytosolaminopeptidaseOS=HomosapiensGN=LAP3PE=1SV=3;H0Y9Q1H0Y9Q1_HUMANCytosolaminopeptidase(Fragment)OS=HomosapiensGN=LAP3PE=4SV=1	P28838-2AMPL_HUMANIsoform2ofCytosolaminopeptidaseOS=HomosapiensGN=LAP3	P28838	Isoform2ofCytosolaminopeptidase	LAP3	yes	no	0.140915	1.82374	76566.9	139638	349100	422680	0	0	251030	0	259450	181020	342400	0	122750	0	0	0	0	0	268520	204130	127920	209660	0	0	418030	0	0	0	0	0	0	213420	0	0	0	316600	0	0
320	ADMVIEAVFEDLSLK	1678.85	P40939ECHA_HUMANTrifunctionalenzymesubunitalpha,mitochondrialOS=HomosapiensGN=HADHAPE=1SV=2	P40939ECHA_HUMANTrifunctionalenzymesubunitalpha,mitochondrialOS=HomosapiensGN=HADHAPE=1SV=2	P40939	Trifunctionalenzymesubunitalpha,mitochondrial	HADHA	yes	yes	0.784651	0.584789	34330.8	20076.3	0	66907	38544	44092	70775	82125	13029	39821	141440	0	0	128910	7461.7	55713	0	0	9209.9	45324	0	0	0	0	37362	0	12469	25860	12264	50741	25470	0	0	10068	0	0	0	0
321	ADNFEYSDPVDGSISR	1770.77	P36871PGM1_HUMANPhosphoglucomutase-1OS=HomosapiensGN=PGM1PE=1SV=3;P36871-3PGM1_HUMANIsoform3ofPhosphoglucomutase-1OS=HomosapiensGN=PGM1;P36871-2PGM1_HUMANIsoform2ofPhosphoglucomutase-1OS=HomosapiensGN=PGM1	P36871PGM1_HUMANPhosphoglucomutase-1OS=HomosapiensGN=PGM1PE=1SV=3	P36871	Phosphoglucomutase-1	PGM1	yes	no	0.750205	0.823273	153526	126394	152830	526530	175480	215920	120320	139850	129440	197660	277990	118120	96339	231440	183500	222790	51398	190200	156310	160170	64493	112010	131870	192140	247390	76207	177550	156500	0	66197	149990	108090	137300	42114	0	182300	155180	0
322	ADPEAAWEPTEAEAR	1641.73	Q9UBT2SAE2_HUMANSUMO-activatingenzymesubunit2OS=HomosapiensGN=UBA2PE=1SV=2;K7EPL2K7EPL2_HUMANSUMO-activatingenzymesubunit2(Fragment)OS=HomosapiensGN=UBA2PE=4SV=1;B3KWB9B3KWB9_HUMANSUMO-activatingenzymesubunit2OS=HomosapiensGN=UBA2PE=2SV=1	Q9UBT2SAE2_HUMANSUMO-activatingenzymesubunit2OS=HomosapiensGN=UBA2PE=1SV=2	Q9UBT2	SUMO-activatingenzymesubunit2	UBA2	yes	no	0.012534	1.96784	170441	335401	352070	448260	220440	607780	305770	513360	269740	0	682310	197830	296100	135490	392100	401980	38707	130250	348690	340970	123800	174440	291490	0	486010	143770	441940	250970	255390	0	295980	222080	192530	121250	412360	191670	244910	0
323	ADPQEAINCLMR	1416.65	P54920SNAA_HUMANAlpha-solubleNSFattachmentproteinOS=HomosapiensGN=NAPAPE=1SV=3	P54920SNAA_HUMANAlpha-solubleNSFattachmentproteinOS=HomosapiensGN=NAPAPE=1SV=3	P54920	Alpha-solubleNSFattachmentprotein	NAPA	yes	yes	0.938095	0.603834	135905	82064.1	195020	294520	148260	169720	152230	245280	0	144490	224850	212580	0	295770	126020	200500	0	254620	209820	183390	0	212610	148910	0	234060	0	128800	0	0	169180	113560	196010	200970	0	104790	114250	184890	0
324	ADQCYEDVR	1154.47	P31146COR1A_HUMANCoronin-1AOS=HomosapiensGN=CORO1APE=1SV=4;H3BRY3H3BRY3_HUMANCoroninOS=HomosapiensGN=CORO1APE=3SV=1;H3BTU6H3BTU6_HUMANCoronin(Fragment)OS=HomosapiensGN=CORO1APE=3SV=1;H3BRJ0H3BRJ0_HUMANCoronin(Fragment)OS=HomosapiensGN=CORO1APE=3SV=1;H3BNA2H3BNA2_HUMANCoronin(Fragment)OS=HomosapiensGN=CORO1APE=3SV=1;H3BU76H3BU76_HUMANCoronin(Fragment)OS=HomosapiensGN=CORO1APE=3SV=1;H3BSL1H3BSL1_HU…	P31146COR1A_HUMANCoronin-1AOS=HomosapiensGN=CORO1APE=1SV=4	P31146	Coronin-1A	CORO1A	yes	no	0.423569	0.705768	221895	156606	0	574580	0	137250	0	0	0	338850	178230	268160	0	855230	103300	0	24439	293590	207060	0	84281	255030	225520	291260	400220	0	0	267480	368040	0	244540	0	0	0	239970	420630	0	0
325	ADQELLMYSHDNIICGITSVAFSR	2739.3	P62879GBB2_HUMANGuaninenucleotide-bindingproteinG(I)/G(S)/G(T)subunitbeta-2OS=HomosapiensGN=GNB2PE=1SV=3;E7EP32E7EP32_HUMANGuaninenucleotide-bindingproteinG(I)/G(S)/G(T)subunitbeta-2OS=HomosapiensGN=GNB2PE=4SV=1;B3KPU1B3KPU1_HUMANGuaninenucleotide-bindingproteinG(I)/G(S)/G(T)subunitbeta-2OS=HomosapiensGN=GNB2PE=2SV=1	P62879GBB2_HUMANGuaninenucleotide-bindingproteinG(I)/G(S)/G(T)subunitbeta-2OS=HomosapiensGN=GNB2PE=1SV=3	P62879	Guaninenucleotide-bindingproteinG(I)/G(S)/G(T)subunitbeta-2	GNB2	yes	no	0.652231	0.583143	227150	132461	0	855660	275430	375980	289530	453570	264630	0	397590	0	0	754690	98874	311010	11453	0	157720	190800	0	0	52869	195220	212590	0	192110	180960	293070	0	257730	44506	0	0	0	0	221850	13939
326	ADQELMTYSHDNIICGITSVSFSK	2715.25	P62873GBB1_HUMANGuaninenucleotide-bindingproteinG(I)/G(S)/G(T)subunitbeta-1OS=HomosapiensGN=GNB1PE=1SV=3;B3KVK2B3KVK2_HUMANGuaninenucleotide-bindingproteinG(I)/G(S)/G(T)subunitbeta-1OS=HomosapiensGN=GNB1PE=2SV=1	P62873GBB1_HUMANGuaninenucleotide-bindingproteinG(I)/G(S)/G(T)subunitbeta-1OS=HomosapiensGN=GNB1PE=1SV=3	P62873	Guaninenucleotide-bindingproteinG(I)/G(S)/G(T)subunitbeta-1	GNB1	yes	no	0.259566	1.22715	437817	537269	422290	832350	640160	1258200	773340	225540	433080	650980	1561700	305030	393580	1081500	554110	1012900	40824	404510	406740	624950	51121	210910	336590	377880	953150	34012	755800	866910	650970	847770	658270	0	237860	0	199970	254430	569830	29187
327	ADQLADESLESTR	1433.66	P60880SNP25_HUMANSynaptosomal-associatedprotein25OS=HomosapiensGN=SNAP25PE=1SV=1;P60880-2SNP25_HUMANIsoform2ofSynaptosomal-associatedprotein25OS=HomosapiensGN=SNAP25	P60880SNP25_HUMANSynaptosomal-associatedprotein25OS=HomosapiensGN=SNAP25PE=1SV=1	P60880	Synaptosomal-associatedprotein25	SNAP25	yes	no	0.685404	0.788094	13644.2	10752.9	0	0	0	0	0	148560	0	0	0	0	0	0	70251	0	0	0	0	0	0	0	0	0	0	0	0	0	0	0	0	0	0	0	57119	0	0	0
328	ADQLTEEQIAEFK	1520.74	P62158CALM_HUMANCalmodulinOS=HomosapiensGN=CALM1PE=1SV=2;H0Y7A7H0Y7A7_HUMANCalmodulin(Fragment)OS=HomosapiensGN=CALM2PE=4SV=1;F8WBR5F8WBR5_HUMANCalmodulinOS=HomosapiensGN=CALM2PE=2SV=1;G3V479G3V479_HUMANCalmodulinOS=HomosapiensGN=CALM1PE=2SV=1	P62158CALM_HUMANCalmodulinOS=HomosapiensGN=CALM1PE=1SV=2	P62158	Calmodulin	CALM1	yes	no	0.304991	1.13206	6.41949e+06	7.26723e+06	7656300	12865000	6748500	10597000	9758600	9228700	5124400	10413000	13494000	8199100	4891900	12402000	7986700	11052000	1009200	8051500	10244000	7241300	1049100	8143800	7416300	5596400	9604900	4975600	7285200	9413300	7886800	6695800	6699200	7151200	6170200	4800500	6441900	4709600	7577100	72215
329	ADRDESSPYAAMLAAQDVAQR	2264.05	P62263RS14_HUMAN40SribosomalproteinS14OS=HomosapiensGN=RPS14PE=1SV=3;E5RH77E5RH77_HUMAN40SribosomalproteinS14OS=HomosapiensGN=RPS14PE=2SV=1;H0YB22H0YB22_HUMAN40SribosomalproteinS14(Fragment)OS=HomosapiensGN=RPS14PE=4SV=1	P62263RS14_HUMAN40SribosomalproteinS14OS=HomosapiensGN=RPS14PE=1SV=3	P62263	40SribosomalproteinS14	RPS14	yes	no	0.281408	1.71852	144694	248660	169360	215810	215640	375690	153520	0	299630	271590	0	135280	170990	320170	217820	467310	74511	74700	320170	267140	230720	201780	186510	124250	390060	310760	244930	224010	232710	179820	222880	226620	189580	161500	390560	176450	376180	0
330	ADRDQYELLCLDNTR	1880.87	P02787TRFE_HUMANSerotransferrinOS=HomosapiensGN=TFPE=1SV=3;J3KN47J3KN47_HUMANSerotransferrinOS=HomosapiensGN=TFPE=4SV=1;C9JVG0C9JVG0_HUMANSerotransferrin(Fragment)OS=HomosapiensGN=TFPE=2SV=1	P02787TRFE_HUMANSerotransferrinOS=HomosapiensGN=TFPE=1SV=3	P02787	Serotransferrin	TF	yes	no	0.444319	1.44809	1.5631e+06	2.2635e+06	2872800	2575400	3318900	321290	3680000	240840	8862800	3187100	4169300	1889800	2902700	943610	1643400	2789200	470850	1099500	2010500	4282900	476540	2526700	2711200	6758500	804280	122330	3489500	3272700	3725100	3721600	2359000	2578000	2372100	148300	1836600	65338	3819200	11434
331	ADSGTAGGAALAAPAPGPGSGGPGPR	2116.03	Q96C90PP14B_HUMANProteinphosphatase1regulatorysubunit14BOS=HomosapiensGN=PPP1R14BPE=1SV=3	Q96C90PP14B_HUMANProteinphosphatase1regulatorysubunit14BOS=HomosapiensGN=PPP1R14BPE=1SV=3	Q96C90	Proteinphosphatase1regulatorysubunit14B	PPP1R14B	yes	yes	0.350179	51.9678	138.72	7208.97	0	0	0	0	0	0	0	0	0	0	0	0	0	0	0	0	0	0	0	0	0	0	0	0	0	0	0	0	0	0	0	0	0	0	0	0
332	ADSQAQLLLSTVVGVFTAPGLHLK	2464.37	P01019ANGT_HUMANAngiotensinogenOS=HomosapiensGN=AGTPE=1SV=1	P01019ANGT_HUMANAngiotensinogenOS=HomosapiensGN=AGTPE=1SV=1	P01019	Angiotensinogen	AGT	yes	yes	0.383541	2.59444	8142.81	21126.1	22968	88045	51402	0	149730	0	0	76415	178670	0	0	0	0	0	0	0	61607	0	0	0	0	0	0	0	0	0	0	0	0	0	12318	0	11571	0	0	0
333	ADSRDPASDQMQHWK	1770.77	P04040CATA_HUMANCatalaseOS=HomosapiensGN=CATPE=1SV=3	P04040CATA_HUMANCatalaseOS=HomosapiensGN=CATPE=1SV=3	P04040	Catalase	CAT	yes	yes	0.138471	0.37531	387106	145285	43779	269110	334420	0	325310	439900	366130	342430	387070	203020	473800	893670	0	400290	0	0	0	412820	0	395370	278720	359940	203120	111750	314160	48479	760070	198110	381730	309110	313630	1857500	0	116730	269840	0
334	ADSSGHSQVGQGQSEGPR	1782.79	P20930FILA_HUMANFilaggrinOS=HomosapiensGN=FLGPE=1SV=3;CON__P20930	P20930FILA_HUMANFilaggrinOS=HomosapiensGN=FLGPE=1SV=3	P20930	Filaggrin	FLG	yes	no	0.100555	0.262003	223014	58430.3	84435	244880	69908	0	52768	0	0	81456	0	63698	69376	0	0	48452	0	0	25467	0	25802	78296	91312	599650	140870	648230	48488	76508	0	123090	54347	105350	79202	60533	0	0	70747	0
335	ADSWVEKEEPAPSN	1557.69	Q8N163K1967_HUMANDBIRDcomplexsubunitKIAA1967OS=HomosapiensGN=KIAA1967PE=1SV=2;H0YB24H0YB24_HUMANDBIRDcomplexsubunitKIAA1967(Fragment)OS=HomosapiensGN=KIAA1967PE=4SV=1	Q8N163K1967_HUMANDBIRDcomplexsubunitKIAA1967OS=HomosapiensGN=KIAA1967PE=1SV=2	Q8N163	DBIRDcomplexsubunitKIAA1967	KIAA1967	yes	no	0.0953742	1.61005	175749	282965	242490	407810	212100	700170	374610	239100	235960	278230	358500	185780	302800	227050	305810	435470	44332	266810	314100	314990	64558	315110	290070	62575	222920	159380	295900	296300	498980	206130	310590	262670	255760	254990	184550	268500	282900	0
336	ADTLGELDLER	1230.61	G3V4F2G3V4F2_HUMANAcyl-coenzymeAthioesterase1OS=HomosapiensGN=ACOT1PE=2SV=1;Q86TX2ACOT1_HUMANAcyl-coenzymeAthioesterase1OS=HomosapiensGN=ACOT1PE=1SV=1;P49753ACOT2_HUMANAcyl-coenzymeAthioesterase2,mitochondrialOS=HomosapiensGN=ACOT2PE=1SV=6	G3V4F2G3V4F2_HUMANAcyl-coenzymeAthioesterase1OS=HomosapiensGN=ACOT1PE=2SV=1	G3V4F2	Acyl-coenzymeAthioesterase1	ACOT1	yes	no	0.260839	1.90498	31967.8	60897.9	0	0	44717	155740	0	188760	0	124820	236990	0	111240	0	78595	0	0	0	0	98543	94465	0	0	0	161360	0	0	0	0	0	0	0	0	0	0	0	0	0
337	ADTLTDEINFLR	1406.7	P02538K2C6A_HUMANKeratin,typeIIcytoskeletal6AOS=HomosapiensGN=KRT6APE=1SV=3;CON__P02538;CON__P04259;P48668K2C6C_HUMANKeratin,typeIIcytoskeletal6COS=HomosapiensGN=KRT6CPE=1SV=3;CON__P48668;P04259K2C6B_HUMANKeratin,typeIIcytoskeletal6BOS=HomosapiensGN=KRT6BPE=1SV=5	CON__P04259	CON__P04259	CON__P04259	CON__P04259	no	no	0.657205	0.193852	3.73088e+06	723237	3045100	5651600	1134800	1049300	1422800	0	3340600	1405200	0	2289500	2281700	462280	426110	2322600	213990	2528500	283760	1542300	155940	1895500	1999100	2608500	7838300	1180100	1726800	1803100	628410	21204000	62092	1516900	1790200	416420	261920	374930	1811700	10492
338	ADTLTPEECQQFK	1565.7	Q16181-2SEPT7_HUMANIsoform2ofSeptin-7OS=HomosapiensGN=SEPT7;E7ES33E7ES33_HUMANSeptin-7OS=HomosapiensGN=SEPT7PE=2SV=2;E7EPK1E7EPK1_HUMANSeptin-7OS=HomosapiensGN=SEPT7PE=2SV=1;Q16181SEPT7_HUMANSeptin-7OS=HomosapiensGN=SEPT7PE=1SV=2;H0Y3Y4H0Y3Y4_HUMANSeptin-7(Fragment)OS=HomosapiensGN=SEPT7PE=3SV=1;H0YFF6H0YFF6_HUMANSeptin-7OS=HomosapiensGN=SEPT7PE=3SV=1;B4DNE4B4DNE4_HUMANSeptin-7OS=HomosapiensGN=SE…	Q16181-2SEPT7_HUMANIsoform2ofSeptin-7OS=HomosapiensGN=SEPT7	Q16181	Isoform2ofSeptin-7	SEPT7	yes	no	0.256183	1.1144	254511	283628	340190	822910	350850	628390	293340	552060	223060	230340	417110	311080	465290	301450	360160	512560	120860	335800	289540	228360	141560	373740	268480	268160	363450	0	396570	293530	313770	0	268230	304690	438660	0	241640	468140	354310	0
339	ADTQTYQPYNK	1327.6	P84090ERH_HUMANEnhancerofrudimentaryhomologOS=HomosapiensGN=ERHPE=1SV=1	P84090ERH_HUMANEnhancerofrudimentaryhomologOS=HomosapiensGN=ERHPE=1SV=1	P84090	Enhancerofrudimentaryhomolog	ERH	yes	yes	0.248508	1.66689	360209	600429	1593700	1880500	1625000	2650000	1789200	2056000	1194700	1483700	2268100	1586600	21880	0	0	1606800	0	0	0	1893500	302330	0	1493900	0	0	564110	0	1553500	0	0	1209300	1324800	31250	0	0	0	45426	0
340	ADTQTYQPYNKDWIK	1869.89	P84090ERH_HUMANEnhancerofrudimentaryhomologOS=HomosapiensGN=ERHPE=1SV=1	P84090ERH_HUMANEnhancerofrudimentaryhomologOS=HomosapiensGN=ERHPE=1SV=1	P84090	Enhancerofrudimentaryhomolog	ERH	yes	yes	0.122028	0.825977	721176	595675	860930	824500	1029200	1531900	1027400	880920	396100	577750	1004200	514900	661970	1612500	421790	1426500	26896	1734300	659440	1191700	56070	599930	858510	237810	2059400	172790	706730	807560	1052000	0	1077200	689360	916990	555080	429710	638800	1136100	0
341	ADVDAATLAR	1001.51	P17661DESM_HUMANDesminOS=HomosapiensGN=DESPE=1SV=3	P17661DESM_HUMANDesminOS=HomosapiensGN=DESPE=1SV=3	P17661	Desmin	DES	yes	yes	0.0609556	0.000171127	810624	138.72	0	0	0	0	0	0	0	0	0	0	0	0	0	0	0	0	0	0	0	0	0	8087100	0	0	0	0	0	679830	0	0	0	0	0	0	0	0
342	ADVDISGPK	900.455	Q09666AHNK_HUMANNeuroblastdifferentiation-associatedproteinAHNAKOS=HomosapiensGN=AHNAKPE=1SV=2	Q09666AHNK_HUMANNeuroblastdifferentiation-associatedproteinAHNAKOS=HomosapiensGN=AHNAKPE=1SV=2	Q09666	Neuroblastdifferentiation-associatedproteinAHNAK	AHNAK	yes	no	0.628894	0.459286	71237.3	32718.3	275450	577250	270590	239710	71676	0	0	0	79663	0	0	158830	0	0	17842	0	71582	0	0	0	110730	0	0	0	291430	0	0	28162	0	0	0	0	0	0	0	0
343	ADVFHAYLSLLK	1375.75	Q86VP6CAND1_HUMANCullin-associatedNEDD8-dissociatedprotein1OS=HomosapiensGN=CAND1PE=1SV=2;Q86VP6-2CAND1_HUMANIsoform2ofCullin-associatedNEDD8-dissociatedprotein1OS=HomosapiensGN=CAND1;Q86VP6-3CAND1_HUMANIsoform3ofCullin-associatedNEDD8-dissociatedprotein1OS=HomosapiensGN=CAND1;H0YH27H0YH27_HUMANCullin-associatedNEDD8-dissociatedprotein1(Fragment)OS=HomosapiensGN=CAND1PE=4SV=1	Q86VP6CAND1_HUMANCullin-associatedNEDD8-dissociatedprotein1OS=HomosapiensGN=CAND1PE=1SV=2	Q86VP6	Cullin-associatedNEDD8-dissociatedprotein1	CAND1	yes	no	0.613471	0.872834	129879	113363	139630	255250	157810	147290	186950	263960	132960	159600	315630	81823	76516	129410	107450	218800	21180	202860	128770	226860	35432	54322	94174	21050	154790	47175	202530	130270	0	257900	215520	74966	80919	120740	129990	61289	173280	0
344	ADVFPGNDSTASQDVANR	1862.84	P17252KPCA_HUMANProteinkinaseCalphatypeOS=HomosapiensGN=PRKCAPE=1SV=4;J3KRN5J3KRN5_HUMANProteinkinaseCalphatypeOS=HomosapiensGN=PRKCAPE=4SV=1	P17252KPCA_HUMANProteinkinaseCalphatypeOS=HomosapiensGN=PRKCAPE=1SV=4	P17252	ProteinkinaseCalphatype	PRKCA	yes	no	0.477205	0.279005	48096.6	13419.2	0	0	0	0	0	216400	0	115420	0	0	0	0	60715	0	0	216390	0	0	0	0	0	0	94747	0	0	0	0	0	0	0	0	0	0	0	0	0
345	ADVGFAMGIAGTDVAK	1521.75	P23634-5AT2B4_HUMANIsoformZKofPlasmamembranecalcium-transportingATPase4OS=HomosapiensGN=ATP2B4;P23634-4AT2B4_HUMANIsoformXKofPlasmamembranecalcium-transportingATPase4OS=HomosapiensGN=ATP2B4;P23634-3AT2B4_HUMANIsoformZAofPlasmamembranecalcium-transportingATPase4OS=HomosapiensGN=ATP2B4;P23634-2AT2B4_HUMANIsoformXAofPlasmamembranecalcium-transportingATPase4OS=HomosapiensGN=ATP2B4;P23634-8AT2B4_HUMAN…	P23634-5AT2B4_HUMANIsoformZKofPlasmamembranecalcium-transportingATPase4OS=HomosapiensGN=ATP2B4	P23634	IsoformZKofPlasmamembranecalcium-transportingATPase4	ATP2B4	yes	no	0.33872	1.20994	38696	46819.9	210390	179400	67351	0	84139	0	80062	110720	102510	0	0	0	129630	0	0	119690	60056	0	0	0	154140	0	125040	0	64884	114850	0	0	0	31173	0	0	72856	0	112780	0
346	ADVIQATGDAICIFR	1648.82	Q08945SSRP1_HUMANFACTcomplexsubunitSSRP1OS=HomosapiensGN=SSRP1PE=1SV=1;E9PMD4E9PMD4_HUMANFACTcomplexsubunitSSRP1(Fragment)OS=HomosapiensGN=SSRP1PE=2SV=1;E9PPZ7E9PPZ7_HUMANFACTcomplexsubunitSSRP1(Fragment)OS=HomosapiensGN=SSRP1PE=2SV=1	Q08945SSRP1_HUMANFACTcomplexsubunitSSRP1OS=HomosapiensGN=SSRP1PE=1SV=1	Q08945	FACTcomplexsubunitSSRP1	SSRP1	yes	no	0.098044	1.6455	304936	501774	418980	339950	526310	1102700	568170	975790	420100	555660	787050	489960	381950	292650	371910	592280	75721	509240	580230	560210	127490	409510	334050	0	647930	0	487590	656160	1010400	511490	486580	407410	342700	0	364020	242840	627240	0
347	ADVLDLHEAGGEDFAMDEDGDESIHK	2814.19	Q9Y5S9RBM8A_HUMANRNA-bindingprotein8AOS=HomosapiensGN=RBM8APE=1SV=1;Q9Y5S9-2RBM8A_HUMANIsoform2ofRNA-bindingprotein8AOS=HomosapiensGN=RBM8A	Q9Y5S9RBM8A_HUMANRNA-bindingprotein8AOS=HomosapiensGN=RBM8APE=1SV=1	Q9Y5S9	RNA-bindingprotein8A	RBM8A	yes	no	0.18902	1.47863	632218	934817	469370	1212300	915220	2126100	1393100	1150500	541530	926440	2053100	673000	395090	957490	959110	1575300	49008	687920	1662900	1025600	47176	336050	382130	0	984070	330800	698670	898230	1439200	1095300	809790	438260	401720	748280	312930	683660	984510	46715
348	ADVLTTGAGNPVGDK	1413.71	P04040CATA_HUMANCatalaseOS=HomosapiensGN=CATPE=1SV=3	P04040CATA_HUMANCatalaseOS=HomosapiensGN=CATPE=1SV=3	P04040	Catalase	CAT	yes	yes	0.0287644	0.38916	368825	143532	0	0	564010	0	460960	820240	1019700	323650	0	328130	393490	572050	0	562050	0	121840	420860	391160	0	411950	312680	440530	277520	280160	0	0	0	163990	292440	273690	0	1537700	0	0	298460	0
349	ADVLTTGAGNPVGDKLNVITVGPR	2363.28	P04040CATA_HUMANCatalaseOS=HomosapiensGN=CATPE=1SV=3	P04040CATA_HUMANCatalaseOS=HomosapiensGN=CATPE=1SV=3	P04040	Catalase	CAT	yes	yes	0.991117	0.452797	328726	148846	324070	295420	394140	183440	453930	409590	415690	236010	0	286890	303040	1136400	0	0	0	0	139920	0	0	300530	246260	0	0	162720	0	0	737510	183250	0	273520	283450	1589800	0	145210	368390	0
350	ADVQAHGEGQEFSITCLVDEEEMK	2721.19	P19827ITIH1_HUMANInter-alpha-trypsininhibitorheavychainH1OS=HomosapiensGN=ITIH1PE=1SV=3;F5H7E1F5H7E1_HUMANInter-alpha-trypsininhibitorheavychainH1OS=HomosapiensGN=ITIH1PE=4SV=1;P19827-2ITIH1_HUMANIsoform2ofInter-alpha-trypsininhibitorheavychainH1OS=HomosapiensGN=ITIH1;P19827-3ITIH1_HUMANIsoform3ofInter-alpha-trypsininhibitorheavychainH1OS=HomosapiensGN=ITIH1;H7C0N0H7C0N0_HUMANInter-alpha-trypsini…	P19827ITIH1_HUMANInter-alpha-trypsininhibitorheavychainH1OS=HomosapiensGN=ITIH1PE=1SV=3	P19827	Inter-alpha-trypsininhibitorheavychainH1	ITIH1	yes	no	0.484196	0.949469	229328	217740	292370	540100	360870	79494	333110	231500	1338600	214290	262910	105080	241630	0	0	359720	0	0	329250	435510	38569	124270	146850	111660	1084100	57908	412490	265740	390410	553720	268070	0	0	0	0	114070	249620	0
351	ADVQAHGEGQEFSITCLVDEEEMKK	2849.28	P19827ITIH1_HUMANInter-alpha-trypsininhibitorheavychainH1OS=HomosapiensGN=ITIH1PE=1SV=3;F5H7E1F5H7E1_HUMANInter-alpha-trypsininhibitorheavychainH1OS=HomosapiensGN=ITIH1PE=4SV=1;P19827-2ITIH1_HUMANIsoform2ofInter-alpha-trypsininhibitorheavychainH1OS=HomosapiensGN=ITIH1;P19827-3ITIH1_HUMANIsoform3ofInter-alpha-trypsininhibitorheavychainH1OS=HomosapiensGN=ITIH1;H7C0N0H7C0N0_HUMANInter-alpha-trypsini…	P19827ITIH1_HUMANInter-alpha-trypsininhibitorheavychainH1OS=HomosapiensGN=ITIH1PE=1SV=3	P19827	Inter-alpha-trypsininhibitorheavychainH1	ITIH1	yes	no	0.8114	1.77126	227808	403507	419650	481840	373360	0	485580	145510	2718400	382400	651750	329870	163230	0	56342	590340	47334	0	230860	381290	0	250550	219570	298770	794940	0	459430	263100	765790	735970	277070	263780	304670	0	0	239810	365490	0
352	ADVQSIIGLQR	1198.67	Q13263TIF1B_HUMANTranscriptionintermediaryfactor1-betaOS=HomosapiensGN=TRIM28PE=1SV=5;Q13263-2TIF1B_HUMANIsoform2ofTranscriptionintermediaryfactor1-betaOS=HomosapiensGN=TRIM28	Q13263TIF1B_HUMANTranscriptionintermediaryfactor1-betaOS=HomosapiensGN=TRIM28PE=1SV=5	Q13263	Transcriptionintermediaryfactor1-beta	TRIM28	yes	no	0.04201	1.6659	651401	1.08517e+06	1511100	1426500	815510	1879600	1134800	1482200	696240	746260	1807500	848910	732190	649350	1458400	1433100	202020	1131900	1128200	1135300	756320	958770	1024200	0	766150	325140	1075100	1060800	1110600	1076200	947440	745470	928230	429560	1126100	866910	858760	0
353	ADVVESWIGEK	1231.61	Q13813SPTN1_HUMANSpectrinalphachain,non-erythrocytic1OS=HomosapiensGN=SPTAN1PE=1SV=3;Q13813-3SPTN1_HUMANIsoform3ofSpectrinalphachain,non-erythrocytic1OS=HomosapiensGN=SPTAN1;Q13813-2SPTN1_HUMANIsoform2ofSpectrinalphachain,non-erythrocytic1OS=HomosapiensGN=SPTAN1;A6NG51A6NG51_HUMANSpectrinalphachain,non-erythrocytic1OS=HomosapiensGN=SPTAN1PE=2SV=2	Q13813SPTN1_HUMANSpectrinalphachain,non-erythrocytic1OS=HomosapiensGN=SPTAN1PE=1SV=3	Q13813	Spectrinalphachain,non-erythrocytic1	SPTAN1	yes	no	0.155132	1.30518	133211	173865	290980	437660	0	304640	182730	350970	0	303260	272070	172980	59709	171470	201790	290810	56650	198430	288020	0	111090	239760	0	0	248620	123900	0	270140	141040	0	0	278970	214860	0	267850	164590	343690	0
354	ADYEIASK	895.429	Q9NQ29-2LUC7L_HUMANIsoform2ofPutativeRNA-bindingproteinLuc7-like1OS=HomosapiensGN=LUC7L;Q9NQ29LUC7L_HUMANPutativeRNA-bindingproteinLuc7-like1OS=HomosapiensGN=LUC7LPE=1SV=1;A8MYV2A8MYV2_HUMANLUC7-like(S.cerevisiae)OS=HomosapiensGN=LUC7LPE=4SV=1;Q9NQ29-3LUC7L_HUMANIsoform3ofPutativeRNA-bindingproteinLuc7-like1OS=HomosapiensGN=LUC7L;B8ZZ12B8ZZ12_HUMANLUC7-like(S.cerevisiae)(Fragment)OS=HomosapiensGN…	Q9Y383LC7L2_HUMANPutativeRNA-bindingproteinLuc7-like2OS=HomosapiensGN=LUC7L2PE=1SV=2	Q9Y383	PutativeRNA-bindingproteinLuc7-like2	LUC7L2	no	no	0.139165	0.565478	326371	184556	435010	708300	509060	0	498240	677650	226330	511050	714120	414200	0	422540	414200	451110	76484	0	0	489420	0	462850	417460	147650	629150	0	386360	418940	0	522250	433400	0	433470	389700	0	234330	0	0
355	AEAAASALADADADLEER	1787.82	O43633CHM2A_HUMANChargedmultivesicularbodyprotein2aOS=HomosapiensGN=CHMP2APE=1SV=1	O43633CHM2A_HUMANChargedmultivesicularbodyprotein2aOS=HomosapiensGN=CHMP2APE=1SV=1	O43633	Chargedmultivesicularbodyprotein2a	CHMP2A	yes	yes	0.144464	0.45235	63086.9	28537.4	199590	126810	54877	58674	0	106110	0	0	0	109150	100430	159560	0	0	0	143520	0	70594	0	0	0	0	156430	0	0	90663	282110	0	0	0	0	0	0	0	0	0
356	AEAEAWYQTK	1195.55	P08729K2C7_HUMANKeratin,typeIIcytoskeletal7OS=HomosapiensGN=KRT7PE=1SV=5;CON__Q3KNV1;CON__P08729;F8VZY5F8VZY5_HUMANKeratin,typeIIcytoskeletal7(Fragment)OS=HomosapiensGN=KRT7PE=2SV=1;Q5XKE5K2C79_HUMANKeratin,typeIIcytoskeletal79OS=HomosapiensGN=KRT79PE=1SV=2;CON__Q5XKE5	P08729K2C7_HUMANKeratin,typeIIcytoskeletal7OS=HomosapiensGN=KRT7PE=1SV=5	P08729	Keratin,typeIIcytoskeletal7	KRT7	no	no	0.00177417	0.000240634	576477	138.72	275330	634860	203910	0	253950	1054700	0	306060	0	262500	345370	2877000	0	241550	0	125440	0	188060	0	274640	213250	531820	1115900	0	216160	164260	0	0	229680	333890	234880	0	0	0	362270	0
357	AEAESLYQSK	1124.54	P04264K2C1_HUMANKeratin,typeIIcytoskeletal1OS=HomosapiensGN=KRT1PE=1SV=6;CON__P04264	P04264K2C1_HUMANKeratin,typeIIcytoskeletal1OS=HomosapiensGN=KRT1PE=1SV=6	P04264	Keratin,typeIIcytoskeletal1	KRT1	yes	no	0.102978	0.716943	2.97485e+06	2.1328e+06	2171800	1759300	2966900	2569800	2219600	1252400	864250	1418300	798370	1817200	2175800	2464000	1002500	2530200	902530	1961900	1681900	0	927780	2599700	2395500	8079200	1539000	11936000	2292900	2091000	794440	4164800	1778100	2006700	2586200	2479800	84581	2350900	1625700	859260
358	AEAESMYQIK	1168.54	P05787K2C8_HUMANKeratin,typeIIcytoskeletal8OS=HomosapiensGN=KRT8PE=1SV=7;CON__P05787;P05787-2K2C8_HUMANIsoform2ofKeratin,typeIIcytoskeletal8OS=HomosapiensGN=KRT8;F8VU64F8VU64_HUMANKeratin,typeIIcytoskeletal8OS=HomosapiensGN=KRT8PE=2SV=1;Q9H552Q9H552_HUMANProteinKRT8P11OS=HomosapiensGN=KRT8P11PE=3SV=1;CON__Q9H552;CON__H-INV:HIT000292931	P05787K2C8_HUMANKeratin,typeIIcytoskeletal8OS=HomosapiensGN=KRT8PE=1SV=7	P05787	Keratin,typeIIcytoskeletal8	KRT8	no	no	0.357604	0.57966	1.15038e+06	666830	1448500	40315	1962600	1102900	1333000	3264900	0	0	4137700	879750	1060500	4516600	1625600	0	484210	1031300	0	0	0	1316500	1398600	0	2589200	599880	1849700	0	0	726160	0	907940	1379700	0	0	534220	0	0
359	AEAESWYQTK	1211.55	O95678K2C75_HUMANKeratin,typeIIcytoskeletal75OS=HomosapiensGN=KRT75PE=1SV=2;CON__O95678;P02538K2C6A_HUMANKeratin,typeIIcytoskeletal6AOS=HomosapiensGN=KRT6APE=1SV=3;CON__P02538;CON__P04259;P48668K2C6C_HUMANKeratin,typeIIcytoskeletal6COS=HomosapiensGN=KRT6CPE=1SV=3;CON__P48668;CON__P50446;CON__Q8BGZ7;P04259K2C6B_HUMANKeratin,typeIIcytoskeletal6BOS=HomosapiensGN=KRT6BPE=1SV=5	CON__P04259	CON__P04259	CON__P04259	CON__P04259	no	no	0.26902	0.108498	2.68735e+06	291573	1296900	3313800	1076100	407760	1115100	0	1798900	825110	0	1089600	1563400	0	0	1495600	94096	474640	0	985490	0	1840200	1032200	1554100	5615300	516230	1547000	768590	212870	17327000	816020	1246200	1427000	149040	162420	173110	985440	0
360	AEAGAGSATEFQFR	1440.66	P46783RS10_HUMAN40SribosomalproteinS10OS=HomosapiensGN=RPS10PE=1SV=1;Q9NQ39RS10L_HUMANPutative40SribosomalproteinS10-likeOS=HomosapiensGN=RPS10P5PE=5SV=1	P46783RS10_HUMAN40SribosomalproteinS10OS=HomosapiensGN=RPS10PE=1SV=1	P46783	40SribosomalproteinS10	RPS10	yes	no	0.208667	1.28229	852340	1.09295e+06	1056800	1488300	1576700	1391500	1419700	1139600	565130	1370800	1385400	783560	823100	1123000	1684100	1468100	264470	797630	1990800	1325700	617460	1390200	1452800	622430	1619700	599530	1365400	1151700	1416100	1618700	920830	1017000	895840	616710	1078000	493350	1499100	9341.4
361	AEAGDNLGALVR	1184.61	P49411EFTU_HUMANElongationfactorTu,mitochondrialOS=HomosapiensGN=TUFMPE=1SV=2	P49411EFTU_HUMANElongationfactorTu,mitochondrialOS=HomosapiensGN=TUFMPE=1SV=2	P49411	ElongationfactorTu,mitochondrial	TUFM	yes	yes	0.893574	0.751992	996130	749082	979520	2483800	1361200	1418200	1132800	1337200	578600	1145100	1805500	890680	932580	2239200	0	1162100	277010	820760	1076500	1287700	684670	1305700	1463600	0	1843900	0	1210600	978030	1163600	1176400	0	982410	827140	763780	517450	716470	1409800	0
362	AEAGEAGQATAEAECHR	1756.74	F5GXH4F5GXH4_HUMANN-acetylserotoninO-methyltransferase-likeproteinOS=HomosapiensGN=ASMTLPE=2SV=1;O95671ASML_HUMANN-acetylserotoninO-methyltransferase-likeproteinOS=HomosapiensGN=ASMTLPE=1SV=3;E7ER97E7ER97_HUMANN-acetylserotoninO-methyltransferase-likeproteinOS=HomosapiensGN=ASMTLPE=2SV=1;O95671-2ASML_HUMANIsoform2ofN-acetylserotoninO-methyltransferase-likeproteinOS=HomosapiensGN=ASMTL	F5GXH4F5GXH4_HUMANN-acetylserotoninO-methyltransferase-likeproteinOS=HomosapiensGN=ASMTLPE=2SV=1	F5GXH4	N-acetylserotoninO-methyltransferase-likeprotein	ASMTL	yes	no	0.312481	1.04611	99818.2	104421	106260	209740	147640	109110	124940	325260	51865	122880	149190	56492	137390	76341	93326	161930	33229	87972	83701	146220	59374	65975	158190	50062	160320	0	167610	93968	91912	153550	92639	121810	126090	0	245410	105890	113930	0
363	AEAGEQPGTAER	1214.55	P56182RRP1_HUMANRibosomalRNAprocessingprotein1homologAOS=HomosapiensGN=RRP1PE=1SV=1	P56182RRP1_HUMANRibosomalRNAprocessingprotein1homologAOS=HomosapiensGN=RRP1PE=1SV=1	P56182	RibosomalRNAprocessingprotein1homologA	RRP1	yes	yes	0.210019	1.82472	29656.2	54114.2	44128	0	36826	108410	75963	58624	0	71627	74900	34700	59598	40667	55702	58061	26967	41580	61774	47896	26179	48361	54719	0	86789	63681	45020	70232	64704	44917	54000	68768	29557	25148	62814	71244	52341	0
364	AEAGPEGVAPAPEGEK	1507.72	E9PL22E9PL22_HUMANHypoxiaup-regulatedprotein1OS=HomosapiensGN=HYOU1PE=3SV=1;Q9Y4L1HYOU1_HUMANHypoxiaup-regulatedprotein1OS=HomosapiensGN=HYOU1PE=1SV=1	E9PL22E9PL22_HUMANHypoxiaup-regulatedprotein1OS=HomosapiensGN=HYOU1PE=3SV=1	E9PL22	Hypoxiaup-regulatedprotein1	HYOU1	yes	no	0.110054	0.806715	96245.3	77642.5	100240	378440	80718	114230	158610	144050	101500	111740	119050	88792	70232	255700	73533	89388	0	83728	64878	97126	39876	100050	64177	0	95204	33817	103140	69275	107380	100050	80889	88664	58141	0	105210	65541	73352	0
365	AEAGVPAEFSIWTR	1532.76	P21333-2FLNA_HUMANIsoform2ofFilamin-AOS=HomosapiensGN=FLNA;P21333FLNA_HUMANFilamin-AOS=HomosapiensGN=FLNAPE=1SV=4;Q5HY54Q5HY54_HUMANFilamin-AOS=HomosapiensGN=FLNAPE=2SV=1;E9PHF0E9PHF0_HUMANFilamin-AOS=HomosapiensGN=FLNAPE=2SV=2;H0Y5C6H0Y5C6_HUMANFilamin-A(Fragment)OS=HomosapiensGN=FLNAPE=4SV=1	P21333-2FLNA_HUMANIsoform2ofFilamin-AOS=HomosapiensGN=FLNA	P21333	Isoform2ofFilamin-A	FLNA	yes	no	0.482265	0.528316	547009	288994	550630	1157400	353550	305490	380110	0	259940	476070	951990	525940	325070	827290	0	669750	0	0	226990	641260	110530	312340	0	2243800	546800	509120	0	406160	522280	1209300	417500	408040	322090	0	0	497870	0	0
366	AEAQAQYSAAVAK	1306.65	Q14624-3ITIH4_HUMANIsoform3ofInter-alpha-trypsininhibitorheavychainH4OS=HomosapiensGN=ITIH4;Q14624-2ITIH4_HUMANIsoform2ofInter-alpha-trypsininhibitorheavychainH4OS=HomosapiensGN=ITIH4;Q14624ITIH4_HUMANInter-alpha-trypsininhibitorheavychainH4OS=HomosapiensGN=ITIH4PE=1SV=4;B7ZKJ8B7ZKJ8_HUMAN35kDainter-alpha-trypsininhibitorheavychainH4OS=HomosapiensGN=ITIH4PE=2SV=1;Q14624-4ITIH4_HUMANIsoform4ofInte…	Q14624-3ITIH4_HUMANIsoform3ofInter-alpha-trypsininhibitorheavychainH4OS=HomosapiensGN=ITIH4	Q14624	Isoform3ofInter-alpha-trypsininhibitorheavychainH4	ITIH4	yes	no	0.883478	0.940054	107285	100853	114550	0	165320	211390	261240	199780	500920	181500	0	101140	153680	0	0	232600	27484	119840	116450	187840	0	124500	146990	506290	0	0	199030	154650	102910	245300	133180	175160	133830	79911	56863	0	184090	0
367	AEAQEAEDQQAR	1344.59	Q9UHG2PCSK1_HUMANProSAASOS=HomosapiensGN=PCSK1NPE=1SV=1	Q9UHG2PCSK1_HUMANProSAASOS=HomosapiensGN=PCSK1NPE=1SV=1	Q9UHG2	ProSAAS	PCSK1N	yes	yes	0.00897909	11.2458	1779.9	20016.5	0	0	0	29402	0	0	0	0	23093	25436	0	0	34564	40822	18053	0	54232	30956	0	21863	0	0	0	47457	0	25817	0	0	18452	0	0	0	26484	23301	0	0
368	AEASSGDHPTDTEMKEEQK	2088.89	Q02790FKBP4_HUMANPeptidyl-prolylcis-transisomeraseFKBP4OS=HomosapiensGN=FKBP4PE=1SV=3	Q02790FKBP4_HUMANPeptidyl-prolylcis-transisomeraseFKBP4OS=HomosapiensGN=FKBP4PE=1SV=3	Q02790	Peptidyl-prolylcis-transisomeraseFKBP4	FKBP4	yes	yes	0.37417	1.20669	42199.4	50921.6	61835	86358	112520	116920	74856	115320	0	47334	81694	63072	58276	51055	40316	78098	0	85545	80679	71347	0	74734	57932	0	124390	0	71457	82356	54885	0	0	54640	33230	0	78103	43058	83162	0
369	AEATTLHVAPQGTAMAVSTFR	2158.08	P07360CO8G_HUMANComplementcomponentC8gammachainOS=HomosapiensGN=C8GPE=1SV=3;Q5SQ08Q5SQ08_HUMANComplementcomponentC8gammachain(Fragment)OS=HomosapiensGN=C8GPE=4SV=1	P07360CO8G_HUMANComplementcomponentC8gammachainOS=HomosapiensGN=C8GPE=1SV=3	P07360	ComplementcomponentC8gammachain	C8G	yes	no	0.834903	0.98144	214005	210033	268180	313470	384400	0	262910	1243400	1384100	298050	436730	197220	352160	0	0	376230	59676	0	318360	427210	75010	277590	606120	224420	227790	0	366460	408600	0	283770	205240	299410	270870	0	0	105050	241650	0
370	AEAVESAQAGDK	1174.55	Q14566MCM6_HUMANDNAreplicationlicensingfactorMCM6OS=HomosapiensGN=MCM6PE=1SV=1	Q14566MCM6_HUMANDNAreplicationlicensingfactorMCM6OS=HomosapiensGN=MCM6PE=1SV=1	Q14566	DNAreplicationlicensingfactorMCM6	MCM6	yes	yes	0.223052	2.17834	54167.7	117996	111440	110970	137330	187050	121310	139000	165470	102580	198390	114740	99810	0	165790	131040	60143	51630	169950	128820	0	103280	105290	0	36641	43024	137960	127100	134510	119920	91661	114270	93226	76015	145680	0	0	0
371	AEAVESAQAGDKCDFTGTLIVVPDVSK	2806.37	Q14566MCM6_HUMANDNAreplicationlicensingfactorMCM6OS=HomosapiensGN=MCM6PE=1SV=1	Q14566MCM6_HUMANDNAreplicationlicensingfactorMCM6OS=HomosapiensGN=MCM6PE=1SV=1	Q14566	DNAreplicationlicensingfactorMCM6	MCM6	yes	yes	0.284336	2.04388	224630	459117	390290	483330	534830	1145900	549110	534680	500890	418660	726930	204810	269980	221540	413660	668920	0	315990	585930	552280	0	410510	354050	0	336020	0	506370	502700	665310	529100	348920	323290	304640	0	535120	241830	610230	27655
372	AECLNPSQPSR	1257.58	P14543-2NID1_HUMANIsoform2ofNidogen-1OS=HomosapiensGN=NID1;P14543NID1_HUMANNidogen-1OS=HomosapiensGN=NID1PE=1SV=3	P14543-2NID1_HUMANIsoform2ofNidogen-1OS=HomosapiensGN=NID1	P14543	Isoform2ofNidogen-1	NID1	yes	no	0.684888	0.843639	149261	125922	149830	276500	154700	187800	297410	471910	203740	145890	262210	132340	162500	0	77155	206500	46951	186350	82051	186150	42424	152100	140140	261830	196530	0	204430	213720	226260	200270	127390	170920	157240	0	0	201840	172660	0
373	AECMLQQAER	1234.54	P13796PLSL_HUMANPlastin-2OS=HomosapiensGN=LCP1PE=1SV=6	P13796PLSL_HUMANPlastin-2OS=HomosapiensGN=LCP1PE=1SV=6	P13796	Plastin-2	LCP1	yes	yes	0.646777	0.789487	581805	459327	368460	1372700	402700	302570	431890	246640	1034800	396530	220200	394130	506600	1689600	214370	587050	43039	263630	420980	481580	221720	584870	426990	856530	1194100	0	423250	432990	596350	520560	365160	583720	574190	0	525340	1244900	535820	0
374	AEDAVEAIR	972.488	Q9BWF3RBM4_HUMANRNA-bindingprotein4OS=HomosapiensGN=RBM4PE=1SV=1;E9PB51E9PB51_HUMANRNA-bindingprotein4(Fragment)OS=HomosapiensGN=RBM4PE=2SV=1;Q9BWF3-4RBM4_HUMANIsoform4ofRNA-bindingprotein4OS=HomosapiensGN=RBM4;Q9BQ04RBM4B_HUMANRNA-bindingprotein4BOS=HomosapiensGN=RBM4BPE=1SV=1;Q9BWF3-3RBM4_HUMANIsoform3ofRNA-bindingprotein4OS=HomosapiensGN=RBM4;E9PLB0E9PLB0_HUMANRNA-bindingprotein4BOS=Homosapien…	Q9BWF3RBM4_HUMANRNA-bindingprotein4OS=HomosapiensGN=RBM4PE=1SV=1	Q9BWF3	RNA-bindingprotein4	RBM4	yes	no	0.497953	0.998515	318112	317640	530970	420730	558830	531820	551630	586030	397590	407950	739700	334190	0	481230	513360	554200	0	473130	535880	0	148840	431510	0	0	645310	0	439460	0	0	491990	0	445500	527620	399290	504130	382490	502670	0
375	AEDGATPSPSNETPK	1499.67	P29966MARCS_HUMANMyristoylatedalanine-richC-kinasesubstrateOS=HomosapiensGN=MARCKSPE=1SV=4	P29966MARCS_HUMANMyristoylatedalanine-richC-kinasesubstrateOS=HomosapiensGN=MARCKSPE=1SV=4	P29966	Myristoylatedalanine-richC-kinasesubstrate	MARCKS	yes	yes	0.381941	0.84734	303104	256832	385560	724210	320810	209200	439880	371880	205410	332660	385210	223450	280360	289840	283150	446440	61255	191550	209650	451540	44428	238530	415890	190170	579340	167430	423120	327360	496750	742350	323270	290920	361490	165070	269820	198080	349410	0
376	AEDGSVIDYELIDQDAR	1907.87	P07355ANXA2_HUMANAnnexinA2OS=HomosapiensGN=ANXA2PE=1SV=2;P07355-2ANXA2_HUMANIsoform2ofAnnexinA2OS=HomosapiensGN=ANXA2;H0YN42H0YN42_HUMANAnnexin(Fragment)OS=HomosapiensGN=ANXA2PE=3SV=1;H0YMD0H0YMD0_HUMANAnnexin(Fragment)OS=HomosapiensGN=ANXA2PE=3SV=1;H0YMU9H0YMU9_HUMANAnnexinOS=HomosapiensGN=ANXA2PE=3SV=1;H0YM50H0YM50_HUMANAnnexin(Fragment)OS=HomosapiensGN=ANXA2PE=3SV=1;H0YNP5H0YNP5_HUMANAnnexin(F…	P07355ANXA2_HUMANAnnexinA2OS=HomosapiensGN=ANXA2PE=1SV=2	P07355	AnnexinA2	ANXA2	yes	no	0.253767	0.376477	752185	283180	576490	1694400	681590	0	0	570420	402170	102780	540530	731760	480240	1089500	0	817310	54923	83584	276710	618690	202030	692190	570240	2444700	1000600	707970	702650	561870	43419	945370	82701	444070	575770	287720	381260	389650	138450	0
377	AEDKEWMPVTK	1332.64	P15880RS2_HUMAN40SribosomalproteinS2OS=HomosapiensGN=RPS2PE=1SV=2;E9PQD7E9PQD7_HUMAN40SribosomalproteinS2OS=HomosapiensGN=RPS2PE=2SV=1;E9PMM9E9PMM9_HUMAN40SribosomalproteinS2(Fragment)OS=HomosapiensGN=RPS2PE=2SV=1;E9PPT0E9PPT0_HUMAN40SribosomalproteinS2OS=HomosapiensGN=RPS2PE=2SV=1	P15880RS2_HUMAN40SribosomalproteinS2OS=HomosapiensGN=RPS2PE=1SV=2	P15880	40SribosomalproteinS2	RPS2	yes	no	0.849608	1.03692	787517	816591	1260500	1198900	1637400	1747200	1125700	779670	670730	1165800	1770600	847440	849690	2334300	1141300	1526000	198860	970020	1611900	986260	648720	1162600	1107100	483960	1514300	538430	1693000	1013400	1476000	1138100	1345300	849740	1455300	0	0	0	0	0
378	AEDNADTLALVFEAPNQEK	2073.99	P12004PCNA_HUMANProliferatingcellnuclearantigenOS=HomosapiensGN=PCNAPE=1SV=1	P12004PCNA_HUMANProliferatingcellnuclearantigenOS=HomosapiensGN=PCNAPE=1SV=1	P12004	Proliferatingcellnuclearantigen	PCNA	yes	yes	0.173514	1.37788	610856	841687	1083000	1696600	1130500	1376200	1081900	2057200	752280	870510	1449400	682410	500550	175940	947870	1761100	71681	800210	1118500	1117800	0	496520	642020	152720	997200	125200	992790	1257200	1222500	766340	816740	550970	568420	0	918920	375860	1013000	0
379	AEDSLLAAEEAAAK	1387.68	D9YZV8D9YZV8_HUMANTropomyosin1(Alpha)isoform7OS=HomosapiensGN=TPM1PE=3SV=1;Q6ZN40Q6ZN40_HUMANTropomyosin1(Alpha),isoformCRA_fOS=HomosapiensGN=TPM1PE=2SV=1;P09493-7TPM1_HUMANIsoform7ofTropomyosinalpha-1chainOS=HomosapiensGN=TPM1	Q6ZN40Q6ZN40_HUMANTropomyosin1(Alpha),isoformCRA_fOS=HomosapiensGN=TPM1PE=2SV=1	Q6ZN40	Tropomyosin1(Alpha),isoformCRA_f	TPM1	no	no	0.208634	0.0593463	187578	11132.1	131440	0	0	0	173100	0	0	0	0	0	0	276600	0	0	0	0	0	0	0	0	0	1628200	0	0	176490	309790	131920	0	117920	171250	87825	157030	0	0	0	0
380	AEDTAVYYCAK	1289.56	P01764HV303_HUMANIgheavychainV-IIIregionVH26OS=HomosapiensPE=1SV=1;P01765HV304_HUMANIgheavychainV-IIIregionTILOS=HomosapiensPE=1SV=1	P01765HV304_HUMANIgheavychainV-IIIregionTILOS=HomosapiensPE=1SV=1	P01765	IgheavychainV-IIIregionTIL	P01765	no	no	0.646796	0.812345	398264	323528	404630	439500	368920	0	372600	636460	1393700	523530	964680	318050	455420	219240	0	451100	71407	137540	131650	463710	137940	414480	368300	1225300	127730	0	403560	486410	384570	1194200	358920	339150	480410	0	209260	188740	405220	0
381	AEDTAVYYCAR	1317.57	P01766HV305_HUMANIgheavychainV-IIIregionBROOS=HomosapiensPE=1SV=1;P01763HV302_HUMANIgheavychainV-IIIregionWEAOS=HomosapiensPE=1SV=1;P01767HV306_HUMANIgheavychainV-IIIregionBUTOS=HomosapiensPE=1SV=1	P01766HV305_HUMANIgheavychainV-IIIregionBROOS=HomosapiensPE=1SV=1	P01766	IgheavychainV-IIIregionBRO	P01766	yes	no	0.958481	0.865482	1.18945e+06	1.02945e+06	1185800	1522700	995600	217430	1468300	1637800	1969800	1446000	1408000	680730	1294000	593940	0	1493100	250710	540220	720360	1346100	521230	1164200	1301400	4769900	658430	0	1266200	1083400	4548600	2346500	1189900	1242500	1585000	0	763910	496690	1569600	0
382	AEEDEILNR	1087.51	P27824CALX_HUMANCalnexinOS=HomosapiensGN=CANXPE=1SV=2;B4DGP8B4DGP8_HUMANCalnexinOS=HomosapiensGN=CANXPE=2SV=1;B4E2T8B4E2T8_HUMANCalnexinOS=HomosapiensGN=CANXPE=2SV=1	P27824CALX_HUMANCalnexinOS=HomosapiensGN=CANXPE=1SV=2	P27824	Calnexin	CANX	yes	no	0.142789	1.15278	892728	1.02912e+06	882710	2348000	952030	1581800	1447200	1479600	825100	805190	1384700	934500	926950	2100200	1072500	1272900	209720	1293600	1433200	1524000	561300	833090	924480	509830	724600	334310	928290	1275200	1915100	817020	1096800	1132100	1045100	335910	957370	1010000	1089100	0
383	AEEDVEPECIMEK	1577.66	Q9UJU6DBNL_HUMANDrebrin-likeproteinOS=HomosapiensGN=DBNLPE=1SV=1;Q9UJU6-2DBNL_HUMANIsoform2ofDrebrin-likeproteinOS=HomosapiensGN=DBNL;Q9UJU6-3DBNL_HUMANIsoform3ofDrebrin-likeproteinOS=HomosapiensGN=DBNL;B4DDD6B4DDD6_HUMANDrebrin-likeproteinOS=HomosapiensGN=DBNLPE=2SV=1;B4DEM2B4DEM2_HUMANDrebrin-likeproteinOS=HomosapiensGN=DBNLPE=2SV=1;H0Y5J4H0Y5J4_HUMANDrebrin-likeprotein(Fragment)OS=HomosapiensG…	Q9UJU6DBNL_HUMANDrebrin-likeproteinOS=HomosapiensGN=DBNLPE=1SV=1	Q9UJU6	Drebrin-likeprotein	DBNL	yes	no	0.748551	0.716519	166484	119289	128460	497790	169510	177500	161940	348320	295960	239120	154560	214600	133760	293980	116970	275840	0	124390	190340	244050	47865	153530	153220	144050	261960	0	227050	190320	229790	159310	154880	143020	0	0	116140	100680	213880	0
384	AEEEFNIEK	1107.51	P36543VATE1_HUMANV-typeprotonATPasesubunitE1OS=HomosapiensGN=ATP6V1E1PE=1SV=1;P36543-3VATE1_HUMANIsoform3ofV-typeprotonATPasesubunitE1OS=HomosapiensGN=ATP6V1E1;Q96A05VATE2_HUMANV-typeprotonATPasesubunitE2OS=HomosapiensGN=ATP6V1E2PE=2SV=1	P36543VATE1_HUMANV-typeprotonATPasesubunitE1OS=HomosapiensGN=ATP6V1E1PE=1SV=1	P36543	V-typeprotonATPasesubunitE1	ATP6V1E1	yes	no	0.304621	1.3033	158950	207159	284680	396980	246340	439570	308560	230160	388420	153260	334140	75206	200640	330940	340120	248240	67052	301420	99819	279490	146350	216570	74977	124540	0	160010	0	0	203770	295830	261470	0	347210	0	255430	0	0	0
385	AEEGIAAGGVMDVNTALQEVLK	2214.12	P25398RS12_HUMAN40SribosomalproteinS12OS=HomosapiensGN=RPS12PE=1SV=3	P25398RS12_HUMAN40SribosomalproteinS12OS=HomosapiensGN=RPS12PE=1SV=3	P25398	40SribosomalproteinS12	RPS12	yes	yes	0.372098	0.781543	173867	135885	26614	184000	95560	326420	240880	200440	53328	132360	380050	33818	33207	382520	69500	463380	24864	9623.8	264230	521090	0	9674.8	0	28992	538520	36357	60221	61238	73481	507110	183180	56832	9948.4	14215	0	0	0	11189
386	AEEILEK	830.439	P62913RL11_HUMAN60SribosomalproteinL11OS=HomosapiensGN=RPL11PE=1SV=2	P62913RL11_HUMAN60SribosomalproteinL11OS=HomosapiensGN=RPL11PE=1SV=2	P62913	60SribosomalproteinL11	RPL11	no	no	0.0532901	1.39264	576982	803529	0	1117300	942080	1334500	905530	0	527740	788980	1108500	792670	1002500	1375000	752970	1249600	0	943480	878340	830290	243250	617360	0	395470	1058000	504990	0	1069500	1290000	1100600	639450	0	756190	268320	830180	610700	1141200	0
387	AEELVLER	957.513	B4DIT7B4DIT7_HUMANProtein-glutaminegamma-glutamyltransferase2OS=HomosapiensGN=TGM2PE=2SV=1;P21980TGM2_HUMANProtein-glutaminegamma-glutamyltransferase2OS=HomosapiensGN=TGM2PE=1SV=2;P21980-2TGM2_HUMANIsoform2ofProtein-glutaminegamma-glutamyltransferase2OS=HomosapiensGN=TGM2;A2A299A2A299_HUMANProtein-glutaminegamma-glutamyltransferase2(Fragment)OS=HomosapiensGN=TGM2PE=4SV=1;P21980-3TGM2_HUMANIsoform…	B4DIT7B4DIT7_HUMANProtein-glutaminegamma-glutamyltransferase2OS=HomosapiensGN=TGM2PE=2SV=1	B4DIT7	Protein-glutaminegamma-glutamyltransferase2	TGM2	yes	no	0.94905	2.18032	20295.7	44251.1	0	0	0	0	0	0	0	57334	0	0	76849	151580	0	0	30705	0	0	64902	0	0	0	39442	0	0	0	0	175190	0	0	83865	49412	0	0	307420	0	0
388	AEEQPQVELFVK	1415.73	O00299CLIC1_HUMANChlorideintracellularchannelprotein1OS=HomosapiensGN=CLIC1PE=1SV=4	O00299CLIC1_HUMANChlorideintracellularchannelprotein1OS=HomosapiensGN=CLIC1PE=1SV=4	O00299	Chlorideintracellularchannelprotein1	CLIC1	yes	yes	0.379144	0.965664	421570	407095	380020	747930	436010	618420	615510	828240	510430	375480	642790	309100	229040	660590	350710	756510	71206	326190	607120	559510	170950	309230	255470	463230	644310	348420	457740	656960	471070	556260	458000	233880	211710	289570	216310	403470	403150	8186.3
389	AEEVATFFAK	1111.56	P11387TOP1_HUMANDNAtopoisomerase1OS=HomosapiensGN=TOP1PE=1SV=2	P11387TOP1_HUMANDNAtopoisomerase1OS=HomosapiensGN=TOP1PE=1SV=2	P11387	DNAtopoisomerase1	TOP1	yes	yes	0.355146	2.04975	41872.4	85827.9	0	0	411110	0	0	0	259200	0	0	0	0	0	272260	353420	0	459070	0	85706	0	0	0	0	0	0	0	312740	0	0	297760	0	0	0	0	0	0	0
390	AEEYEFLTPVEEAPK	1750.83	J3KTF8J3KTF8_HUMANRhoGDP-dissociationinhibitor1(Fragment)OS=HomosapiensGN=ARHGDIAPE=4SV=1;P52565GDIR1_HUMANRhoGDP-dissociationinhibitor1OS=HomosapiensGN=ARHGDIAPE=1SV=3;J3QQX2J3QQX2_HUMANRhoGDP-dissociationinhibitor1OS=HomosapiensGN=ARHGDIAPE=4SV=1;J3KRE2J3KRE2_HUMANRhoGDP-dissociationinhibitor1OS=HomosapiensGN=ARHGDIAPE=4SV=1	J3KTF8J3KTF8_HUMANRhoGDP-dissociationinhibitor1(Fragment)OS=HomosapiensGN=ARHGDIAPE=4SV=1	J3KTF8	RhoGDP-dissociationinhibitor1(Fragment)	ARHGDIA	yes	no	0.144502	1.09632	1.03677e+06	1.13663e+06	1534800	1565800	0	2400200	1077000	1578900	1299600	1107400	1393900	1010200	1166500	1901200	965830	982890	213060	1753100	1243700	1274800	319700	765100	1302000	1266500	2347800	737900	1458100	1027500	1021800	0	939080	1183300	1135000	619280	1035600	1092900	1278500	0
391	AEFAEVSK	879.434	P02768ALBU_HUMANSerumalbuminOS=HomosapiensGN=ALBPE=1SV=2;CON__P02768-1;B7WNR0B7WNR0_HUMANSerumalbuminOS=HomosapiensGN=ALBPE=2SV=1;H0YA55H0YA55_HUMANSerumalbumin(Fragment)OS=HomosapiensGN=ALBPE=4SV=1;D6RHD5D6RHD5_HUMANSerumalbuminOS=HomosapiensGN=ALBPE=2SV=1;P02768-2ALBU_HUMANIsoform2ofSerumalbuminOS=HomosapiensGN=ALB;C9JKR2C9JKR2_HUMANAlbumin,isoformCRA_kOS=HomosapiensGN=ALBPE=4SV=1	P02768ALBU_HUMANSerumalbuminOS=HomosapiensGN=ALBPE=1SV=2	P02768	Serumalbumin	ALB	yes	no	0.970361	1.09266	2.11069e+07	2.30627e+07	28554000	24166000	28173000	0	33906000	30601000	135180000	21995000	28453000	24619000	25404000	4525300	11427000	32025000	5982500	13467000	6440400	27910000	6027000	26346000	27981000	91540000	5276300	3401100	29702000	23805000	25447000	34153000	25937000	23789000	28581000	15482000	15766000	4192200	31128000	0
392	AEFAEVSKLVTDLTK	1649.89	P02768ALBU_HUMANSerumalbuminOS=HomosapiensGN=ALBPE=1SV=2;CON__P02768-1;B7WNR0B7WNR0_HUMANSerumalbuminOS=HomosapiensGN=ALBPE=2SV=1;H0YA55H0YA55_HUMANSerumalbumin(Fragment)OS=HomosapiensGN=ALBPE=4SV=1;D6RHD5D6RHD5_HUMANSerumalbuminOS=HomosapiensGN=ALBPE=2SV=1;P02768-2ALBU_HUMANIsoform2ofSerumalbuminOS=HomosapiensGN=ALB;C9JKR2C9JKR2_HUMANAlbumin,isoformCRA_kOS=HomosapiensGN=ALBPE=4SV=1	P02768ALBU_HUMANSerumalbuminOS=HomosapiensGN=ALBPE=1SV=2	P02768	Serumalbumin	ALB	yes	no	0.555441	0.691443	283102	195749	294120	492280	57853	0	355510	1719200	207130	89248	159090	121990	151010	17590	46506	224650	539900	30617	163490	548290	135840	160900	156070	288280	0	386870	87337	108960	0	0	0	133310	170120	0	0	963410	0	0
393	AEFQDALEK	1049.5	Q6U2E9Q6U2E9_HUMANC4B1OS=HomosapiensGN=C4BPE=4SV=1;A2BHY4A2BHY4_HUMANProteinLOC100293534OS=HomosapiensGN=LOC100293534PE=4SV=1;F8VX64F8VX64_HUMANProteinLOC100293534OS=HomosapiensGN=LOC100293534PE=4SV=1;F8VNV9F8VNV9_HUMANC4b-BOS=HomosapiensGN=C4BPE=2SV=1;F5GXS0F5GXS0_HUMANC4b-BOS=HomosapiensGN=C4BPE=4SV=1;F8W1T0F8W1T0_HUMANComplementC4betachainOS=HomosapiensGN=C4APE=2SV=1;F5H2J9F5H2J9_HUMANC4b-BOS=…	Q5JNX2Q5JNX2_HUMANComplementC4betachainOS=HomosapiensGN=C4APE=4SV=1	Q5JNX2	ComplementC4betachain	C4A	no	no	0.504813	1.33943	255884	342739	370540	0	257830	0	425560	488200	2805300	294350	347880	360390	531780	113330	0	406060	69228	0	168720	394250	70549	303580	33260	933550	282460	0	342410	320100	591400	501880	235720	246620	343930	395280	0	86836	423470	0
394	AEFTSPPSLFK	1222.62	Q6UN15-4FIP1_HUMANIsoform4ofPre-mRNA3-end-processingfactorFIP1OS=HomosapiensGN=FIP1L1;Q6UN15-3FIP1_HUMANIsoform3ofPre-mRNA3-end-processingfactorFIP1OS=HomosapiensGN=FIP1L1;G3XAD6G3XAD6_HUMANFIP1like1(S.cerevisiae),isoformCRA_dOS=HomosapiensGN=FIP1L1PE=2SV=1;Q6UN15FIP1_HUMANPre-mRNA3-end-processingfactorFIP1OS=HomosapiensGN=FIP1L1PE=1SV=1	Q6UN15-4FIP1_HUMANIsoform4ofPre-mRNA3-end-processingfactorFIP1OS=HomosapiensGN=FIP1L1	Q6UN15	Isoform4ofPre-mRNA3-end-processingfactorFIP1	FIP1L1	yes	no	0.0671913	0.878981	267872	235454	431830	479200	285450	288510	187300	278590	273660	148250	335060	216050	175690	0	174360	918930	67675	212260	390250	276640	179330	1251200	303760	48589	210850	85189	0	165300	263700	1513100	196450	251110	215940	134800	347200	175320	261170	0
395	AEFTVETR	951.466	P21333-2FLNA_HUMANIsoform2ofFilamin-AOS=HomosapiensGN=FLNA;P21333FLNA_HUMANFilamin-AOS=HomosapiensGN=FLNAPE=1SV=4;Q5HY54Q5HY54_HUMANFilamin-AOS=HomosapiensGN=FLNAPE=2SV=1;F8WE98F8WE98_HUMANFilamin-A(Fragment)OS=HomosapiensGN=FLNAPE=2SV=2	P21333-2FLNA_HUMANIsoform2ofFilamin-AOS=HomosapiensGN=FLNA	P21333	Isoform2ofFilamin-A	FLNA	yes	no	0.280348	0.257892	151893	39172.1	0	0	0	0	0	0	0	0	0	0	0	0	0	67565	219190	0	0	0	0	0	0	1380500	0	468400	0	0	0	0	0	0	0	0	0	0	364940	0
396	AEGAATEEEGTPK	1288.58	P80723BASP1_HUMANBrainacidsolubleprotein1OS=HomosapiensGN=BASP1PE=1SV=2;P80723-2BASP1_HUMANIsoform2ofBrainacidsolubleprotein1OS=HomosapiensGN=BASP1	P80723BASP1_HUMANBrainacidsolubleprotein1OS=HomosapiensGN=BASP1PE=1SV=2	P80723	Brainacidsolubleprotein1	BASP1	yes	no	0.67108	0.655794	145087	95147.5	151780	519910	153810	257470	220630	515530	102220	217400	94754	146980	157570	31727	128360	257150	57532	29097	43444	174170	15388	136910	209430	138550	39299	72485	211350	234370	37621	151990	122650	127530	174060	110800	193740	96946	248550	0
397	AEGDVAALNR	1014.51	P67936TPM4_HUMANTropomyosinalpha-4chainOS=HomosapiensGN=TPM4PE=1SV=3	P67936TPM4_HUMANTropomyosinalpha-4chainOS=HomosapiensGN=TPM4PE=1SV=3	P67936	Tropomyosinalpha-4chain	TPM4	yes	yes	0.263996	1.40063	271659	380492	0	0	0	0	0	470580	274960	460520	674130	326800	416040	536690	323600	0	120150	0	295400	441830	97876	356240	348430	437570	525140	703260	253460	390120	611490	470650	277970	358370	332180	376260	386490	715630	443630	0
398	AEGGGATTSTQVMVIK	1548.78	P51608MECP2_HUMANMethyl-CpG-bindingprotein2OS=HomosapiensGN=MECP2PE=1SV=1;P51608-2MECP2_HUMANIsoformBofMethyl-CpG-bindingprotein2OS=HomosapiensGN=MECP2	P51608MECP2_HUMANMethyl-CpG-bindingprotein2OS=HomosapiensGN=MECP2PE=1SV=1	P51608	Methyl-CpG-bindingprotein2	MECP2	yes	no	0.716222	0.652951	92933.4	60681	102640	238750	154010	139710	126020	0	0	50002	129980	87164	86986	344030	107880	101500	24573	85626	82955	94281	29106	75063	112460	71787	104300	0	131720	125570	75749	100090	91324	0	113730	51586	71681	89446	197710	0
399	AEGGGGGGRPGAPAAGDGK	1537.72	Q00839HNRPU_HUMANHeterogeneousnuclearribonucleoproteinUOS=HomosapiensGN=HNRNPUPE=1SV=6	Q00839HNRPU_HUMANHeterogeneousnuclearribonucleoproteinUOS=HomosapiensGN=HNRNPUPE=1SV=6	Q00839	HeterogeneousnuclearribonucleoproteinU	HNRNPU	yes	yes	0.0553822	1.82996	159191	291314	248430	276470	232060	515950	330750	339230	219300	234040	392950	193390	281010	140830	464710	292500	107230	170540	377660	308770	142030	249160	270760	0	268520	132520	332150	184610	358550	251930	160590	0	292160	194830	269690	195740	253400	0
400	AEGGGGGGRPGAPAAGDGKTEQK	2023.97	Q00839HNRPU_HUMANHeterogeneousnuclearribonucleoproteinUOS=HomosapiensGN=HNRNPUPE=1SV=6	Q00839HNRPU_HUMANHeterogeneousnuclearribonucleoproteinUOS=HomosapiensGN=HNRNPUPE=1SV=6	Q00839	HeterogeneousnuclearribonucleoproteinU	HNRNPU	yes	yes	0.579412	0.876088	24658.4	21603	34170	63781	45109	74185	32989	37676	0	31646	54334	49966	42954	0	36094	46243	0	36233	0	29182	0	0	27435	0	51474	0	43078	38672	68210	39289	32738	42018	32197	41264	0	24748	48908	0
401	AEGPEVDVNLPK	1266.65	Q09666AHNK_HUMANNeuroblastdifferentiation-associatedproteinAHNAKOS=HomosapiensGN=AHNAKPE=1SV=2	Q09666AHNK_HUMANNeuroblastdifferentiation-associatedproteinAHNAKOS=HomosapiensGN=AHNAKPE=1SV=2	Q09666	Neuroblastdifferentiation-associatedproteinAHNAK	AHNAK	yes	no	0.751116	0.437445	571851	250153	0	763290	625230	381360	628740	434040	646480	508120	1115100	0	0	0	511810	0	0	0	186920	434060	0	413800	0	3755400	934440	0	0	435080	0	160330	364710	452840	564130	241330	158500	0	577280	0
402	AEGPGRGDEPSPS	1254.55	Q9NVI7-2ATD3A_HUMANIsoform2ofATPasefamilyAAAdomain-containingprotein3AOS=HomosapiensGN=ATAD3A;Q9NVI7ATD3A_HUMANATPasefamilyAAAdomain-containingprotein3AOS=HomosapiensGN=ATAD3APE=1SV=2;Q9NVI7-3ATD3A_HUMANIsoform3ofATPasefamilyAAAdomain-containingprotein3AOS=HomosapiensGN=ATAD3A;H0Y2W2H0Y2W2_HUMANATPasefamilyAAAdomain-containingprotein3A(Fragment)OS=HomosapiensGN=ATAD3APE=4SV=1	Q9NVI7-2ATD3A_HUMANIsoform2ofATPasefamilyAAAdomain-containingprotein3AOS=HomosapiensGN=ATAD3A	Q9NVI7	Isoform2ofATPasefamilyAAAdomain-containingprotein3A	ATAD3A	yes	no	0.24214	1.03057	144332	148744	136250	118920	207320	284800	186200	257550	113580	144500	406190	164510	193900	287110	122200	277040	43698	182290	122810	205010	161710	117550	155990	42944	361550	41041	142760	173010	141970	214270	175950	116340	149700	77797	69309	133930	154320	0
403	AEGSDVANAVLDGADCIMLSGETAK	2493.14	P14618-2KPYM_HUMANIsoformM1ofPyruvatekinaseisozymesM1/M2OS=HomosapiensGN=PKM;H3BTN5H3BTN5_HUMANPyruvatekinase(Fragment)OS=HomosapiensGN=PKMPE=3SV=1;Q504U3Q504U3_HUMANPyruvatekinaseOS=HomosapiensGN=PKM2PE=2SV=1;H3BSU3H3BSU3_HUMANPyruvatekinase(Fragment)OS=HomosapiensGN=PKMPE=3SV=1;P14618KPYM_HUMANPyruvatekinaseisozymesM1/M2OS=HomosapiensGN=PKMPE=1SV=4;P14618-3KPYM_HUMANIsoform3ofPyruvatekinaseisoz…	P14618KPYM_HUMANPyruvatekinaseisozymesM1/M2OS=HomosapiensGN=PKMPE=1SV=4	P14618	PyruvatekinaseisozymesM1/M2	PKM	no	no	0.201386	0.759689	1.86866e+06	1.4196e+06	1293900	2609100	2061900	1658300	3882400	9062500	2344700	2176800	3820700	703480	805180	2042500	1344000	2638900	56490	778390	876180	2184500	157240	658960	697350	759240	1995000	160420	1515100	2002400	2635800	3219800	1735100	379080	408960	0	656890	678120	1902000	17389
404	AEGSDVANAVLDGADCIMLSGETAKGDYPLEAVR	3493.63	P14618-2KPYM_HUMANIsoformM1ofPyruvatekinaseisozymesM1/M2OS=HomosapiensGN=PKM;H3BTN5H3BTN5_HUMANPyruvatekinase(Fragment)OS=HomosapiensGN=PKMPE=3SV=1;Q504U3Q504U3_HUMANPyruvatekinaseOS=HomosapiensGN=PKM2PE=2SV=1;H3BSU3H3BSU3_HUMANPyruvatekinase(Fragment)OS=HomosapiensGN=PKMPE=3SV=1;P14618KPYM_HUMANPyruvatekinaseisozymesM1/M2OS=HomosapiensGN=PKMPE=1SV=4;P14618-3KPYM_HUMANIsoform3ofPyruvatekinaseisoz…	P14618KPYM_HUMANPyruvatekinaseisozymesM1/M2OS=HomosapiensGN=PKMPE=1SV=4	P14618	PyruvatekinaseisozymesM1/M2	PKM	no	no	0.187671	0.0924169	55533.4	5132.22	0	0	0	0	0	179140	30030	40583	0	0	0	236670	0	0	0	0	0	0	0	0	0	95929	0	0	0	47282	29892	97602	84788	0	0	0	0	0	69932	0
405	AEGSSTASSGSQLAEGK	1565.72	Q9NZB2F120A_HUMANConstitutivecoactivatorofPPAR-gamma-likeprotein1OS=HomosapiensGN=FAM120APE=1SV=2;Q9NZB2-6F120A_HUMANIsoformFofConstitutivecoactivatorofPPAR-gamma-likeprotein1OS=HomosapiensGN=FAM120A;Q9NZB2-4F120A_HUMANIsoformDofConstitutivecoactivatorofPPAR-gamma-likeprotein1OS=HomosapiensGN=FAM120A;Q9NZB2-2F120A_HUMANIsoformBofConstitutivecoactivatorofPPAR-gamma-likeprotein1OS=HomosapiensGN=FAM…	Q9NZB2F120A_HUMANConstitutivecoactivatorofPPAR-gamma-likeprotein1OS=HomosapiensGN=FAM120APE=1SV=2	Q9NZB2	ConstitutivecoactivatorofPPAR-gamma-likeprotein1	FAM120A	yes	no	0.27319	1.25148	56260.8	70409.2	70332	113180	81953	144930	101610	70894	42025	77861	121090	63975	84346	102710	64284	118750	0	89047	47923	61868	51885	76153	78176	60868	79821	41847	65514	95982	132830	66929	64381	64825	68646	33894	62322	69803	86985	0
406	AEHDQLLLNYAK	1413.73	P20700LMNB1_HUMANLamin-B1OS=HomosapiensGN=LMNB1PE=1SV=2;E9PBF6E9PBF6_HUMANLamin-B1OS=HomosapiensGN=LMNB1PE=2SV=1	P20700LMNB1_HUMANLamin-B1OS=HomosapiensGN=LMNB1PE=1SV=2	P20700	Lamin-B1	LMNB1	yes	no	0.926731	1.02593	398656	408992	531930	736480	621940	620100	525710	948470	592700	507690	1134300	476240	388050	295640	634310	673800	104240	803070	106550	442590	0	435260	522940	83512	788800	0	514580	422200	707760	372340	370090	486470	385790	251140	306310	235910	478720	0
407	AEIDMLDIR	1074.54	P09525ANXA4_HUMANAnnexinA4OS=HomosapiensGN=ANXA4PE=1SV=4;Q6P452Q6P452_HUMANAnnexinOS=HomosapiensGN=ANXA4PE=2SV=1;B4DDF9B4DDF9_HUMANAnnexinOS=HomosapiensGN=ANXA4PE=2SV=1	P09525ANXA4_HUMANAnnexinA4OS=HomosapiensGN=ANXA4PE=1SV=4	P09525	AnnexinA4	ANXA4	yes	no	0.496235	0.809588	126379	102315	202710	247300	207950	217500	104100	0	169970	104560	0	185310	144650	339020	36610	131200	0	70751	0	167760	76704	0	0	350620	0	193760	131000	96767	172650	139540	0	134630	150540	186830	45024	185180	186200	0
408	AEIISLCK	932.5	Q9BXP5-5SRRT_HUMANIsoform5ofSerrateRNAeffectormoleculehomologOS=HomosapiensGN=SRRT;Q9BXP5-4SRRT_HUMANIsoform4ofSerrateRNAeffectormoleculehomologOS=HomosapiensGN=SRRT;Q9BXP5-2SRRT_HUMANIsoform2ofSerrateRNAeffectormoleculehomologOS=HomosapiensGN=SRRT;Q9BXP5-3SRRT_HUMANIsoform3ofSerrateRNAeffectormoleculehomologOS=HomosapiensGN=SRRT;Q9BXP5SRRT_HUMANSerrateRNAeffectormoleculehomologOS=HomosapiensGN=S…	Q9BXP5-5SRRT_HUMANIsoform5ofSerrateRNAeffectormoleculehomologOS=HomosapiensGN=SRRT	Q9BXP5	Isoform5ofSerrateRNAeffectormoleculehomolog	SRRT	yes	no	0.626974	0.989621	149072	147525	254560	450660	296190	426500	282210	440720	125810	340810	362840	182420	0	120520	267770	33849	67044	265050	255380	263620	0	0	321480	0	97289	0	412460	254480	0	196980	0	0	256060	0	0	0	325010	0
409	AEINILLCGDPGTSK	1586.8	J3KPV4J3KPV4_HUMANDNAreplicationlicensingfactorMCM4OS=HomosapiensGN=MCM4PE=3SV=1;P33991MCM4_HUMANDNAreplicationlicensingfactorMCM4OS=HomosapiensGN=MCM4PE=1SV=5;E5RG31E5RG31_HUMANDNAreplicationlicensingfactorMCM4(Fragment)OS=HomosapiensGN=MCM4PE=2SV=1	J3KPV4J3KPV4_HUMANDNAreplicationlicensingfactorMCM4OS=HomosapiensGN=MCM4PE=3SV=1	J3KPV4	DNAreplicationlicensingfactorMCM4	MCM4	yes	no	0.127582	18.4966	2574.36	47616.9	0	0	0	52902	421040	0	0	0	61896	0	0	0	0	0	26792	0	310060	0	0	0	0	0	0	0	0	0	0	0	0	0	0	0	0	0	0	0
410	AEKDEPGAWEETFK	1635.74	Q14697GANAB_HUMANNeutralalpha-glucosidaseABOS=HomosapiensGN=GANABPE=1SV=3;F5H6X6F5H6X6_HUMANNeutralalpha-glucosidaseABOS=HomosapiensGN=GANABPE=2SV=1;Q14697-2GANAB_HUMANIsoform2ofNeutralalpha-glucosidaseABOS=HomosapiensGN=GANAB;E9PKU7E9PKU7_HUMANNeutralalpha-glucosidaseABOS=HomosapiensGN=GANABPE=2SV=1	Q14697GANAB_HUMANNeutralalpha-glucosidaseABOS=HomosapiensGN=GANABPE=1SV=3	Q14697	Neutralalpha-glucosidaseAB	GANAB	yes	no	0.805884	1.00232	368888	369745	405460	694800	456120	539620	324700	531710	469070	404840	434170	289340	363000	477950	353500	601020	97554	321130	375130	646320	0	474830	343670	243360	1087500	185260	0	323070	526990	352400	464710	405040	302500	221200	374480	459760	398550	0
411	AEKPLFSSNPELDNLMIQAIQVLR	2725.45	H0YMX5H0YMX5_HUMANHomeoboxproteinMeis2(Fragment)OS=HomosapiensGN=MEIS2PE=4SV=1;B7Z4T5B7Z4T5_HUMANHomeoboxproteinMeis1OS=HomosapiensGN=MEIS1PE=2SV=1;H0YK79H0YK79_HUMANHomeoboxproteinMeis2(Fragment)OS=HomosapiensGN=MEIS2PE=4SV=1;O14770-5MEIS2_HUMANIsoform5ofHomeoboxproteinMeis2OS=HomosapiensGN=MEIS2;O14770-6MEIS2_HUMANIsoform6ofHomeoboxproteinMeis2OS=HomosapiensGN=MEIS2;F5GYS8F5GYS8_HUMANHomeoboxpr…	H0YMX5H0YMX5_HUMANHomeoboxproteinMeis2(Fragment)OS=HomosapiensGN=MEIS2PE=4SV=1	H0YMX5	HomeoboxproteinMeis2(Fragment)	MEIS2	yes	no	0.815057	0.572008	13217.7	7560.64	0	0	16126	24378	66851	43033	0	16316	47549	0	0	26730	0	28474	0	0	0	0	0	0	0	0	74106	0	17109	0	0	0	0	0	0	0	0	0	0	0
412	AELDDTPMR	1046.47	P23246SFPQ_HUMANSplicingfactor,proline-andglutamine-richOS=HomosapiensGN=SFPQPE=1SV=2;P23246-2SFPQ_HUMANIsoformShortofSplicingfactor,proline-andglutamine-richOS=HomosapiensGN=SFPQ	P23246SFPQ_HUMANSplicingfactor,proline-andglutamine-richOS=HomosapiensGN=SFPQPE=1SV=2	P23246	Splicingfactor,proline-andglutamine-rich	SFPQ	yes	no	0.114996	1.31846	1.70106e+06	2.24278e+06	2390000	2758000	2134700	3689800	2875900	2957600	1660100	2353500	3396100	2298600	2381800	2332900	3146800	3556100	210360	2673800	3130900	2781900	1029800	2246900	1912600	253820	3177100	808700	2166000	2920800	2890400	3070700	2398800	2357100	2651900	1275900	1724500	1247500	2620000	0
413	AELDEVNK	916.45	Q03252LMNB2_HUMANLamin-B2OS=HomosapiensGN=LMNB2PE=1SV=3;J9JID7J9JID7_HUMANLaminB2,isoformCRA_aOS=HomosapiensGN=LMNB2PE=3SV=1	Q03252LMNB2_HUMANLamin-B2OS=HomosapiensGN=LMNB2PE=1SV=3	Q03252	Lamin-B2	LMNB2	yes	no	0.708174	37.1126	815.075	30249.6	0	0	0	0	0	0	0	0	0	0	0	0	0	0	0	0	0	0	0	0	0	0	0	0	0	0	361330	0	0	0	0	0	0	0	0	0
414	AELDGTILK	958.534	Q8WXF1-2PSPC1_HUMANIsoform2ofParaspecklecomponent1OS=HomosapiensGN=PSPC1;Q8WXF1PSPC1_HUMANParaspecklecomponent1OS=HomosapiensGN=PSPC1PE=1SV=1	Q8WXF1-2PSPC1_HUMANIsoform2ofParaspecklecomponent1OS=HomosapiensGN=PSPC1	Q8WXF1	Isoform2ofParaspecklecomponent1	PSPC1	yes	no	0.191594	5.11374	38227.8	195487	495890	0	720750	674760	0	0	0	0	709930	335760	0	0	0	0	72795	54635	350330	498110	124070	0	0	0	0	132100	279000	0	0	0	0	326740	0	291550	352990	0	531810	0
415	AELDTVCR	962.449	Q29967Q29967_HUMANHLAclassIIhistocompatibilityantigen,DQbeta1chain(Precursor)OS=HomosapiensGN=HLA-DQB1PE=2SV=1;B0V1V1B0V1V1_HUMANHLAclassIIhistocompatibilityantigen,DQbeta1chainOS=HomosapiensGN=HLA-DQB1PE=4SV=1;P01920DQB1_HUMANHLAclassIIhistocompatibilityantigen,DQbeta1chainOS=HomosapiensGN=HLA-DQB1PE=1SV=2;B0V1U9B0V1U9_HUMANHLAclassIIhistocompatibilityantigen,DQbeta1chainOS=HomosapiensGN=HLA-DQB…	Q29967Q29967_HUMANHLAclassIIhistocompatibilityantigen,DQbeta1chain(Precursor)OS=HomosapiensGN=HLA-DQB1PE=2SV=1	Q29967	HLAclassIIhistocompatibilityantigen,DQbeta1chain(Precursor)	HLADQB1	no	no	0.367718	1.13676	103051	117144	0	0	0	0	0	0	0	178960	249940	222500	219130	310430	213360	325100	60792	230910	166960	0	58327	145390	0	0	477370	0	264190	304460	200130	0	188500	208830	221210	52534	0	137990	263250	0
416	AELIVQPELK	1138.66	P15924DESP_HUMANDesmoplakinOS=HomosapiensGN=DSPPE=1SV=3;P15924-2DESP_HUMANIsoformDPIIofDesmoplakinOS=HomosapiensGN=DSP	P15924DESP_HUMANDesmoplakinOS=HomosapiensGN=DSPPE=1SV=3	P15924	Desmoplakin	DSP	yes	no	2.38295e-05	0.169498	250367	42436.6	163420	310520	162020	0	0	233840	0	95796	0	182420	102310	194030	0	186460	17131	58684	0	122510	35352	0	100040	829590	344420	410210	119260	91370	0	282940	85180	94855	132550	66382	0	0	130370	16652
417	AELLDNEKPAAVVAPITTGYTVK	2399.29	Q9HB71CYBP_HUMANCalcyclin-bindingproteinOS=HomosapiensGN=CACYBPPE=1SV=2;Q5R370Q5R370_HUMANCalcyclinbindingproteinOS=HomosapiensGN=CACYBPPE=4SV=1	Q9HB71CYBP_HUMANCalcyclin-bindingproteinOS=HomosapiensGN=CACYBPPE=1SV=2	Q9HB71	Calcyclin-bindingprotein	CACYBP	yes	no	0.230095	1.80671	95030.6	171692	233320	205740	186130	240430	196060	218060	0	257220	352150	232540	193200	67119	154210	220810	23382	168450	130830	196150	55027	184970	190690	0	157340	0	180410	151560	355950	203720	136230	129160	145980	0	246060	158330	200050	0
418	AELLVTEAPSKPITVTVEEQR	2309.25	P98160PGBM_HUMANBasementmembrane-specificheparansulfateproteoglycancoreproteinOS=HomosapiensGN=HSPG2PE=1SV=4	P98160PGBM_HUMANBasementmembrane-specificheparansulfateproteoglycancoreproteinOS=HomosapiensGN=HSPG2PE=1SV=4	P98160	Basementmembrane-specificheparansulfateproteoglycancoreprotein	HSPG2	yes	yes	0.739357	0.997178	864185	861747	915980	1510500	554910	629050	1187000	1864000	1037900	665220	2372500	426240	331100	2213800	224990	995220	68154	533010	431150	920760	0	0	0	1022500	566520	318580	559200	1090900	2900800	635830	827310	290150	321610	1090200	0	1735500	796410	0
419	AELNEFLTR	1091.56	P23396RS3_HUMAN40SribosomalproteinS3OS=HomosapiensGN=RPS3PE=1SV=2;J3KN86J3KN86_HUMAN40SribosomalproteinS3OS=HomosapiensGN=RPS3PE=3SV=1;E9PL09E9PL09_HUMAN40SribosomalproteinS3OS=HomosapiensGN=RPS3PE=2SV=1;E9PPU1E9PPU1_HUMAN40SribosomalproteinS3OS=HomosapiensGN=RPS3PE=2SV=1;H0YEU2H0YEU2_HUMAN40SribosomalproteinS3(Fragment)OS=HomosapiensGN=RPS3PE=3SV=1;E9PL45E9PL45_HUMAN40SribosomalproteinS3OS=Homos…	P23396RS3_HUMAN40SribosomalproteinS3OS=HomosapiensGN=RPS3PE=1SV=2	P23396	40SribosomalproteinS3	RPS3	yes	no	0.219073	1.19231	2.29879e+06	2.74087e+06	2936800	4646000	0	4601000	3461200	2855200	2067200	2966000	3628300	1736200	3253200	4973600	3515100	3186600	835820	2417700	3307700	3128500	1430300	2689900	3188300	1584900	2558900	1149600	2583800	4132200	3789200	3922100	2988300	1944000	2459800	1239900	2594100	1632500	3042300	7828.4
420	AELNPWPEYIYTR	1650.8	P26639SYTC_HUMANThreonine--tRNAligase,cytoplasmicOS=HomosapiensGN=TARSPE=1SV=3;P26639-2SYTC_HUMANIsoform2ofThreonine--tRNAligase,cytoplasmicOS=HomosapiensGN=TARS;D6RCA5D6RCA5_HUMANThreonine--tRNAligase,cytoplasmicOS=HomosapiensGN=TARSPE=2SV=1;D6R9F8D6R9F8_HUMANThreonine--tRNAligase,cytoplasmic(Fragment)OS=HomosapiensGN=TARSPE=2SV=1;D6RDJ6D6RDJ6_HUMANThreonine--tRNAligase,cytoplasmicOS=Homosapiens…	P26639SYTC_HUMANThreonine--tRNAligase,cytoplasmicOS=HomosapiensGN=TARSPE=1SV=3	P26639	Threonine--tRNAligase,cytoplasmic	TARS	yes	no	0.0605639	1.39763	106788	149251	147570	250180	201490	265170	228540	178170	199500	104550	196560	207390	109070	135890	101550	160380	20127	110430	236170	138860	70936	155730	144330	0	147710	50559	224860	169510	159840	178600	135070	118290	126160	152040	103050	83817	202340	0
421	AELQEGAR	872.435	P02647APOA1_HUMANApolipoproteinA-IOS=HomosapiensGN=APOA1PE=1SV=1;F8W696F8W696_HUMANTruncatedapolipoproteinA-IOS=HomosapiensGN=APOA1PE=2SV=1	P02647APOA1_HUMANApolipoproteinA-IOS=HomosapiensGN=APOA1PE=1SV=1	P02647	ApolipoproteinA-I	APOA1	yes	no	0.639208	1.17896	1.32446e+06	1.56149e+06	142650	1871200	2213300	157340	2297000	2842700	8329600	1336100	2553900	0	2075400	222000	1075500	2179900	0	373820	123350	2004900	444870	1805000	1481100	4925300	830790	187290	1760600	2168200	1688600	2272400	1468900	2144900	1859800	945950	1550900	342370	1901300	0
422	AELQEVQITEEKPLLPGQTPEAAK	2618.38	Q9UN36-4NDRG2_HUMANIsoform4ofProteinNDRG2OS=HomosapiensGN=NDRG2;G3V3N4G3V3N4_HUMANProteinNDRG2OS=HomosapiensGN=NDRG2PE=2SV=1;Q9UN36-2NDRG2_HUMANIsoform2ofProteinNDRG2OS=HomosapiensGN=NDRG2;Q9UN36NDRG2_HUMANProteinNDRG2OS=HomosapiensGN=NDRG2PE=1SV=2;Q9UN36-3NDRG2_HUMANIsoform3ofProteinNDRG2OS=HomosapiensGN=NDRG2;G3V4S9G3V4S9_HUMANProteinNDRG2(Fragment)OS=HomosapiensGN=NDRG2PE=2SV=1;Q9UN36-5NDRG2_H…	Q9UN36-4NDRG2_HUMANIsoform4ofProteinNDRG2OS=HomosapiensGN=NDRG2	Q9UN36	Isoform4ofProteinNDRG2	NDRG2	yes	no	0.022258	0.000751475	184597	138.72	0	0	97798	0	0	0	0	0	0	124310	0	1549800	0	184850	0	0	0	0	0	136780	120740	195720	167200	0	91172	0	0	116320	0	61088	0	0	0	0	0	0
423	AELQHIATDDNLVFTVPEFR	2314.16	E9PCV6E9PCV6_HUMANCollagenalpha-3(VI)chainOS=HomosapiensGN=COL6A3PE=2SV=1;C9JNG9C9JNG9_HUMANCollagenalpha-3(VI)chain(Fragment)OS=HomosapiensGN=COL6A3PE=2SV=1;I3L392I3L392_HUMANCollagenalpha-3(VI)chain(Fragment)OS=HomosapiensGN=COL6A3PE=4SV=1;P12111-2CO6A3_HUMANIsoform2ofCollagenalpha-3(VI)chainOS=HomosapiensGN=COL6A3;P12111CO6A3_HUMANCollagenalpha-3(VI)chainOS=HomosapiensGN=COL6A3PE=1SV=5;E9PGQ9E…	P12111-2CO6A3_HUMANIsoform2ofCollagenalpha-3(VI)chainOS=HomosapiensGN=COL6A3	P12111	Isoform2ofCollagenalpha-3(VI)chain	COL6A3	no	no	0.194928	1.02808	394133	405202	0	1212800	534520	193240	566700	505580	1288100	517170	425940	336070	321500	0	105150	556130	35609	0	246020	731020	96181	216070	252810	429720	802630	647540	592760	683400	956090	1347600	462210	133880	31216	0	0	597730	449700	0
424	AELSEEALLSVLPTIR	1739.97	P45974-2UBP5_HUMANIsoformShortofUbiquitincarboxyl-terminalhydrolase5OS=HomosapiensGN=USP5;P45974UBP5_HUMANUbiquitincarboxyl-terminalhydrolase5OS=HomosapiensGN=USP5PE=1SV=2;F5H571F5H571_HUMANUbiquitincarboxyl-terminalhydrolase5(Fragment)OS=HomosapiensGN=USP5PE=2SV=1	P45974-2UBP5_HUMANIsoformShortofUbiquitincarboxyl-terminalhydrolase5OS=HomosapiensGN=USP5	P45974	IsoformShortofUbiquitincarboxyl-terminalhydrolase5	USP5	yes	no	0.610778	0.993074	24878.1	24705.8	7546.5	62393	32476	65933	101360	158810	42475	37296	135340	9087.2	0	50930	0	0	0	0	43475	0	0	0	0	0	0	0	0	0	0	0	0	0	0	0	0	7581.7	0	0
425	AELSEGQVR	987.499	P09493-4TPM1_HUMANIsoform4ofTropomyosinalpha-1chainOS=HomosapiensGN=TPM1;D9YZV2D9YZV2_HUMANTropomyosin1(Alpha)isoform5OS=HomosapiensGN=TPM1PE=3SV=1;H0YKX5H0YKX5_HUMANTropomyosinalpha-1chain(Fragment)OS=HomosapiensGN=TPM1PE=4SV=1;H0YK20H0YK20_HUMANTropomyosinalpha-1chainOS=HomosapiensGN=TPM1PE=4SV=1;H0YL42H0YL42_HUMANTropomyosinalpha-1chain(Fragment)OS=HomosapiensGN=TPM1PE=4SV=1;D9YZV8D9YZV8_HUMAN…	D9YZV8D9YZV8_HUMANTropomyosin1(Alpha)isoform7OS=HomosapiensGN=TPM1PE=3SV=1	D9YZV8	Tropomyosin1(Alpha)isoform7	TPM1	no	no	0.505052	0.873792	442908	387009	441310	970140	503020	488290	575920	775140	363220	356780	576460	481070	447140	976660	291240	649840	178740	451950	427290	537540	94846	485520	502150	351810	973670	368440	529210	496720	827090	128600	83893	368400	317130	0	36389	792480	112570	26710
426	AELVQLVSPFLGK	1399.81	Q96ST3SIN3A_HUMANPairedamphipathichelixproteinSin3aOS=HomosapiensGN=SIN3APE=1SV=2	Q96ST3SIN3A_HUMANPairedamphipathichelixproteinSin3aOS=HomosapiensGN=SIN3APE=1SV=2	Q96ST3	PairedamphipathichelixproteinSin3a	SIN3A	yes	yes	0.0850899	1.81722	35135.8	63849.6	57234	54026	52041	165000	77924	128470	48396	0	142360	45332	45231	36675	66722	81884	13515	58799	83692	51518	30424	44273	60450	0	53700	35879	120900	60374	83277	39783	42792	48921	34367	0	41439	38770	33890	0
427	AEMADQAAAWLTR	1432.68	Q6U2E9Q6U2E9_HUMANC4B1OS=HomosapiensGN=C4BPE=4SV=1;A2BHY4A2BHY4_HUMANProteinLOC100293534OS=HomosapiensGN=LOC100293534PE=4SV=1;F8VX64F8VX64_HUMANProteinLOC100293534OS=HomosapiensGN=LOC100293534PE=4SV=1;F8VNV9F8VNV9_HUMANC4b-BOS=HomosapiensGN=C4BPE=2SV=1;F5GXS0F5GXS0_HUMANC4b-BOS=HomosapiensGN=C4BPE=4SV=1;F8VWK3F8VWK3_HUMANC4b-BOS=HomosapiensGN=C4BPE=2SV=1;B4DDH0B4DDH0_HUMANC4b-BOS=HomosapiensGN=C4…	Q5JNX2Q5JNX2_HUMANComplementC4betachainOS=HomosapiensGN=C4APE=4SV=1	Q5JNX2	ComplementC4betachain	C4A	no	no	0.927763	1.41382	11123	15725.9	0	0	0	0	0	0	123880	0	0	0	0	0	0	0	0	0	0	0	0	29740	0	35504	55637	0	0	0	50161	0	0	68098	0	29686	0	0	39192	0
428	AEMELGLR	917.464	P19367-4HXK1_HUMANIsoform4ofHexokinase-1OS=HomosapiensGN=HK1;P19367-2HXK1_HUMANIsoform2ofHexokinase-1OS=HomosapiensGN=HK1;P19367HXK1_HUMANHexokinase-1OS=HomosapiensGN=HK1PE=1SV=3;P19367-3HXK1_HUMANIsoform3ofHexokinase-1OS=HomosapiensGN=HK1;E7ENR4E7ENR4_HUMANHexokinase-1OS=HomosapiensGN=HK1PE=2SV=1	P19367-4HXK1_HUMANIsoform4ofHexokinase-1OS=HomosapiensGN=HK1	P19367	Isoform4ofHexokinase-1	HK1	yes	no	0.580762	0.448022	241693	108284	0	582370	219830	273050	314960	1152700	0	164600	165650	192650	0	440460	170240	202480	160660	320910	0	302860	0	149450	163740	0	0	0	201710	188280	319970	0	244880	0	0	0	104070	76477	190540	0
429	AENFFILR	1008.54	P59998ARPC4_HUMANActin-relatedprotein2/3complexsubunit4OS=HomosapiensGN=ARPC4PE=1SV=3;F8WCF6F8WCF6_HUMANActin-relatedprotein2/3complexsubunit4OS=HomosapiensGN=ARPC4PE=2SV=1;F8WDD7F8WDD7_HUMANActin-relatedprotein2/3complexsubunit4OS=HomosapiensGN=ARPC4PE=2SV=1;C9JWM7C9JWM7_HUMANActin-relatedprotein2/3complexsubunit4OS=HomosapiensGN=ARPC4PE=2SV=1;E7ETI0E7ETI0_HUMANProteinARPC4-TTLL3OS=HomosapiensGN…	P59998ARPC4_HUMANActin-relatedprotein2/3complexsubunit4OS=HomosapiensGN=ARPC4PE=1SV=3	P59998	Actin-relatedprotein2/3complexsubunit4	ARPC4	yes	no	0.350995	1.0604	359952	381695	365640	627260	454430	303120	332260	358960	392390	331800	392520	574190	518490	639760	337800	566060	169060	431190	468040	391340	173310	381850	373830	424590	506470	374910	385920	411110	539890	425180	431530	471940	503270	269600	432060	603210	523580	0
430	AENNSEVGASGYGVPGPTWDR	2161.97	Q08211DHX9_HUMANATP-dependentRNAhelicaseAOS=HomosapiensGN=DHX9PE=1SV=4	Q08211DHX9_HUMANATP-dependentRNAhelicaseAOS=HomosapiensGN=DHX9PE=1SV=4	Q08211	ATP-dependentRNAhelicaseA	DHX9	yes	yes	0.114815	1.9859	109769	217991	270730	254630	239070	540810	259720	0	0	200200	347870	180590	0	245940	216890	206880	46566	225480	187870	288860	162010	148540	171980	0	279100	100290	247700	0	235360	154220	223540	134530	173740	0	206250	194980	278610	0
431	AENQVLAMR	1030.52	P51572BAP31_HUMANB-cellreceptor-associatedprotein31OS=HomosapiensGN=BCAP31PE=1SV=3;P51572-2BAP31_HUMANIsoform2ofB-cellreceptor-associatedprotein31OS=HomosapiensGN=BCAP31	P51572BAP31_HUMANB-cellreceptor-associatedprotein31OS=HomosapiensGN=BCAP31PE=1SV=3	P51572	B-cellreceptor-associatedprotein31	BCAP31	yes	no	0.705933	0.846227	297852	252051	230430	870100	498060	690860	261580	403200	601090	606130	835570	451450	278670	767800	341650	599600	117200	337100	0	0	186270	361520	425850	0	139270	79058	385830	318890	0	388710	368070	442680	520010	251470	196500	91946	558980	0
432	AENSQLTER	1046.5	Q9P2E9-2RRBP1_HUMANIsoform1ofRibosome-bindingprotein1OS=HomosapiensGN=RRBP1;Q9P2E9RRBP1_HUMANRibosome-bindingprotein1OS=HomosapiensGN=RRBP1PE=1SV=4;Q9P2E9-3RRBP1_HUMANIsoform2ofRibosome-bindingprotein1OS=HomosapiensGN=RRBP1;F8W7S5F8W7S5_HUMANRibosome-bindingprotein1OS=HomosapiensGN=RRBP1PE=2SV=1	Q9P2E9-2RRBP1_HUMANIsoform1ofRibosome-bindingprotein1OS=HomosapiensGN=RRBP1	Q9P2E9	Isoform1ofRibosome-bindingprotein1	RRBP1	yes	no	0.0575897	0.194235	46070.3	8948.47	60263	147460	98842	52111	93764	85569	53606	0	0	83871	81241	0	0	93891	35543	14387	0	36409	0	0	120150	154790	0	0	0	151170	0	0	0	0	0	67498	0	0	86879	0
433	AENSSLNLIGK	1144.61	B4DFA2B4DFA2_HUMANVesicle-fusingATPaseOS=HomosapiensGN=NSFPE=2SV=1;I3L0N3I3L0N3_HUMANVesicle-fusingATPaseOS=HomosapiensGN=NSFPE=3SV=1;P46459NSF_HUMANVesicle-fusingATPaseOS=HomosapiensGN=NSFPE=1SV=3	B4DFA2B4DFA2_HUMANVesicle-fusingATPaseOS=HomosapiensGN=NSFPE=2SV=1	B4DFA2	Vesicle-fusingATPase	NSF	yes	no	0.931524	1.21007	77876.8	94236.2	0	297350	0	242250	300810	0	0	0	567020	0	0	0	0	0	70839	219000	0	0	136160	145040	0	0	267930	0	0	0	0	0	0	0	0	0	183740	0	0	0
434	AEPDPSHPLETQAGK	1575.75	Q8IXJ6-4SIR2_HUMANIsoform4ofNAD-dependentproteindeacetylasesirtuin-2OS=HomosapiensGN=SIRT2;Q8IXJ6SIR2_HUMANNAD-dependentproteindeacetylasesirtuin-2OS=HomosapiensGN=SIRT2PE=1SV=2;F8WBT6F8WBT6_HUMANNAD-dependentproteindeacetylasesirtuin-2OS=HomosapiensGN=SIRT2PE=2SV=1	Q8IXJ6-4SIR2_HUMANIsoform4ofNAD-dependentproteindeacetylasesirtuin-2OS=HomosapiensGN=SIRT2	Q8IXJ6	Isoform4ofNAD-dependentproteindeacetylasesirtuin-2	SIRT2	yes	no	0.688296	0.78125	11566.9	9036.64	0	0	0	58265	0	0	0	0	0	0	0	0	48510	52531	0	125710	0	0	0	0	0	0	0	0	0	0	0	0	0	0	0	0	0	0	0	0
435	AEPEDHYFLLTEPPLNTPENR	2481.18	P61158ARP3_HUMANActin-relatedprotein3OS=HomosapiensGN=ACTR3PE=1SV=3;B4DXW1B4DXW1_HUMANActin-relatedprotein3OS=HomosapiensGN=ACTR3PE=2SV=1;F5H3P5F5H3P5_HUMANActin-relatedprotein3OS=HomosapiensGN=ACTR3PE=2SV=1	P61158ARP3_HUMANActin-relatedprotein3OS=HomosapiensGN=ACTR3PE=1SV=3	P61158	Actin-relatedprotein3	ACTR3	yes	no	0.835514	1.04218	643267	670400	837270	1129800	677360	896050	790420	979270	649880	582900	1190600	629450	440320	986940	483250	845740	198640	331320	892690	602100	212070	510740	647310	741880	1207600	859070	705000	713110	988640	956570	691960	619720	544660	484140	0	926810	937170	0
436	AEPPKAPEQEQAAPGPAAGGEAPK	2297.13	P80723BASP1_HUMANBrainacidsolubleprotein1OS=HomosapiensGN=BASP1PE=1SV=2	P80723BASP1_HUMANBrainacidsolubleprotein1OS=HomosapiensGN=BASP1PE=1SV=2	P80723	Brainacidsolubleprotein1	BASP1	yes	yes	0.429052	0.57123	334774	191233	280070	1132100	441490	346440	330300	1120700	185750	339880	251110	310690	279560	121100	0	441680	58653	62071	0	301850	0	353630	387530	462340	55300	149290	498360	371380	337540	408610	446030	264830	393180	185770	380590	116340	350370	0
437	AEPPQCTSLAWSADGQTLFAGYTDNLVR	3067.43	P63244GBLP_HUMANGuaninenucleotide-bindingproteinsubunitbeta-2-like1OS=HomosapiensGN=GNB2L1PE=1SV=3;J3KPE3J3KPE3_HUMANGuaninenucleotide-bindingproteinsubunitbeta-2-like1OS=HomosapiensGN=GNB2L1PE=4SV=1;D6RAC2D6RAC2_HUMANGuaninenucleotide-bindingproteinsubunitbeta-2-like1OS=HomosapiensGN=GNB2L1PE=2SV=1;H0YAF8H0YAF8_HUMANGuaninenucleotide-bindingproteinsubunitbeta-2-like1(Fragment)OS=HomosapiensGN=GN…	P63244GBLP_HUMANGuaninenucleotide-bindingproteinsubunitbeta-2-like1OS=HomosapiensGN=GNB2L1PE=1SV=3	P63244	Guaninenucleotide-bindingproteinsubunitbeta-2-like1	GNB2L1	yes	no	0.800223	1.06867	346231	370006	0	817420	270300	778350	942380	995700	0	357670	1128700	0	74583	779330	323630	0	28867	0	607350	628640	0	50755	64867	0	611140	0	311230	568260	768620	574560	459260	0	0	0	0	0	501890	0
438	AEPVEVVAPR	1065.58	P09874PARP1_HUMANPoly[ADP-ribose]polymerase1OS=HomosapiensGN=PARP1PE=1SV=4	P09874PARP1_HUMANPoly[ADP-ribose]polymerase1OS=HomosapiensGN=PARP1PE=1SV=4	P09874	Poly[ADP-ribose]polymerase1	PARP1	yes	yes	0.0570052	1.51585	1.42199e+06	2.15552e+06	2618500	2956500	2008800	4937400	2468500	2416700	1160800	2146600	4295500	2080000	1393200	1301500	2697800	3402100	791930	2058900	1243600	1627200	1129200	2130500	2431200	104300	3296000	314120	2352400	2777600	2942900	2714500	2026900	1642900	1706700	0	2094400	2071000	1762300	0
439	AEPVSSTEASSLGQK	1489.73	Q7Z2K8GRIN1_HUMANGprotein-regulatedinducerofneuriteoutgrowth1OS=HomosapiensGN=GPRIN1PE=2SV=2	Q7Z2K8GRIN1_HUMANGprotein-regulatedinducerofneuriteoutgrowth1OS=HomosapiensGN=GPRIN1PE=2SV=2	Q7Z2K8	Gprotein-regulatedinducerofneuriteoutgrowth1	GPRIN1	yes	yes	0.0546218	2.14806	49667.7	106689	77334	200580	58061	170460	98148	0	120780	85236	174550	69835	0	77604	176040	0	63678	151010	133980	83861	20206	61242	0	0	0	0	88131	77368	192460	51947	89915	0	107820	0	119050	61558	0	0
440	AEPYCSVLPGFTFIQHLPLSER	2560.28	Q9BUJ2-2HNRL1_HUMANIsoform2ofHeterogeneousnuclearribonucleoproteinU-likeprotein1OS=HomosapiensGN=HNRNPUL1;Q9BUJ2HNRL1_HUMANHeterogeneousnuclearribonucleoproteinU-likeprotein1OS=HomosapiensGN=HNRNPUL1PE=1SV=2;Q9BUJ2-4HNRL1_HUMANIsoform4ofHeterogeneousnuclearribonucleoproteinU-likeprotein1OS=HomosapiensGN=HNRNPUL1;B7Z4B8B7Z4B8_HUMANHeterogeneousnuclearribonucleoproteinU-likeprotein1OS=HomosapiensGN…	Q9BUJ2-2HNRL1_HUMANIsoform2ofHeterogeneousnuclearribonucleoproteinU-likeprotein1OS=HomosapiensGN=HNRNPUL1	Q9BUJ2	Isoform2ofHeterogeneousnuclearribonucleoproteinU-likeprotein1	HNRNPUL1	yes	no	0.545094	0.945074	625164	590826	675400	1651300	896250	1692300	1160000	2022600	692880	1293900	1198700	405690	404780	865570	458520	1051100	53092	707410	831670	842670	120790	340610	404620	157310	29195	20860	708450	0	1018800	1388800	0	426040	0	0	378810	0	1130600	0
441	AEQAEAEQK	1002.46	J3KN67J3KN67_HUMANTropomyosinalpha-3chainOS=HomosapiensGN=TPM3PE=3SV=1;P06753TPM3_HUMANTropomyosinalpha-3chainOS=HomosapiensGN=TPM3PE=1SV=1;D6RGJ6D6RGJ6_HUMANTropomyosinalpha-3chain(Fragment)OS=HomosapiensGN=TPM3PE=2SV=1	J3KN67J3KN67_HUMANTropomyosinalpha-3chainOS=HomosapiensGN=TPM3PE=3SV=1	J3KN67	Tropomyosinalpha-3chain	TPM3	yes	no	1	1	138.72	138.72	0	0	0	0	0	0	0	0	0	0	0	0	0	0	0	0	0	0	0	0	0	0	0	0	0	0	0	0	0	0	0	0	0	0	0	0
442	AEQCCEETASSISLHGK	1905.82	P02748CO9_HUMANComplementcomponentC9OS=HomosapiensGN=C9PE=1SV=2	P02748CO9_HUMANComplementcomponentC9OS=HomosapiensGN=C9PE=1SV=2	P02748	ComplementcomponentC9	C9	yes	yes	0.273556	1.90929	63655.1	121536	163020	205470	263320	0	159930	493210	707400	202810	233360	0	114490	0	0	240420	0	0	0	277130	0	175490	257740	0	0	0	205050	310420	276520	0	233940	165520	264160	0	0	0	232020	0
443	AEQEEYVQEGIR	1449.67	O00160MYO1F_HUMANUnconventionalmyosin-IfOS=HomosapiensGN=MYO1FPE=1SV=3;Q12965MYO1E_HUMANUnconventionalmyosin-IeOS=HomosapiensGN=MYO1EPE=1SV=2;H0YLE5H0YLE5_HUMANUnconventionalmyosin-Ie(Fragment)OS=HomosapiensGN=MYO1EPE=4SV=1	O00160MYO1F_HUMANUnconventionalmyosin-IfOS=HomosapiensGN=MYO1FPE=1SV=3	O00160	Unconventionalmyosin-If	MYO1F	yes	no	0.11376	3.25198	21924.2	71297.1	0	0	0	0	0	76160	256850	106570	182190	43206	0	0	0	91689	0	0	141310	92995	0	72097	128830	0	163480	0	101220	0	104900	0	0	0	77300	0	70134	98516	0	0
444	AEQEPTAEQLAQIAAENEEDEHSVNYKPPAQK	3563.67	J3KTF8J3KTF8_HUMANRhoGDP-dissociationinhibitor1(Fragment)OS=HomosapiensGN=ARHGDIAPE=4SV=1;P52565GDIR1_HUMANRhoGDP-dissociationinhibitor1OS=HomosapiensGN=ARHGDIAPE=1SV=3;J3QQX2J3QQX2_HUMANRhoGDP-dissociationinhibitor1OS=HomosapiensGN=ARHGDIAPE=4SV=1;J3KRE2J3KRE2_HUMANRhoGDP-dissociationinhibitor1OS=HomosapiensGN=ARHGDIAPE=4SV=1;J3KS60J3KS60_HUMANRhoGDP-dissociationinhibitor1OS=HomosapiensGN=ARHGDI…	J3KTF8J3KTF8_HUMANRhoGDP-dissociationinhibitor1(Fragment)OS=HomosapiensGN=ARHGDIAPE=4SV=1	J3KTF8	RhoGDP-dissociationinhibitor1(Fragment)	ARHGDIA	yes	no	0.2823	0.722721	497260	359380	292680	786910	377850	494570	553310	814870	574160	490180	746840	292720	298420	990460	237500	678010	0	1060000	201440	745900	74018	296620	385710	257750	765610	189820	501090	461200	448380	569230	537630	486450	173590	212160	235140	310420	465880	0
445	AEQINQAAGEASAVLAK	1669.86	Q9UJZ1STML2_HUMANStomatin-likeprotein2OS=HomosapiensGN=STOML2PE=1SV=1;B4E1K7B4E1K7_HUMANStomatin-likeprotein2OS=HomosapiensGN=STOML2PE=2SV=1;F2Z2I8F2Z2I8_HUMANStomatin-likeprotein2OS=HomosapiensGN=STOML2PE=2SV=1	Q9UJZ1STML2_HUMANStomatin-likeprotein2OS=HomosapiensGN=STOML2PE=1SV=1	Q9UJZ1	Stomatin-likeprotein2	STOML2	yes	no	0.238582	1.25858	68778.7	86563.2	121480	181970	126150	221570	103710	209100	75744	100740	314990	128470	75638	0	90991	0	0	189090	0	200950	40675	0	128100	0	0	0	206360	60128	186880	174880	84855	124280	59716	0	73492	0	121890	0
446	AEQLGAEGNVDESQK	1573.72	Q9NQ29-2LUC7L_HUMANIsoform2ofPutativeRNA-bindingproteinLuc7-like1OS=HomosapiensGN=LUC7L;Q9NQ29LUC7L_HUMANPutativeRNA-bindingproteinLuc7-like1OS=HomosapiensGN=LUC7LPE=1SV=1;A8MYV2A8MYV2_HUMANLUC7-like(S.cerevisiae)OS=HomosapiensGN=LUC7LPE=4SV=1;Q9NQ29-3LUC7L_HUMANIsoform3ofPutativeRNA-bindingproteinLuc7-like1OS=HomosapiensGN=LUC7L;B8ZZ10B8ZZ10_HUMANLUC7-like(S.cerevisiae)(Fragment)OS=HomosapiensGN…	Q9NQ29-2LUC7L_HUMANIsoform2ofPutativeRNA-bindingproteinLuc7-like1OS=HomosapiensGN=LUC7L	Q9NQ29	Isoform2ofPutativeRNA-bindingproteinLuc7-like1	LUC7L	yes	no	0.797467	1.42325	75311.7	107187	117990	76384	139250	371380	170450	101690	106690	136840	0	97467	139690	111920	154330	155640	10979	135090	79202	224470	0	100610	113850	0	160990	0	132180	90245	169540	129130	149260	93520	99665	100720	101720	89285	117330	0
447	AEQMASVQNAQR	1331.63	F5H886F5H886_HUMANTightjunctionproteinZO-2OS=HomosapiensGN=TJP2PE=2SV=1;Q9UDY2-3ZO2_HUMANIsoformC1ofTightjunctionproteinZO-2OS=HomosapiensGN=TJP2;Q9UDY2ZO2_HUMANTightjunctionproteinZO-2OS=HomosapiensGN=TJP2PE=1SV=2;F5H301F5H301_HUMANTightjunctionproteinZO-2OS=HomosapiensGN=TJP2PE=2SV=1;Q9UDY2-5ZO2_HUMANIsoformA3ofTightjunctionproteinZO-2OS=HomosapiensGN=TJP2;Q9UDY2-4ZO2_HUMANIsoformC2ofTightjunct…	F5H886F5H886_HUMANTightjunctionproteinZO-2OS=HomosapiensGN=TJP2PE=2SV=1	F5H886	TightjunctionproteinZO-2	TJP2	yes	no	0.777836	1.10812	28832.8	31950.2	78375	0	0	153410	0	114730	63063	0	0	0	0	0	61614	0	19989	38606	0	0	0	0	0	0	142310	0	0	0	0	0	50693	0	0	0	36358	0	0	0
448	AEQMFGEMEVWNAISER	2025.89	O75400-2PR40A_HUMANIsoform2ofPre-mRNA-processingfactor40homologAOS=HomosapiensGN=PRPF40A;O75400-3PR40A_HUMANIsoform3ofPre-mRNA-processingfactor40homologAOS=HomosapiensGN=PRPF40A;O75400PR40A_HUMANPre-mRNA-processingfactor40homologAOS=HomosapiensGN=PRPF40APE=1SV=2	O75400-2PR40A_HUMANIsoform2ofPre-mRNA-processingfactor40homologAOS=HomosapiensGN=PRPF40A	O75400	Isoform2ofPre-mRNA-processingfactor40homologA	PRPF40A	yes	no	0.35099	3.62881	4165.08	15114.3	0	0	0	48041	0	0	0	58929	120750	0	0	44290	10916	0	0	0	0	0	0	0	0	0	0	0	0	51799	0	0	0	0	0	0	0	0	0	0
449	AERDELAGVMIFSTMEPEAPDLDLVEIEQK	3374.63	B3KXH8B3KXH8_HUMANSortingnexin-9OS=HomosapiensGN=SNX9PE=2SV=1;Q9Y5X1SNX9_HUMANSortingnexin-9OS=HomosapiensGN=SNX9PE=1SV=1	B3KXH8B3KXH8_HUMANSortingnexin-9OS=HomosapiensGN=SNX9PE=2SV=1	B3KXH8	Sortingnexin-9	SNX9	yes	no	0.709785	0.500022	53535.1	26768.7	0	0	0	0	0	587360	0	0	0	0	0	0	0	0	0	0	169560	0	0	0	0	0	0	0	177470	0	150000	0	0	0	0	0	0	0	0	0
450	AERPEDLNLPNAVITR	1806.96	Q9NRF9DPOE3_HUMANDNApolymeraseepsilonsubunit3OS=HomosapiensGN=POLE3PE=1SV=1	Q9NRF9DPOE3_HUMANDNApolymeraseepsilonsubunit3OS=HomosapiensGN=POLE3PE=1SV=1	Q9NRF9	DNApolymeraseepsilonsubunit3	POLE3	yes	yes	0.0743209	1.54742	71470.2	110595	138380	180890	77849	179190	107460	301580	150480	97889	268890	118240	149600	0	91930	151070	0	109510	144270	165110	0	104470	109070	0	108880	0	155670	143890	119360	0	152930	65532	120520	83786	104970	62098	116350	0
451	AESDGSLLLESK	1247.62	Q6IN85P4R3A_HUMANSerine/threonine-proteinphosphatase4regulatorysubunit3AOS=HomosapiensGN=SMEK1PE=1SV=1;G3V5A2G3V5A2_HUMANSerine/threonine-proteinphosphatase4regulatorysubunit3A(Fragment)OS=HomosapiensGN=SMEK1PE=2SV=1;Q6IN85-5P4R3A_HUMANIsoform5ofSerine/threonine-proteinphosphatase4regulatorysubunit3AOS=HomosapiensGN=SMEK1;H0YIY8H0YIY8_HUMANSerine/threonine-proteinphosphatase4regulatorysubunit3A(F…	Q6IN85P4R3A_HUMANSerine/threonine-proteinphosphatase4regulatorysubunit3AOS=HomosapiensGN=SMEK1PE=1SV=1	Q6IN85	Serine/threonine-proteinphosphatase4regulatorysubunit3A	SMEK1	yes	no	0.0836932	901.988	138.72	125124	0	0	0	1008200	0	0	0	0	0	0	0	0	0	0	0	0	0	0	0	0	0	0	0	363470	0	0	0	0	0	0	0	0	0	0	0	0
452	AESEEGPDVLR	1200.56	Q15437SC23B_HUMANProteintransportproteinSec23BOS=HomosapiensGN=SEC23BPE=1SV=2;Q5QPE1Q5QPE1_HUMANProteintransportproteinSec23B(Fragment)OS=HomosapiensGN=SEC23BPE=4SV=1	Q15437SC23B_HUMANProteintransportproteinSec23BOS=HomosapiensGN=SEC23BPE=1SV=2	Q15437	ProteintransportproteinSec23B	SEC23B	yes	no	0.108894	1.19967	128680	154373	299820	0	305140	0	309960	364300	373930	229660	298970	249230	206110	649550	188890	0	0	166070	327450	167630	110010	251390	228370	0	0	125760	345340	0	0	234030	343320	218950	211580	0	135310	0	0	0
453	AESEEMETSQAGSK	1482.61	P34932HSP74_HUMANHeatshock70kDaprotein4OS=HomosapiensGN=HSPA4PE=1SV=4	P34932HSP74_HUMANHeatshock70kDaprotein4OS=HomosapiensGN=HSPA4PE=1SV=4	P34932	Heatshock70kDaprotein4	HSPA4	yes	yes	0.0446101	1.66405	33349.9	55496	39814	98156	62069	76918	74903	89663	56628	56997	143140	51714	71578	0	38009	88659	16502	89170	70521	66246	24330	44664	88453	0	0	17241	44828	56844	63069	50539	55725	41700	71153	21293	71108	49061	51049	0
454	AESFMFR	886.401	Q13126-4MTAP_HUMANIsoform4ofS-methyl-5-thioadenosinephosphorylaseOS=HomosapiensGN=MTAP;Q13126MTAP_HUMANS-methyl-5-thioadenosinephosphorylaseOS=HomosapiensGN=MTAPPE=1SV=2;B4DUC8B4DUC8_HUMANS-methyl-5-thioadenosinephosphorylaseOS=HomosapiensGN=MTAPPE=2SV=1;Q13126-3MTAP_HUMANIsoform3ofS-methyl-5-thioadenosinephosphorylaseOS=HomosapiensGN=MTAP;Q13126-2MTAP_HUMANIsoform2ofS-methyl-5-thioadenosinephosp…	Q13126-4MTAP_HUMANIsoform4ofS-methyl-5-thioadenosinephosphorylaseOS=HomosapiensGN=MTAP	Q13126	Isoform4ofS-methyl-5-thioadenosinephosphorylase	MTAP	yes	no	0.0313635	2.59505	63709.6	165330	211000	189230	123130	280370	126630	0	67765	159880	201220	149640	154880	154550	344180	271940	0	60342	214380	165170	0	114630	161530	52420	0	75033	0	164450	232310	152270	144380	129040	181400	90468	103430	153960	204040	0
455	AESIIIR	800.476	Q8TAT6NPL4_HUMANNuclearproteinlocalizationprotein4homologOS=HomosapiensGN=NPLOC4PE=1SV=3;Q8TAT6-2NPL4_HUMANIsoform2ofNuclearproteinlocalizationprotein4homologOS=HomosapiensGN=NPLOC4;I3L4U9I3L4U9_HUMANNuclearproteinlocalizationprotein4homologOS=HomosapiensGN=NPLOC4PE=4SV=1	Q8TAT6NPL4_HUMANNuclearproteinlocalizationprotein4homologOS=HomosapiensGN=NPLOC4PE=1SV=3	Q8TAT6	Nuclearproteinlocalizationprotein4homolog	NPLOC4	yes	no	0.436313	1.84109	21521.6	39623.3	0	0	0	0	48354	167750	0	0	163240	0	52204	0	96713	0	0	0	0	0	42862	0	72873	0	67462	0	171080	0	0	0	0	0	75696	0	0	0	0	0
456	AESSDKLYR	1067.52	P09874PARP1_HUMANPoly[ADP-ribose]polymerase1OS=HomosapiensGN=PARP1PE=1SV=4;Q5VX84Q5VX84_HUMANPoly(ADP-ribose)polymerase1OS=HomosapiensGN=PARP1PE=4SV=1;Q5VX85Q5VX85_HUMANPoly(ADP-ribose)polymerase1OS=HomosapiensGN=PARP1PE=4SV=1	P09874PARP1_HUMANPoly[ADP-ribose]polymerase1OS=HomosapiensGN=PARP1PE=1SV=4	P09874	Poly[ADP-ribose]polymerase1	PARP1	yes	no	0.000281304	69.1414	3676.72	254213	0	0	0	792590	480470	0	0	0	573200	308220	0	0	223120	463370	38918	0	143910	611040	0	306120	304880	0	0	46434	0	601060	579670	0	0	0	0	0	284500	0	506250	0
457	AESSSDEAVADTSR	1423.61	Q16363-2LAMA4_HUMANIsoform2ofLamininsubunitalpha-4OS=HomosapiensGN=LAMA4;Q16363LAMA4_HUMANLamininsubunitalpha-4OS=HomosapiensGN=LAMA4PE=1SV=4;H0YAP9H0YAP9_HUMANLamininsubunitalpha-4(Fragment)OS=HomosapiensGN=LAMA4PE=4SV=1	Q16363-2LAMA4_HUMANIsoform2ofLamininsubunitalpha-4OS=HomosapiensGN=LAMA4	Q16363	Isoform2ofLamininsubunitalpha-4	LAMA4	yes	no	0.646579	0.844553	79185.8	66876.6	57197	89794	87406	62866	97203	240490	145880	72787	231120	65659	89173	65515	53155	86638	22825	40992	0	85725	17429	57003	77756	113890	103430	0	75484	113810	116030	48282	45731	90869	61767	144300	27736	97763	109410	0
458	AESTPEIAEQR	1229.59	C9JFE4C9JFE4_HUMANCOP9signalosomecomplexsubunit1OS=HomosapiensGN=GPS1PE=4SV=2;Q13098-5CSN1_HUMANIsoform4ofCOP9signalosomecomplexsubunit1OS=HomosapiensGN=GPS1;Q13098CSN1_HUMANCOP9signalosomecomplexsubunit1OS=HomosapiensGN=GPS1PE=1SV=4;Q13098-7CSN1_HUMANIsoform2ofCOP9signalosomecomplexsubunit1OS=HomosapiensGN=GPS1;Q13098-6CSN1_HUMANIsoform3ofCOP9signalosomecomplexsubunit1OS=HomosapiensGN=GPS1	C9JFE4C9JFE4_HUMANCOP9signalosomecomplexsubunit1OS=HomosapiensGN=GPS1PE=4SV=2	C9JFE4	COP9signalosomecomplexsubunit1	GPS1	yes	no	0.171622	191.984	138.72	26632.1	0	0	0	0	0	0	0	0	0	0	0	0	0	0	0	0	0	0	0	0	0	0	0	0	0	0	0	0	0	0	0	0	107890	0	0	0
459	AETECQNTEYQQLLDIK	2081.96	P13645K1C10_HUMANKeratin,typeIcytoskeletal10OS=HomosapiensGN=KRT10PE=1SV=6;CON__P13645	P13645K1C10_HUMANKeratin,typeIcytoskeletal10OS=HomosapiensGN=KRT10PE=1SV=6	P13645	Keratin,typeIcytoskeletal10	KRT10	yes	no	0.884479	0.290774	4.76002e+06	1.38409e+06	3451800	6204100	2999000	2814700	3394200	416090	251670	2455000	278590	2945900	2156900	3052900	1339300	3504000	500440	489040	2176200	2360100	586730	4023400	2947100	16817000	3144700	4958500	3027300	2355800	797130	12742000	2711900	2770800	2551400	201750	1837400	910120	2600600	0
460	AETLEFNDVYQEVK	1683.8	Q08945SSRP1_HUMANFACTcomplexsubunitSSRP1OS=HomosapiensGN=SSRP1PE=1SV=1	Q08945SSRP1_HUMANFACTcomplexsubunitSSRP1OS=HomosapiensGN=SSRP1PE=1SV=1	Q08945	FACTcomplexsubunitSSRP1	SSRP1	yes	yes	0.0633913	2.49348	121391	302685	0	0	0	733440	544110	0	0	0	773930	262440	0	259330	320250	0	0	361030	317990	417780	0	218730	0	0	713410	0	464300	0	558170	0	0	0	288590	0	275440	0	0	0
461	AETLMTVTDPVHDIAFAPNLGR	2367.19	K7ELV2K7ELV2_HUMANNucleoporinSEH1(Fragment)OS=HomosapiensGN=SEH1LPE=4SV=1;Q96EE3SEH1_HUMANNucleoporinSEH1OS=HomosapiensGN=SEH1LPE=1SV=3;Q96EE3-1SEH1_HUMANIsoformBofNucleoporinSEH1OS=HomosapiensGN=SEH1L	K7ELV2K7ELV2_HUMANNucleoporinSEH1(Fragment)OS=HomosapiensGN=SEH1LPE=4SV=1	K7ELV2	NucleoporinSEH1(Fragment)	SEH1L	yes	no	0.409709	0.384957	141764	54573.1	111320	322070	117800	0	205180	238590	137720	205750	176590	117420	0	199420	0	321130	0	144340	205000	46144	34295	0	52249	0	259820	0	201700	211550	0	393640	0	0	0	0	0	0	0	0
462	AETVADTRR	1017.52	O60493SNX3_HUMANSortingnexin-3OS=HomosapiensGN=SNX3PE=1SV=3;O60493-2SNX3_HUMANIsoform2ofSortingnexin-3OS=HomosapiensGN=SNX3;O60493-4SNX3_HUMANIsoform4ofSortingnexin-3OS=HomosapiensGN=SNX3;O60493-3SNX3_HUMANIsoform3ofSortingnexin-3OS=HomosapiensGN=SNX3	O60493SNX3_HUMANSortingnexin-3OS=HomosapiensGN=SNX3PE=1SV=3	O60493	Sortingnexin-3	SNX3	yes	no	0.135159	0.00385071	36024.5	138.72	0	301820	0	0	0	92924	0	0	0	143270	15552	0	0	0	0	0	0	0	0	0	0	0	0	0	0	0	0	0	0	0	0	0	0	0	0	0
463	AEVAAEFLNDR	1233.6	Q8TBC4-2UBA3_HUMANIsoform2ofNEDD8-activatingenzymeE1catalyticsubunitOS=HomosapiensGN=UBA3;Q8TBC4UBA3_HUMANNEDD8-activatingenzymeE1catalyticsubunitOS=HomosapiensGN=UBA3PE=1SV=2;F8W8D4F8W8D4_HUMANNEDD8-activatingenzymeE1catalyticsubunitOS=HomosapiensGN=UBA3PE=2SV=1	Q8TBC4-2UBA3_HUMANIsoform2ofNEDD8-activatingenzymeE1catalyticsubunitOS=HomosapiensGN=UBA3	Q8TBC4	Isoform2ofNEDD8-activatingenzymeE1catalyticsubunit	UBA3	yes	no	0.148041	8.85793	6498.08	57559.6	0	69953	0	0	0	0	62470	0	0	0	60875	0	257480	0	0	0	200880	0	0	0	0	0	0	0	0	0	0	0	0	0	0	0	168220	0	0	0
464	AEVLISTVGPEDCVVPFLTRPK	2426.29	P56192SYMC_HUMANMethionine--tRNAligase,cytoplasmicOS=HomosapiensGN=MARSPE=1SV=2;B3KVK7B3KVK7_HUMANMethionine--tRNAligase,cytoplasmicOS=HomosapiensGN=MARSPE=2SV=1;F8VS26F8VS26_HUMANMethionine--tRNAligase,cytoplasmicOS=HomosapiensGN=MARSPE=2SV=1;F8W0M7F8W0M7_HUMANMethionine--tRNAligase,cytoplasmicOS=HomosapiensGN=MARSPE=2SV=1;F8W0S4F8W0S4_HUMANMethionine--tRNAligase,cytoplasmicOS=HomosapiensGN=MARS…	P56192SYMC_HUMANMethionine--tRNAligase,cytoplasmicOS=HomosapiensGN=MARSPE=1SV=2	P56192	Methionine--tRNAligase,cytoplasmic	MARS	yes	no	0.472119	1.46549	23185	33977.4	0	0	0	0	0	0	0	0	0	0	0	165630	74333	217810	0	87879	119630	188700	34011	0	0	0	0	0	0	0	0	0	112100	47485	41419	0	0	0	0	0
465	AEVPGATGGDSPHLQPAEPPGEPR	2365.13	Q9P2K5-2MYEF2_HUMANIsoform2ofMyelinexpressionfactor2OS=HomosapiensGN=MYEF2;Q9P2K5MYEF2_HUMANMyelinexpressionfactor2OS=HomosapiensGN=MYEF2PE=1SV=3;Q9P2K5-4MYEF2_HUMANIsoform4ofMyelinexpressionfactor2OS=HomosapiensGN=MYEF2	Q9P2K5-2MYEF2_HUMANIsoform2ofMyelinexpressionfactor2OS=HomosapiensGN=MYEF2	Q9P2K5	Isoform2ofMyelinexpressionfactor2	MYEF2	yes	no	0.200473	1.60036	142017	227279	177650	357200	233770	468980	397200	327510	216730	154080	445450	141630	141950	98246	331600	279430	35287	172360	205630	241600	109560	213440	195990	0	117270	0	279800	233430	352570	289700	194940	168570	136400	163090	255970	88583	182630	0
466	AEVQNLGGELVVSGVDSAMSLIQAAK	2585.34	P35221CTNA1_HUMANCateninalpha-1OS=HomosapiensGN=CTNNA1PE=1SV=1;F8W845F8W845_HUMANCateninalpha-1OS=HomosapiensGN=CTNNA1PE=2SV=1;Q8N1C0Q8N1C0_HUMANCTNNA1proteinOS=HomosapiensGN=CTNNA1PE=2SV=1	P35221CTNA1_HUMANCateninalpha-1OS=HomosapiensGN=CTNNA1PE=1SV=1	P35221	Cateninalpha-1	CTNNA1	yes	no	0.880223	0.861978	19070.7	16438.6	0	0	0	0	45902	0	0	12388	127770	0	0	75565	0	95405	0	0	35268	89088	0	0	0	0	72622	0	24163	61140	19030	55759	71160	0	0	4306.1	0	0	57844	0
467	AEVQVLVLDGR	1197.67	P40429RL13A_HUMAN60SribosomalproteinL13aOS=HomosapiensGN=RPL13APE=1SV=2	P40429RL13A_HUMAN60SribosomalproteinL13aOS=HomosapiensGN=RPL13APE=1SV=2	P40429	60SribosomalproteinL13a	RPL13A	yes	yes	0.04703	1.3355	177800	237452	119060	269850	195540	433510	396440	364370	210810	179470	397320	0	67580	409390	212130	369060	25957	92650	351850	340300	130010	52713	47898	43658	270260	81876	327020	291410	305810	478140	226070	47037	35160	0	115830	83822	313970	0
468	AEVSQPR	785.403	P22314UBA1_HUMANUbiquitin-likemodifier-activatingenzyme1OS=HomosapiensGN=UBA1PE=1SV=3;Q5JRR9Q5JRR9_HUMANUbiquitin-likemodifier-activatingenzyme1(Fragment)OS=HomosapiensGN=UBA1PE=4SV=1;Q5JRS0Q5JRS0_HUMANUbiquitin-likemodifier-activatingenzyme1(Fragment)OS=HomosapiensGN=UBA1PE=4SV=1;Q5JRS2Q5JRS2_HUMANUbiquitin-likemodifier-activatingenzyme1(Fragment)OS=HomosapiensGN=UBA1PE=4SV=1;Q5JRS1Q5JRS1_HUMANU…	P22314UBA1_HUMANUbiquitin-likemodifier-activatingenzyme1OS=HomosapiensGN=UBA1PE=1SV=3	P22314	Ubiquitin-likemodifier-activatingenzyme1	UBA1	yes	no	0.882297	0.5389	101325	54604	291050	19147	362240	0	326870	787550	28861	321680	0	0	0	0	399070	0	0	0	79562	0	0	0	0	0	37431	146090	311440	0	0	0	311360	0	296370	268920	0	0	381640	0
469	AEVVETTQVYTEEETRR	2038.98	Q15149PLEC_HUMANPlectinOS=HomosapiensGN=PLECPE=1SV=3;Q15149-7PLEC_HUMANIsoform7ofPlectinOS=HomosapiensGN=PLEC;Q15149-8PLEC_HUMANIsoform8ofPlectinOS=HomosapiensGN=PLEC;Q15149-9PLEC_HUMANIsoform9ofPlectinOS=HomosapiensGN=PLEC;Q15149-5PLEC_HUMANIsoform5ofPlectinOS=HomosapiensGN=PLEC;Q15149-4PLEC_HUMANIsoform4ofPlectinOS=HomosapiensGN=PLEC;Q15149-6PLEC_HUMANIsoform6ofPlectinOS=HomosapiensGN=PLEC;Q151…	Q15149PLEC_HUMANPlectinOS=HomosapiensGN=PLECPE=1SV=3	Q15149	Plectin	PLEC	yes	no	0.436098	0.630106	288743	181939	287890	888370	254430	280940	207050	394690	328410	131830	350710	152310	239450	209330	0	312810	34548	97010	123640	124490	70541	270980	186560	824660	284500	354560	165000	146990	0	213940	383340	149990	245390	227600	0	448900	285370	0
470	AEWLLAVR	956.544	Q9NRN7ADPPT_HUMANL-aminoadipate-semialdehydedehydrogenase-phosphopantetheinyltransferaseOS=HomosapiensGN=AASDHPPTPE=1SV=2;B4DDW7B4DDW7_HUMANL-aminoadipate-semialdehydedehydrogenase-phosphopantetheinyltransferaseOS=HomosapiensGN=AASDHPPTPE=2SV=1	Q9NRN7ADPPT_HUMANL-aminoadipate-semialdehydedehydrogenase-phosphopantetheinyltransferaseOS=HomosapiensGN=AASDHPPTPE=1SV=2	Q9NRN7	L-aminoadipate-semialdehydedehydrogenase-phosphopantetheinyltransferase	AASDHPPT	yes	no	0.0489602	3.8238	18375.5	70264.4	0	97118	68862	116970	67663	0	42263	52555	185610	67554	80174	0	0	90730	0	48248	181040	82251	0	43934	0	0	0	0	0	54762	78001	55239	0	36674	0	0	63045	82371	39369	0
471	AEYEGDGIPTVFVAVAGR	1849.92	P22234PUR6_HUMANMultifunctionalproteinADE2OS=HomosapiensGN=PAICSPE=1SV=3;E9PBS1E9PBS1_HUMANPhosphoribosylaminoimidazolecarboxylase(Fragment)OS=HomosapiensGN=PAICSPE=2SV=1;P22234-2PUR6_HUMANIsoform2ofMultifunctionalproteinADE2OS=HomosapiensGN=PAICS;D6RF62D6RF62_HUMANPhosphoribosylaminoimidazolecarboxylaseOS=HomosapiensGN=PAICSPE=4SV=1	P22234PUR6_HUMANMultifunctionalproteinADE2OS=HomosapiensGN=PAICSPE=1SV=3	P22234	MultifunctionalproteinADE2	PAICS	yes	no	0.019878	2.18332	78911.9	172290	171240	317870	105970	242130	318890	142970	105730	0	659020	88907	65560	0	164470	162790	0	48815	243970	187810	25789	61248	57712	0	163390	50650	243290	195090	165710	193460	159440	74162	43839	0	0	70951	243950	0
472	AEYLASIFGTEK	1327.67	Q01081U2AF1_HUMANSplicingfactorU2AF35kDasubunitOS=HomosapiensGN=U2AF1PE=1SV=3;Q01081-2U2AF1_HUMANIsoform2ofSplicingfactorU2AF35kDasubunitOS=HomosapiensGN=U2AF1;K7EJH3K7EJH3_HUMANSplicingfactorU2AF26kDasubunitOS=HomosapiensGN=U2AF1L4PE=4SV=1;K7EJM7K7EJM7_HUMANSplicingfactorU2AF26kDasubunitOS=HomosapiensGN=U2AF1L4PE=4SV=1;Q01081-3U2AF1_HUMANIsoform3ofSplicingfactorU2AF35kDasubunitOS=HomosapiensGN=U…	Q01081U2AF1_HUMANSplicingfactorU2AF35kDasubunitOS=HomosapiensGN=U2AF1PE=1SV=3	Q01081	SplicingfactorU2AF35kDasubunit	U2AF1	yes	no	0.588347	0.980941	267102	262011	203190	332540	409290	603240	457870	628740	165040	409230	767470	214820	154560	327950	0	406940	29196	219560	517350	421040	0	0	0	0	657110	0	409360	0	301150	486890	332120	148450	163710	254610	204400	0	392620	0
473	AEYLASIFGTEKDK	1570.79	Q01081U2AF1_HUMANSplicingfactorU2AF35kDasubunitOS=HomosapiensGN=U2AF1PE=1SV=3;Q01081-2U2AF1_HUMANIsoform2ofSplicingfactorU2AF35kDasubunitOS=HomosapiensGN=U2AF1;K7EJH3K7EJH3_HUMANSplicingfactorU2AF26kDasubunitOS=HomosapiensGN=U2AF1L4PE=4SV=1;K7EJM7K7EJM7_HUMANSplicingfactorU2AF26kDasubunitOS=HomosapiensGN=U2AF1L4PE=4SV=1;Q01081-3U2AF1_HUMANIsoform3ofSplicingfactorU2AF35kDasubunitOS=HomosapiensGN=U…	Q01081U2AF1_HUMANSplicingfactorU2AF35kDasubunitOS=HomosapiensGN=U2AF1PE=1SV=3	Q01081	SplicingfactorU2AF35kDasubunit	U2AF1	yes	no	0.21146	0.908773	294210	267370	284430	341600	255010	556260	468470	537720	179420	428490	431080	197750	226010	407030	262880	402240	23164	576530	388860	503460	49437	241240	241860	41856	612210	66532	233550	307500	430520	522110	453520	318230	317050	172560	214610	151310	315130	0
474	AFAAGADIK	862.455	P30084ECHM_HUMANEnoyl-CoAhydratase,mitochondrialOS=HomosapiensGN=ECHS1PE=1SV=4	P30084ECHM_HUMANEnoyl-CoAhydratase,mitochondrialOS=HomosapiensGN=ECHS1PE=1SV=4	P30084	Enoyl-CoAhydratase,mitochondrial	ECHS1	yes	yes	0.319234	0.914173	419201	383222	485850	655850	436300	525770	584430	166690	355910	459470	350720	397040	0	1573400	433490	778040	77398	424700	547640	373320	872710	383250	552150	376060	838720	308090	584290	446450	454400	273030	599160	600090	535180	153540	269600	277880	447870	0
475	AFADAMEVIPSTLAENAGLNPISTVTELR	3029.54	P50991-2TCPD_HUMANIsoform2ofT-complexprotein1subunitdeltaOS=HomosapiensGN=CCT4;P50991TCPD_HUMANT-complexprotein1subunitdeltaOS=HomosapiensGN=CCT4PE=1SV=4;B7Z9L0B7Z9L0_HUMANT-complexprotein1subunitdeltaOS=HomosapiensGN=CCT4PE=2SV=1;B7Z2F4B7Z2F4_HUMANT-complexprotein1subunitdeltaOS=HomosapiensGN=CCT4PE=2SV=1	P50991-2TCPD_HUMANIsoform2ofT-complexprotein1subunitdeltaOS=HomosapiensGN=CCT4	P50991	Isoform2ofT-complexprotein1subunitdelta	CCT4	yes	no	0.953048	0.877573	210240	184501	113980	962930	447530	1170400	1070600	46183	0	0	0	0	0	0	0	901740	0	0	552100	0	0	48470	0	87601	0	87756	0	0	0	1214400	0	0	53655	0	0	0	15703	0
476	AFAHLQVPER	1166.62	P98160PGBM_HUMANBasementmembrane-specificheparansulfateproteoglycancoreproteinOS=HomosapiensGN=HSPG2PE=1SV=4	P98160PGBM_HUMANBasementmembrane-specificheparansulfateproteoglycancoreproteinOS=HomosapiensGN=HSPG2PE=1SV=4	P98160	Basementmembrane-specificheparansulfateproteoglycancoreprotein	HSPG2	yes	yes	0.098482	0.621811	178997	111302	136860	303490	168840	0	183900	152840	193500	169660	301340	169730	195240	554350	0	170440	31362	83513	0	134530	51691	88569	165010	359800	123500	110500	149470	117100	410450	118160	149010	102550	155970	203790	0	211470	224630	0
477	AFALEVIK	889.527	F8WDN9F8WDN9_HUMANInorganicpyrophosphatase2,mitochondrialOS=HomosapiensGN=PPA2PE=2SV=1;Q9H2U2-3IPYR2_HUMANIsoform3ofInorganicpyrophosphatase2,mitochondrialOS=HomosapiensGN=PPA2;E2QRM6E2QRM6_HUMANInorganicpyrophosphatase2,mitochondrialOS=HomosapiensGN=PPA2PE=2SV=1;Q9H2U2IPYR2_HUMANInorganicpyrophosphatase2,mitochondrialOS=HomosapiensGN=PPA2PE=1SV=2;Q9H2U2-2IPYR2_HUMANIsoform2ofInorganicpyrophospha…	F8WDN9F8WDN9_HUMANInorganicpyrophosphatase2,mitochondrialOS=HomosapiensGN=PPA2PE=2SV=1	F8WDN9	Inorganicpyrophosphatase2,mitochondrial	PPA2	yes	no	0.0145814	1.70711	40444.3	69043	108130	0	105420	82172	73308	0	55690	69260	165330	75891	81121	102110	87107	0	11413	224420	58157	81992	40746	108500	63413	45110	60308	35224	99117	0	42069	0	0	107650	75683	0	68995	0	76153	0
478	AFALNDLDDYEK	1412.65	B1AH89B1AH89_HUMANTubulintyrosineligase-likefamily,member12OS=HomosapiensGN=TTLL12PE=4SV=1;Q14166TTL12_HUMANTubulin--tyrosineligase-likeprotein12OS=HomosapiensGN=TTLL12PE=1SV=2	B1AH89B1AH89_HUMANTubulintyrosineligase-likefamily,member12OS=HomosapiensGN=TTLL12PE=4SV=1	B1AH89	Tubulintyrosineligase-likefamily,member12	TTLL12	yes	no	0.0695105	13.0768	6768.27	88507.1	0	0	0	146490	0	0	0	0	616510	0	0	0	134510	0	0	72925	0	0	88168	0	0	0	0	74743	0	194950	0	0	0	0	0	0	0	0	0	0
479	AFALWSAVTPLTFTR	1679.9	P14780MMP9_HUMANMatrixmetalloproteinase-9OS=HomosapiensGN=MMP9PE=1SV=3	P14780MMP9_HUMANMatrixmetalloproteinase-9OS=HomosapiensGN=MMP9PE=1SV=3	P14780	Matrixmetalloproteinase-9	MMP9	yes	yes	0.969692	2.50127	9837.81	24607.1	21511	0	30659	0	0	0	293620	21152	0	11806	12026	0	0	42113	0	0	0	38640	0	15012	10621	0	0	0	18079	17616	0	106690	26001	12117	18711	0	0	0	24002	0
480	AFAMIIDKLEEDINSSMTNSTAASRPPVTLR	3377.7	Q15365PCBP1_HUMANPoly(rC)-bindingprotein1OS=HomosapiensGN=PCBP1PE=1SV=2	Q15365PCBP1_HUMANPoly(rC)-bindingprotein1OS=HomosapiensGN=PCBP1PE=1SV=2	Q15365	Poly(rC)-bindingprotein1	PCBP1	yes	yes	0.570242	1.05365	490072	516364	292010	882410	743640	1334300	1002100	1553600	564530	565100	1589000	150080	256200	712580	286670	1066200	0	104350	918270	672520	0	220420	173090	0	789730	111890	458880	585550	803890	1316200	586300	225070	200100	30397	0	76109	416910	0
481	AFAMIIDKLEEDISSSMTNSTAASRPPVTLR	3350.68	Q15366-6PCBP2_HUMANIsoform6ofPoly(rC)-bindingprotein2OS=HomosapiensGN=PCBP2;Q15366-3PCBP2_HUMANIsoform3ofPoly(rC)-bindingprotein2OS=HomosapiensGN=PCBP2;Q15366PCBP2_HUMANPoly(rC)-bindingprotein2OS=HomosapiensGN=PCBP2PE=1SV=1;Q15366-2PCBP2_HUMANIsoform2ofPoly(rC)-bindingprotein2OS=HomosapiensGN=PCBP2;Q15366-4PCBP2_HUMANIsoform4ofPoly(rC)-bindingprotein2OS=HomosapiensGN=PCBP2;H3BRU6H3BRU6_HUMANPoly(…	Q15366-6PCBP2_HUMANIsoform6ofPoly(rC)-bindingprotein2OS=HomosapiensGN=PCBP2	Q15366	Isoform6ofPoly(rC)-bindingprotein2	PCBP2	yes	no	0.187319	1.64211	327638	538016	205410	860000	502620	809440	850800	1277000	1255300	726810	1418400	130520	134890	457550	266180	647690	0	76605	1177000	582400	0	109290	99871	77925	614480	124410	486360	475090	449590	211920	928740	207470	159230	27008	58636	52273	62871	0
482	AFAVGVQQVLLK	1271.76	O95373IPO7_HUMANImportin-7OS=HomosapiensGN=IPO7PE=1SV=1	O95373IPO7_HUMANImportin-7OS=HomosapiensGN=IPO7PE=1SV=1	O95373	Importin-7	IPO7	yes	yes	0.00814173	1.83447	65526.6	120206	133100	205680	141880	134230	174440	123330	134520	121570	190090	84106	94144	84447	92450	119400	0	121270	142290	99928	57866	97540	144510	0	90720	78251	195910	170690	124280	93820	166690	100870	166220	0	98492	39857	166740	0
483	AFCDLSQPQTLEELNTVLK	2205.1	P22079-2PERL_HUMANIsoform2ofLactoperoxidaseOS=HomosapiensGN=LPO;F5H386F5H386_HUMANLactoperoxidaseOS=HomosapiensGN=LPOPE=2SV=1;P22079PERL_HUMANLactoperoxidaseOS=HomosapiensGN=LPOPE=1SV=2	P22079-2PERL_HUMANIsoform2ofLactoperoxidaseOS=HomosapiensGN=LPO	P22079	Isoform2ofLactoperoxidase	LPO	yes	no	0.139672	0.0047127	29435.4	138.72	0	0	0	0	0	0	0	0	0	0	39398	289060	0	0	0	0	0	0	0	0	0	0	0	0	0	0	0	0	0	0	0	33203	0	0	0	0
484	AFDITYVR	983.508	P11047LAMC1_HUMANLamininsubunitgamma-1OS=HomosapiensGN=LAMC1PE=1SV=3	P11047LAMC1_HUMANLamininsubunitgamma-1OS=HomosapiensGN=LAMC1PE=1SV=3	P11047	Lamininsubunitgamma-1	LAMC1	yes	yes	0.800918	1.22361	81112.3	99249.6	172240	223320	297100	102900	0	0	0	115780	339570	146180	0	0	48179	0	14409	112990	126920	0	0	0	0	239080	136270	83312	99121	0	0	164640	0	0	0	0	0	287240	86498	0
485	AFDQDGDGHITVDELRR	1942.91	Q9NZT1CALL5_HUMANCalmodulin-likeprotein5OS=HomosapiensGN=CALML5PE=1SV=2	Q9NZT1CALL5_HUMANCalmodulin-likeprotein5OS=HomosapiensGN=CALML5PE=1SV=2	Q9NZT1	Calmodulin-likeprotein5	CALML5	yes	yes	0.0333597	0.0677947	235726	15981	127320	252240	0	0	0	0	0	0	80957	0	200950	883360	0	0	0	0	0	123360	0	149340	132120	324300	554970	109150	171300	87124	0	341840	60472	129850	139980	0	0	0	0	0
486	AFDQGADAIYDHINEGK	1862.84	Q9UDW1QCR9_HUMANCytochromeb-c1complexsubunit9OS=HomosapiensGN=UQCR10PE=1SV=3	Q9UDW1QCR9_HUMANCytochromeb-c1complexsubunit9OS=HomosapiensGN=UQCR10PE=1SV=3	Q9UDW1	Cytochromeb-c1complexsubunit9	UQCR10	yes	yes	0.425777	2.67863	42072	112695	0	0	0	0	0	0	258720	283220	0	0	330690	0	0	0	40196	193640	0	0	177720	0	301970	0	0	0	0	0	0	227430	291790	395140	0	0	0	153500	0	0
487	AFDSGIIPMEFVNK	1566.78	P53396-2ACLY_HUMANIsoform2ofATP-citratesynthaseOS=HomosapiensGN=ACLY;P53396ACLY_HUMANATP-citratesynthaseOS=HomosapiensGN=ACLYPE=1SV=3;B4E3P0B4E3P0_HUMANATP-citratesynthaseOS=HomosapiensGN=ACLYPE=2SV=1	P53396-2ACLY_HUMANIsoform2ofATP-citratesynthaseOS=HomosapiensGN=ACLY	P53396	Isoform2ofATP-citratesynthase	ACLY	yes	no	0.0121155	2.21297	148364	328324	318750	507450	323320	731910	391440	0	347600	306820	686680	276770	188090	144070	139220	399330	74090	147620	422030	422880	132440	173100	331020	85254	346950	78598	379090	374130	529480	325040	210000	381550	289560	0	209690	181190	281570	0
488	AFEGPILLDMR	1260.65	O60281-2ZN292_HUMANIsoform2ofZincfingerprotein292OS=HomosapiensGN=ZNF292;J3KNV1J3KNV1_HUMANZincfingerprotein292OS=HomosapiensGN=ZNF292PE=4SV=1	O60281-2ZN292_HUMANIsoform2ofZincfingerprotein292OS=HomosapiensGN=ZNF292	O60281	Isoform2ofZincfingerprotein292	ZNF292	yes	no	0.403263	0.642423	97471.4	62617.9	177530	450100	241300	441800	371230	0	0	354020	0	0	0	0	152840	448810	59369	175790	0	272530	0	356250	238120	0	0	0	442030	196450	0	369530	267800	260910	265950	0	0	155110	219290	0
489	AFFPCFDTPAVK	1398.66	A6NKB8A6NKB8_HUMANAminopeptidaseBOS=HomosapiensGN=RNPEPPE=2SV=1;Q9H4A4AMPB_HUMANAminopeptidaseBOS=HomosapiensGN=RNPEPPE=1SV=2;C9JMZ3C9JMZ3_HUMANAminopeptidaseB(Fragment)OS=HomosapiensGN=RNPEPPE=2SV=1	A6NKB8A6NKB8_HUMANAminopeptidaseBOS=HomosapiensGN=RNPEPPE=2SV=1	A6NKB8	AminopeptidaseB	RNPEP	yes	no	0.963938	0.881244	170953	150651	195160	428890	185750	334150	251150	147620	0	287450	414440	119520	113870	311070	79880	251860	43144	135430	109700	243930	73108	85430	159970	176370	408930	0	197470	149210	280810	211000	121190	183410	0	0	101670	131910	176000	0
490	AFFSEVER	983.471	Q9UQ80PA2G4_HUMANProliferation-associatedprotein2G4OS=HomosapiensGN=PA2G4PE=1SV=3;F8VTY8F8VTY8_HUMANProliferation-associatedprotein2G4OS=HomosapiensGN=PA2G4PE=2SV=1;F8VRZ3F8VRZ3_HUMANProliferation-associatedprotein2G4OS=HomosapiensGN=PA2G4PE=2SV=1;F8VR77F8VR77_HUMANProliferation-associatedprotein2G4OS=HomosapiensGN=PA2G4PE=2SV=1	Q9UQ80PA2G4_HUMANProliferation-associatedprotein2G4OS=HomosapiensGN=PA2G4PE=1SV=3	Q9UQ80	Proliferation-associatedprotein2G4	PA2G4	yes	no	0.105327	1.68708	784571	1.32363e+06	1183600	745280	1288900	1692600	1454700	1978600	2284800	1273700	1486700	994000	1160000	971180	1689100	1363300	138020	816330	1605900	1109800	276220	1025400	1019000	198040	1820100	654280	1141800	1093500	1928800	1270700	1029100	1356700	1445600	620630	1166500	1145100	1896900	0
491	AFGFSHLEALLDDSKELQR	2175.1	Q96FW1OTUB1_HUMANUbiquitinthioesteraseOTUB1OS=HomosapiensGN=OTUB1PE=1SV=2;F5GYJ8F5GYJ8_HUMANUbiquitinthioesteraseOTUB1OS=HomosapiensGN=OTUB1PE=2SV=1;F5GYN4F5GYN4_HUMANUbiquitinthioesteraseOTUB1OS=HomosapiensGN=OTUB1PE=2SV=1;F5H6Q1F5H6Q1_HUMANUbiquitinthioesteraseOTUB1OS=HomosapiensGN=OTUB1PE=2SV=1;J3KR44J3KR44_HUMANUbiquitinthioesteraseOTUB1OS=HomosapiensGN=OTUB1PE=4SV=1	Q96FW1OTUB1_HUMANUbiquitinthioesteraseOTUB1OS=HomosapiensGN=OTUB1PE=1SV=2	Q96FW1	UbiquitinthioesteraseOTUB1	OTUB1	yes	no	0.238763	1.2346	115401	142474	281960	354140	161110	266590	239420	0	0	152490	215610	0	0	231220	87456	236340	0	216300	368700	147560	14726	188640	113000	150060	154660	0	0	260770	363410	161500	203980	139340	128370	0	72804	94226	267230	0
492	AFGGQSLK	806.429	D6RFM5D6RFM5_HUMANSuccinatedehydrogenase[ubiquinone]flavoproteinsubunit,mitochondrialOS=HomosapiensGN=SDHAPE=2SV=1;E9PBJ5E9PBJ5_HUMANSuccinatedehydrogenase[ubiquinone]flavoproteinsubunit,mitochondrialOS=HomosapiensGN=SDHAPE=2SV=1;P31040DHSA_HUMANSuccinatedehydrogenase[ubiquinone]flavoproteinsubunit,mitochondrialOS=HomosapiensGN=SDHAPE=1SV=2	D6RFM5D6RFM5_HUMANSuccinatedehydrogenase[ubiquinone]flavoproteinsubunit,mitochondrialOS=HomosapiensGN=SDHAPE=2SV=1	D6RFM5	Succinatedehydrogenase[ubiquinone]flavoproteinsubunit,mitochondrial	SDHA	yes	no	0.521113	1.29561	660817	856161	0	0	0	1755700	1194300	620020	622890	1051300	1467300	0	927960	1763600	1029600	1321700	283290	808870	1674100	961640	412280	819070	1062700	449370	1806200	676330	1258000	1090800	0	1231700	995680	1220100	1007100	304410	0	828490	1306600	0
493	AFGPGLQGGSAGSPAR	1428.71	P21333-2FLNA_HUMANIsoform2ofFilamin-AOS=HomosapiensGN=FLNA;P21333FLNA_HUMANFilamin-AOS=HomosapiensGN=FLNAPE=1SV=4;Q5HY54Q5HY54_HUMANFilamin-AOS=HomosapiensGN=FLNAPE=2SV=1	P21333-2FLNA_HUMANIsoform2ofFilamin-AOS=HomosapiensGN=FLNA	P21333	Isoform2ofFilamin-A	FLNA	yes	no	0.323701	0.675179	1.0524e+06	710559	780360	1547800	703500	570570	859920	842460	889410	913650	1684000	689980	0	0	321940	1241200	198870	741000	402560	1019900	267420	0	663440	4650600	1322000	995640	819120	907050	1145000	1276100	890360	0	942260	769250	301200	1223600	1048400	0
494	AFGYYGPLR	1042.52	B4E241B4E241_HUMANSerine/arginine-rich-splicingfactor3OS=HomosapiensGN=SRSF3PE=2SV=1;P84103SRSF3_HUMANSerine/arginine-richsplicingfactor3OS=HomosapiensGN=SRSF3PE=1SV=1	B4E241B4E241_HUMANSerine/arginine-rich-splicingfactor3OS=HomosapiensGN=SRSF3PE=2SV=1	B4E241	Serine/arginine-rich-splicingfactor3	SRSF3	yes	no	0.776369	1.08422	2.33954e+06	2.53658e+06	2524700	3353000	2156200	6025900	3609400	4025200	2355900	2435100	4042200	1920600	3568200	4490200	3229600	2307700	196060	3443700	4865400	4220300	375300	3157000	2474600	338590	5381200	0	3308400	4372800	4252500	2547000	3219700	2306600	3300800	1944700	2153600	2267800	3600400	13755
495	AFHGLAGGTDVPFSEVVK	1829.93	B4DDT2B4DDT2_HUMANXylulosekinaseOS=HomosapiensGN=XYLBPE=2SV=1;O75191XYLB_HUMANXylulosekinaseOS=HomosapiensGN=XYLBPE=1SV=3	B4DDT2B4DDT2_HUMANXylulosekinaseOS=HomosapiensGN=XYLBPE=2SV=1	B4DDT2	Xylulosekinase	XYLB	yes	no	0.964485	1.22492	6956.64	8521.3	7765.9	12881	11659	29749	31593	47650	0	0	34700	9073.3	0	8412.4	0	6628.4	0	0	11684	12298	0	0	0	0	6053.7	0	15801	0	0	0	7657.2	0	0	0	0	0	0	0
496	AFHNEAQVNPER	1410.66	P17987TCPA_HUMANT-complexprotein1subunitalphaOS=HomosapiensGN=TCP1PE=1SV=1;F5H282F5H282_HUMANT-complexprotein1subunitalphaOS=HomosapiensGN=TCP1PE=2SV=1;E7EQR6E7EQR6_HUMANT-complexprotein1subunitalphaOS=HomosapiensGN=TCP1PE=2SV=1	P17987TCPA_HUMANT-complexprotein1subunitalphaOS=HomosapiensGN=TCP1PE=1SV=1	P17987	T-complexprotein1subunitalpha	TCP1	yes	no	0.29028	1.21887	659534	803884	940370	1185500	1072200	1388800	999290	836040	927390	1155500	889100	897350	740780	674670	1102200	1052700	197040	682140	877570	1006400	335940	855730	1008600	167920	1574200	43768	1304400	1003500	1388800	1331000	759480	853000	887940	560310	737470	401350	963630	0
497	AFIITGQTYTR	1269.67	P30566-2PUR8_HUMANIsoform2ofAdenylosuccinatelyaseOS=HomosapiensGN=ADSL;P30566PUR8_HUMANAdenylosuccinatelyaseOS=HomosapiensGN=ADSLPE=1SV=2;E7ERF4E7ERF4_HUMANAdenylosuccinatelyaseOS=HomosapiensGN=ADSLPE=2SV=1	P30566-2PUR8_HUMANIsoform2ofAdenylosuccinatelyaseOS=HomosapiensGN=ADSL	P30566	Isoform2ofAdenylosuccinatelyase	ADSL	yes	no	0.270243	1.29119	114971	148449	247770	139910	197070	296280	166430	308880	167960	271730	205180	191140	0	126080	181770	309950	0	97233	236010	0	87199	103150	196150	76448	276580	128630	213100	215680	216700	91770	217300	170380	0	146250	93536	145620	228580	0
498	AFIPLPSAVVQAVFGR	1670.95	Q9NRG7-2D39U1_HUMANIsoform2ofEpimerasefamilyproteinSDR39U1OS=HomosapiensGN=SDR39U1;G3V451G3V451_HUMANEpimerasefamilyproteinSDR39U1(Fragment)OS=HomosapiensGN=SDR39U1PE=2SV=1;G3V4N6G3V4N6_HUMANEpimerasefamilyproteinSDR39U1OS=HomosapiensGN=SDR39U1PE=2SV=1;G3V5T1G3V5T1_HUMANEpimerasefamilyproteinSDR39U1OS=HomosapiensGN=SDR39U1PE=2SV=1;G3V4Z0G3V4Z0_HUMANEpimerasefamilyproteinSDR39U1(Fragment)OS=Homosa…	Q9NRG7-2D39U1_HUMANIsoform2ofEpimerasefamilyproteinSDR39U1OS=HomosapiensGN=SDR39U1	Q9NRG7	Isoform2ofEpimerasefamilyproteinSDR39U1	SDR39U1	yes	no	0.646693	1.01246	18315.3	18543.4	0	22002	17898	67695	88644	99463	30513	19615	31525	0	0	14283	0	37897	0	0	15268	40973	0	0	0	0	15245	7372.7	16170	27117	28788	31192	23710	0	0	17757	0	0	14200	0
499	AFIQLWAFDAVK	1407.76	P02760AMBP_HUMANProteinAMBPOS=HomosapiensGN=AMBPPE=1SV=1	P02760AMBP_HUMANProteinAMBPOS=HomosapiensGN=AMBPPE=1SV=1	P02760	ProteinAMBP	AMBP	yes	yes	0.559181	0.626505	660662	413909	455020	2389300	47545	0	1745900	4867100	283540	0	0	27012	203130	0	0	0	0	0	0	5810400	0	0	178410	0	0	1448800	65009	0	0	0	0	0	0	0	0	3067400	0	0
500	AFITNIPFDVK	1263.69	P52272-2HNRPM_HUMANIsoform2ofHeterogeneousnuclearribonucleoproteinMOS=HomosapiensGN=HNRNPM;P52272HNRPM_HUMANHeterogeneousnuclearribonucleoproteinMOS=HomosapiensGN=HNRNPMPE=1SV=3	P52272-2HNRPM_HUMANIsoform2ofHeterogeneousnuclearribonucleoproteinMOS=HomosapiensGN=HNRNPM	P52272	Isoform2ofHeterogeneousnuclearribonucleoproteinM	HNRNPM	yes	no	0.023579	2.00581	1.94549e+06	3.90227e+06	5147000	4659600	4178200	8248800	3578400	4899200	2381600	3811500	7945500	3535900	3173400	3401700	3646200	5438300	846560	0	6025000	3556200	1526900	3029200	3507800	527280	5145800	1330100	3642800	3940900	4706400	56525	3298500	3512300	3873100	1765100	3247500	2975500	3736100	20874
501	AFKDEDTQAMPFR	1554.71	P01012OVAL_CHICKOvalbuminOS=GallusgallusGN=SERPINB14PE=1SV=2	P01012OVAL_CHICKOvalbuminOS=GallusgallusGN=SERPINB14PE=1SV=2	P01012		SERPINB14	yes	yes	0.602871	0.914285	2.38906e+06	2.18428e+06	2320200	3365200	3040000	3283600	2631800	3406800	1979900	3549100	1710400	2224700	2736200	2105600	3496300	2486000	435550	3651300	2235700	3183100	285540	2374400	3176200	2250900	2651900	2796600	3254400	2743000	2875800	2124100	2519900	1754200	2421100	732320	2478000	2867800	3178300	1668300
502	AFLADPSAFVAAAPVAAATTAAPAAAAAPAK	2751.46	P05388RLA0_HUMAN60SacidicribosomalproteinP0OS=HomosapiensGN=RPLP0PE=1SV=1;Q3B7A4Q3B7A4_HUMAN60SacidicribosomalproteinP0OS=HomosapiensGN=RPLP0PE=2SV=1;F8VWS0F8VWS0_HUMAN60SacidicribosomalproteinP0OS=HomosapiensGN=RPLP0PE=2SV=1;F8W1K8F8W1K8_HUMAN60SacidicribosomalproteinP0OS=HomosapiensGN=RPLP0PE=2SV=1	P05388RLA0_HUMAN60SacidicribosomalproteinP0OS=HomosapiensGN=RPLP0PE=1SV=1	P05388	60SacidicribosomalproteinP0	RPLP0	yes	no	0.0337013	1.62923	488042	795131	920210	1248800	801320	800670	912390	489520	432810	881560	1101100	674210	518380	867430	575140	1296400	78217	816510	815770	959760	305760	565200	565700	0	754410	276480	845120	1208000	1753500	1045200	645260	512640	837850	0	503390	362270	559430	0
503	AFLASGPYLTHQQK	1559.81	E9PH64E9PH64_HUMANNADHdehydrogenase[ubiquinone]1betasubcomplexsubunit9OS=HomosapiensGN=NDUFB9PE=2SV=1;E7EWZ0E7EWZ0_HUMANNADHdehydrogenase[ubiquinone]1betasubcomplexsubunit9OS=HomosapiensGN=NDUFB9PE=2SV=1;Q9Y6M9NDUB9_HUMANNADHdehydrogenase[ubiquinone]1betasubcomplexsubunit9OS=HomosapiensGN=NDUFB9PE=1SV=3;E9PF49E9PF49_HUMANNADHdehydrogenase[ubiquinone]1betasubcomplexsubunit9OS=HomosapiensGN=NDUFB9P…	E9PH64E9PH64_HUMANNADHdehydrogenase[ubiquinone]1betasubcomplexsubunit9OS=HomosapiensGN=NDUFB9PE=2SV=1	E9PH64	NADHdehydrogenase[ubiquinone]1betasubcomplexsubunit9	NDUFB9	yes	no	0.14493	2.43486	74821.4	182180	0	0	0	139500	484710	0	257650	410620	455550	0	0	0	356790	93195	120080	232440	462320	0	0	275770	0	0	0	0	0	0	324050	364540	0	235820	0	104450	138720	0	0	0
504	AFLDALQNQAEASSK	1591.78	F5H897F5H897_HUMANHeatshockprotein75kDa,mitochondrialOS=HomosapiensGN=TRAP1PE=2SV=1;Q12931TRAP1_HUMANHeatshockprotein75kDa,mitochondrialOS=HomosapiensGN=TRAP1PE=1SV=3	F5H897F5H897_HUMANHeatshockprotein75kDa,mitochondrialOS=HomosapiensGN=TRAP1PE=2SV=1	F5H897	Heatshockprotein75kDa,mitochondrial	TRAP1	yes	no	0.0631415	1.38163	202043	279148	227150	365310	316650	362220	316750	367380	249940	402120	743170	459400	197540	292320	259890	345400	57994	260880	229490	218150	162970	425050	236670	0	319300	88743	234850	197290	355860	445340	237300	270190	413290	112420	260520	242590	409610	0
505	AFLDFHALPYQVVEVNPVR	2213.16	H7C5L1H7C5L1_HUMANProstaglandinEsynthase2truncatedform(Fragment)OS=HomosapiensGN=PTGES2PE=4SV=1;Q9H7Z7PGES2_HUMANProstaglandinEsynthase2OS=HomosapiensGN=PTGES2PE=1SV=1	H7C5L1H7C5L1_HUMANProstaglandinEsynthase2truncatedform(Fragment)OS=HomosapiensGN=PTGES2PE=4SV=1	H7C5L1	ProstaglandinEsynthase2truncatedform(Fragment)	PTGES2	yes	no	0.660649	0.799678	102567	82020.3	0	274890	90833	199590	298850	186020	84860	0	264920	79138	60015	168420	68121	87025	22999	51832	0	128560	0	0	0	52251	131890	42246	0	144470	130930	149150	102760	0	0	89256	46282	41310	95017	0
506	AFLEENNLDYIIR	1608.81	H0YDU8H0YDU8_HUMANSerine/threonine-proteinphosphatase(Fragment)OS=HomosapiensGN=PPP5CPE=3SV=1;P53041PPP5_HUMANSerine/threonine-proteinphosphatase5OS=HomosapiensGN=PPP5CPE=1SV=1;A8MU39A8MU39_HUMANSerine/threonine-proteinphosphataseOS=HomosapiensGN=PPP5CPE=2SV=1	H0YDU8H0YDU8_HUMANSerine/threonine-proteinphosphatase(Fragment)OS=HomosapiensGN=PPP5CPE=3SV=1	H0YDU8	Serine/threonine-proteinphosphatase(Fragment)	PPP5C	yes	no	0.215954	1.18811	128360	152506	237850	328670	252420	381010	202350	301310	134990	227040	344460	225990	140440	0	174990	324520	0	321160	258010	207810	0	105650	160790	0	194310	0	168440	149010	136750	264980	106760	143190	131600	0	0	102980	264690	0
507	AFLEVNEEGSEAAASTAVVIAGR	2290.14	P01008ANT3_HUMANAntithrombin-IIIOS=HomosapiensGN=SERPINC1PE=1SV=1	P01008ANT3_HUMANAntithrombin-IIIOS=HomosapiensGN=SERPINC1PE=1SV=1	P01008	Antithrombin-III	SERPINC1	yes	yes	0.956156	1.13559	108542	123259	0	207790	259150	0	190400	533240	696230	0	311100	96868	0	0	62211	286840	17256	0	0	0	0	0	0	127600	0	0	188360	155820	155810	270830	134320	43078	0	0	0	0	73613	35715
508	AFLIEEQK	976.523	P49207RL34_HUMAN60SribosomalproteinL34OS=HomosapiensGN=RPL34PE=1SV=3	P49207RL34_HUMAN60SribosomalproteinL34OS=HomosapiensGN=RPL34PE=1SV=3	P49207	60SribosomalproteinL34	RPL34	yes	yes	0.0721322	1.82799	611612	1.11802e+06	1342800	1643600	1534300	1606100	1262400	0	852650	1338500	0	0	1896600	1175800	1645400	1752700	281990	989020	2238400	1824100	733750	1066900	1624900	0	2154900	618160	1373700	0	1484500	0	0	1262600	1509100	395990	898110	987260	1541400	0
509	AFLQGGQEATDIALLLR	1814.99	Q14203-2DCTN1_HUMANIsoformp135ofDynactinsubunit1OS=HomosapiensGN=DCTN1;A8MY36A8MY36_HUMANDynactinsubunit1OS=HomosapiensGN=DCTN1PE=2SV=2;Q14203DCTN1_HUMANDynactinsubunit1OS=HomosapiensGN=DCTN1PE=1SV=3;G5E9H4G5E9H4_HUMANDynactin1(P150,gluedhomolog,Drosophila),isoformCRA_aOS=HomosapiensGN=DCTN1PE=2SV=1;Q14203-3DCTN1_HUMANIsoform3ofDynactinsubunit1OS=HomosapiensGN=DCTN1;E9PGE1E9PGE1_HUMANDynactinsubu…	Q14203-2DCTN1_HUMANIsoformp135ofDynactinsubunit1OS=HomosapiensGN=DCTN1	Q14203	Isoformp135ofDynactinsubunit1	DCTN1	yes	no	0.226406	0.798979	58582.4	46806.2	50154	72147	60143	108760	153140	206890	48300	63526	61861	27181	33214	59426	59624	99496	0	56141	29652	62222	7547.4	18744	37610	35834	89327	29477	74069	56847	46738	80652	0	27506	0	42464	27420	28110	77592	0
510	AFLTLAEDILR	1260.71	P61026RAB10_HUMANRas-relatedproteinRab-10OS=HomosapiensGN=RAB10PE=1SV=1	P61026RAB10_HUMANRas-relatedproteinRab-10OS=HomosapiensGN=RAB10PE=1SV=1	P61026	Ras-relatedproteinRab-10	RAB10	yes	yes	0.262698	0.847778	305402	258913	273270	440320	250750	444440	353870	728760	247620	185820	599680	154220	106930	568810	319440	310680	92036	251330	247690	359300	129940	76809	95880	144610	586450	122450	307800	386540	314880	423690	296300	117320	68063	121890	213420	98007	428230	0
511	AFMGPLK	762.41	P39023RL3_HUMAN60SribosomalproteinL3OS=HomosapiensGN=RPL3PE=1SV=2;G5E9G0G5E9G0_HUMAN60SribosomalproteinL3OS=HomosapiensGN=RPL3PE=2SV=1	P39023RL3_HUMAN60SribosomalproteinL3OS=HomosapiensGN=RPL3PE=1SV=2	P39023	60SribosomalproteinL3	RPL3	yes	no	0.439616	2.11924	59496.7	126088	172010	297860	134020	261460	152790	155580	0	141510	334030	149900	154080	97128	357520	31711	49796	52574	0	0	139930	0	0	0	0	58046	0	0	0	0	0	0	0	0	0	120900	0	0
512	AFMTADLPNELIELLEK	1946.01	Q00610-2CLH1_HUMANIsoform2ofClathrinheavychain1OS=HomosapiensGN=CLTC;Q00610CLH1_HUMANClathrinheavychain1OS=HomosapiensGN=CLTCPE=1SV=5;P53675-2CLH2_HUMANIsoform2ofClathrinheavychain2OS=HomosapiensGN=CLTCL1;P53675CLH2_HUMANClathrinheavychain2OS=HomosapiensGN=CLTCL1PE=1SV=2;J3KR87J3KR87_HUMANClathrinheavychain2OS=HomosapiensGN=CLTCL1PE=4SV=1	Q00610-2CLH1_HUMANIsoform2ofClathrinheavychain1OS=HomosapiensGN=CLTC	Q00610	Isoform2ofClathrinheavychain1	CLTC	yes	no	0.415933	1.11916	127796	143024	45575	589930	132000	448020	388780	149090	56515	115780	707590	21652	15548	41209	44202	251860	0	11555	124540	190950	0	8083.6	0	0	102290	45357	92374	0	31213	473730	139330	0	14429	36426	8881.2	0	89224	0
513	AFNDPFIQK	1078.54	Q92598-2HS105_HUMANIsoformBetaofHeatshockprotein105kDaOS=HomosapiensGN=HSPH1;Q92598HS105_HUMANHeatshockprotein105kDaOS=HomosapiensGN=HSPH1PE=1SV=1;B4DYH1B4DYH1_HUMANHeatshock105kDa/110kDaprotein1,isoformCRA_bOS=HomosapiensGN=HSPH1PE=2SV=1;Q92598-3HS105_HUMANIsoform3ofHeatshockprotein105kDaOS=HomosapiensGN=HSPH1	Q92598-2HS105_HUMANIsoformBetaofHeatshockprotein105kDaOS=HomosapiensGN=HSPH1	Q92598	IsoformBetaofHeatshockprotein105kDa	HSPH1	yes	no	0.503535	0.80287	264323	212217	399630	773910	300740	0	450200	463390	219200	424510	669430	296140	511150	275930	0	322890	48669	370230	0	502580	70411	460810	333290	105680	495370	0	479560	546210	462550	372850	447810	282700	538530	0	0	199850	448450	0
514	AFPALTSLDLSDNPGLGER	1971.99	D6RFL4D6RFL4_HUMANMonocytedifferentiationantigenCD14,urinaryform(Fragment)OS=HomosapiensGN=CD14PE=2SV=1;P08571CD14_HUMANMonocytedifferentiationantigenCD14OS=HomosapiensGN=CD14PE=1SV=2	D6RFL4D6RFL4_HUMANMonocytedifferentiationantigenCD14,urinaryform(Fragment)OS=HomosapiensGN=CD14PE=2SV=1	D6RFL4	MonocytedifferentiationantigenCD14,urinaryform(Fragment)	CD14	yes	no	0.154813	0.885825	150578	133386	102730	262210	61202	0	343460	437480	0	51120	0	195210	172590	73616	0	605910	246190	26287	73115	521110	34383	149650	202050	288400	145190	455270	72880	78452	186760	88605	0	232140	115660	86857	0	687650	0	0
515	AFPAWADTSVLSR	1419.71	J3KNU8J3KNU8_HUMANMethylmalonate-semialdehydedehydrogenase[acylating],mitochondrialOS=HomosapiensGN=ALDH6A1PE=3SV=1;Q02252MMSA_HUMANMethylmalonate-semialdehydedehydrogenase[acylating],mitochondrialOS=HomosapiensGN=ALDH6A1PE=1SV=2	J3KNU8J3KNU8_HUMANMethylmalonate-semialdehydedehydrogenase[acylating],mitochondrialOS=HomosapiensGN=ALDH6A1PE=3SV=1	J3KNU8	Methylmalonate-semialdehydedehydrogenase[acylating],mitochondrial	ALDH6A1	yes	no	0.170269	1.7042	48108.2	81986	170420	154230	160770	173200	217760	179440	0	123810	226310	112820	0	0	120440	172060	0	158660	109780	138990	107210	108060	113550	0	0	0	118020	179410	0	0	113750	129510	70823	0	57570	0	143970	0
516	AFQPFFVELTMPYSVIR	2044.05	P01023A2MG_HUMANAlpha-2-macroglobulinOS=HomosapiensGN=A2MPE=1SV=3;P20742-2PZP_HUMANIsoform2ofPregnancyzoneproteinOS=HomosapiensGN=PZP;P20742PZP_HUMANPregnancyzoneproteinOS=HomosapiensGN=PZPPE=1SV=4;H0YGH6H0YGH6_HUMANAlpha-2-macroglobulin(Fragment)OS=HomosapiensGN=A2MPE=4SV=1	P01023A2MG_HUMANAlpha-2-macroglobulinOS=HomosapiensGN=A2MPE=1SV=3	P01023	Alpha-2-macroglobulin	A2M	yes	no	0.33446	0.725364	36155.4	26225.8	27868	24071	28718	0	75345	77553	266080	16041	0	23990	0	0	0	40303	0	0	0	80160	0	0	7946.6	197580	0	0	19264	29707	33044	85878	22806	0	0	11101	13921	0	43842	0
517	AFQSLLTEVNK	1248.67	P50453SPB9_HUMANSerpinB9OS=HomosapiensGN=SERPINB9PE=1SV=1	P50453SPB9_HUMANSerpinB9OS=HomosapiensGN=SERPINB9PE=1SV=1	P50453	SerpinB9	SERPINB9	yes	yes	0.201679	1.90652	29048.7	55382.1	0	0	0	0	0	0	0	0	0	0	0	318010	0	0	0	0	0	0	0	0	0	0	0	158370	0	0	0	0	0	0	0	0	117450	263500	0	0
518	AFQYVETHGEVCPANWTPDSPTIKPSPAASK	3384.61	E9PH29E9PH29_HUMANThioredoxin-dependentperoxidereductase,mitochondrialOS=HomosapiensGN=PRDX3PE=2SV=1;P30048PRDX3_HUMANThioredoxin-dependentperoxidereductase,mitochondrialOS=HomosapiensGN=PRDX3PE=1SV=3	E9PH29E9PH29_HUMANThioredoxin-dependentperoxidereductase,mitochondrialOS=HomosapiensGN=PRDX3PE=2SV=1	E9PH29	Thioredoxin-dependentperoxidereductase,mitochondrial	PRDX3	yes	no	0.272059	0.956214	668987	639695	812530	1317500	918170	1300700	1015600	649570	446770	833340	1120400	643220	902840	2246200	595180	1064800	43139	754130	612390	1157300	229000	767320	665760	463250	1129200	0	1025700	1255600	1097700	754340	847370	646230	537780	0	411870	496480	1454800	0
519	AFREEFGAEPELAVSAPGR	2032	P51570GALK1_HUMANGalactokinaseOS=HomosapiensGN=GALK1PE=1SV=1;B4E1G6B4E1G6_HUMANGalactokinaseOS=HomosapiensGN=GALK1PE=2SV=1;K7ERJ9K7ERJ9_HUMANGalactokinaseOS=HomosapiensGN=GALK1PE=4SV=1	P51570GALK1_HUMANGalactokinaseOS=HomosapiensGN=GALK1PE=1SV=1	P51570	Galactokinase	GALK1	yes	no	0.518615	1.46764	107562	157863	250920	352050	257990	664210	398240	0	0	220390	0	123740	0	102290	261720	0	0	477270	219630	0	0	235930	221570	0	250050	0	247580	0	0	0	173910	175160	264300	0	136690	281740	309520	0
520	AFSDPFVEAEK	1238.58	P34932HSP74_HUMANHeatshock70kDaprotein4OS=HomosapiensGN=HSPA4PE=1SV=4	P34932HSP74_HUMANHeatshock70kDaprotein4OS=HomosapiensGN=HSPA4PE=1SV=4	P34932	Heatshock70kDaprotein4	HSPA4	yes	yes	0.292433	1.61536	232567	375680	0	1145400	0	771970	552180	0	423060	588980	1210000	417010	553680	394180	0	0	104260	0	582090	0	189570	0	674060	222950	689920	251930	0	0	644760	0	0	467930	0	0	0	433110	0	0
521	AFSGYLGTDQSK	1272.6	P10768ESTD_HUMANS-formylglutathionehydrolaseOS=HomosapiensGN=ESDPE=1SV=2;H7BZT7H7BZT7_HUMANS-formylglutathionehydrolase(Fragment)OS=HomosapiensGN=ESDPE=4SV=1	P10768ESTD_HUMANS-formylglutathionehydrolaseOS=HomosapiensGN=ESDPE=1SV=2	P10768	S-formylglutathionehydrolase	ESD	yes	no	0.163215	8.10723	42821.9	347167	451390	257420	703970	0	0	0	768760	0	1233800	579990	529740	0	0	742190	0	0	1191100	0	247620	0	0	179290	0	0	484480	0	0	0	52793	0	0	0	0	498070	0	0
522	AFSITQGLLK	1076.62	O15067PUR4_HUMANPhosphoribosylformylglycinamidinesynthaseOS=HomosapiensGN=PFASPE=1SV=4;F5GWT9F5GWT9_HUMANPhosphoribosylformylglycinamidinesynthaseOS=HomosapiensGN=PFASPE=2SV=1;J3KTQ5J3KTQ5_HUMANPhosphoribosylformylglycinamidinesynthase(Fragment)OS=HomosapiensGN=PFASPE=4SV=1	O15067PUR4_HUMANPhosphoribosylformylglycinamidinesynthaseOS=HomosapiensGN=PFASPE=1SV=4	O15067	Phosphoribosylformylglycinamidinesynthase	PFAS	yes	no	0.124422	2.61838	17179.8	44983.2	73334	0	65568	0	76257	0	55736	73128	0	57879	59338	27842	49259	68125	0	0	53167	66574	0	31853	57042	26657	69264	0	0	63782	87577	63689	69488	78489	57987	0	65463	44010	55250	0
523	AFSSLNTLPEELRPYVPLFCSVLTK	2880.51	Q5JRX3PREP_HUMANPresequenceprotease,mitochondrialOS=HomosapiensGN=PITRM1PE=1SV=2;Q5JRX3-2PREP_HUMANIsoform2ofPresequenceprotease,mitochondrialOS=HomosapiensGN=PITRM1;C9JSL2C9JSL2_HUMANPresequenceprotease,mitochondrialOS=HomosapiensGN=PITRM1PE=3SV=1	Q5JRX3PREP_HUMANPresequenceprotease,mitochondrialOS=HomosapiensGN=PITRM1PE=1SV=2	Q5JRX3	Presequenceprotease,mitochondrial	PITRM1	yes	no	0.183351	3.7851	4734.54	17920.7	0	0	0	0	0	0	0	0	0	0	0	0	0	0	0	0	44398	0	0	0	18541	0	0	0	43824	38937	60654	50554	57832	0	0	0	0	14887	45746	0
524	AFSVFLFNTENK	1415.71	C9JKM8C9JKM8_HUMANIsopentenyl-diphosphateDelta-isomerase1(Fragment)OS=HomosapiensGN=IDI1PE=2SV=1;Q13907IDI1_HUMANIsopentenyl-diphosphateDelta-isomerase1OS=HomosapiensGN=IDI1PE=1SV=2;Q13907-2IDI1_HUMANIsoform2ofIsopentenyl-diphosphateDelta-isomerase1OS=HomosapiensGN=IDI1;C9JD53C9JD53_HUMANIsopentenyl-diphosphateDelta-isomerase1(Fragment)OS=HomosapiensGN=IDI1PE=2SV=1	C9JKM8C9JKM8_HUMANIsopentenyl-diphosphateDelta-isomerase1(Fragment)OS=HomosapiensGN=IDI1PE=2SV=1	C9JKM8	Isopentenyl-diphosphateDelta-isomerase1(Fragment)	IDI1	yes	no	0.132424	2.95477	19492.8	57596.7	0	0	0	190240	0	0	0	0	0	81296	0	71433	78051	0	0	0	127480	0	0	0	0	0	76386	37776	0	0	0	65076	0	0	0	0	67124	58545	0	0
525	AFSYYGPLR	1072.53	Q16629-3SRSF7_HUMANIsoform3ofSerine/arginine-richsplicingfactor7OS=HomosapiensGN=SRSF7;Q16629-2SRSF7_HUMANIsoform2ofSerine/arginine-richsplicingfactor7OS=HomosapiensGN=SRSF7;Q16629-4SRSF7_HUMANIsoform4ofSerine/arginine-richsplicingfactor7OS=HomosapiensGN=SRSF7;C9JAB2C9JAB2_HUMANSerine/arginine-rich-splicingfactor7OS=HomosapiensGN=SRSF7PE=2SV=1;Q16629SRSF7_HUMANSerine/arginine-richsplicingfactor7O…	Q16629-3SRSF7_HUMANIsoform3ofSerine/arginine-richsplicingfactor7OS=HomosapiensGN=SRSF7	Q16629	Isoform3ofSerine/arginine-richsplicingfactor7	SRSF7	yes	no	0.178561	1.23188	1.35493e+06	1.66912e+06	1402500	1915100	1558400	3963500	2626600	1564000	718350	2087800	2346800	2800000	1551300	2079300	1570800	2185900	158180	1436600	2377900	2132000	301710	0	1955700	242110	3696200	561590	2462100	2096600	2055200	2454900	1530300	1482000	1680500	1323600	1866000	1427000	1980900	0
526	AFTGFIVEADTPGIQIGR	1890.98	B7Z9I1B7Z9I1_HUMANMedium-chain-specificacyl-CoAdehydrogenase,mitochondrialOS=HomosapiensGN=ACADMPE=2SV=1;P11310ACADM_HUMANMedium-chainspecificacyl-CoAdehydrogenase,mitochondrialOS=HomosapiensGN=ACADMPE=1SV=1;P11310-2ACADM_HUMANIsoform2ofMedium-chainspecificacyl-CoAdehydrogenase,mitochondrialOS=HomosapiensGN=ACADM;Q5T4U5Q5T4U5_HUMANAcyl-CoenzymeAdehydrogenase,C-4toC-12straightchainOS=HomosapiensGN…	B7Z9I1B7Z9I1_HUMANMedium-chain-specificacyl-CoAdehydrogenase,mitochondrialOS=HomosapiensGN=ACADMPE=2SV=1	B7Z9I1	Medium-chain-specificacyl-CoAdehydrogenase,mitochondrial	ACADM	yes	no	0.461263	0.595249	111963	66645.6	0	198200	78219	142450	142040	291630	0	0	462440	0	0	66953	64676	175120	0	0	0	175230	0	0	0	0	339660	45330	71323	114970	0	172870	99621	0	0	160750	0	0	64436	0
527	AFTKPEEACSFILSADFPALVVK	2539.3	P22102PUR2_HUMANTrifunctionalpurinebiosyntheticproteinadenosine-3OS=HomosapiensGN=GARTPE=1SV=1;P22102-2PUR2_HUMANIsoformShortofTrifunctionalpurinebiosyntheticproteinadenosine-3OS=HomosapiensGN=GART;F8WD69F8WD69_HUMANPhosphoribosylformylglycinamidinecyclo-ligaseOS=HomosapiensGN=GARTPE=4SV=1;C9JBJ1C9JBJ1_HUMANPhosphoribosylformylglycinamidinecyclo-ligase(Fragment)OS=HomosapiensGN=GARTPE=4SV=1;C9JTV…	P22102PUR2_HUMANTrifunctionalpurinebiosyntheticproteinadenosine-3OS=HomosapiensGN=GARTPE=1SV=1	P22102	Trifunctionalpurinebiosyntheticproteinadenosine-3	GART	yes	no	0.357706	1.15911	115418	133782	148550	327600	177740	186790	270750	221560	150250	172950	478680	63187	63445	143190	86181	318330	0	93336	167590	183990	0	60692	58289	49257	147640	0	192560	199400	155140	285490	218660	47205	0	0	70427	34388	230170	0
528	AFVAGVLPFK	1047.61	O00442RTCA_HUMANRNA3-terminalphosphatecyclaseOS=HomosapiensGN=RTCAPE=1SV=1;O00442-2RTCA_HUMANIsoform2ofRNA3-terminalphosphatecyclaseOS=HomosapiensGN=RTCA	O00442RTCA_HUMANRNA3-terminalphosphatecyclaseOS=HomosapiensGN=RTCAPE=1SV=1	O00442	RNA3-terminalphosphatecyclase	RTCA	yes	no	0.243253	1.69084	46311.4	78305.2	196030	0	116420	0	103720	144750	75098	99736	212130	121060	91479	105390	95126	79935	25167	78108	0	147910	80153	95271	96869	17689	0	36292	95937	68800	107500	95759	99941	156950	80246	41036	85059	51142	115780	0
529	AFVAIGDYNGHVGLGVK	1715.9	P15880RS2_HUMAN40SribosomalproteinS2OS=HomosapiensGN=RPS2PE=1SV=2;H0YEN5H0YEN5_HUMAN40SribosomalproteinS2(Fragment)OS=HomosapiensGN=RPS2PE=3SV=1;E9PMM9E9PMM9_HUMAN40SribosomalproteinS2(Fragment)OS=HomosapiensGN=RPS2PE=2SV=1;I3L404I3L404_HUMAN40SribosomalproteinS2(Fragment)OS=HomosapiensGN=RPS2PE=3SV=1;E9PPT0E9PPT0_HUMAN40SribosomalproteinS2OS=HomosapiensGN=RPS2PE=2SV=1;E9PM36E9PM36_HUMAN40Sriboso…	P15880RS2_HUMAN40SribosomalproteinS2OS=HomosapiensGN=RPS2PE=1SV=2	P15880	40SribosomalproteinS2	RPS2	yes	no	0.898357	1.48665	40103.4	59619.6	0	0	0	0	0	0	225810	0	0	0	0	426830	0	0	0	0	487960	0	0	0	0	0	0	0	0	373490	0	0	0	0	0	0	0	0	0	12781
530	AFVDFLSDEIK	1282.64	Q07021C1QBP_HUMANComplementcomponent1Qsubcomponent-bindingprotein,mitochondrialOS=HomosapiensGN=C1QBPPE=1SV=1	Q07021C1QBP_HUMANComplementcomponent1Qsubcomponent-bindingprotein,mitochondrialOS=HomosapiensGN=C1QBPPE=1SV=1	Q07021	Complementcomponent1Qsubcomponent-bindingprotein,mitochondrial	C1QBP	yes	yes	0.378653	2.17428	7599.63	16523.7	0	0	0	0	0	0	0	0	0	0	0	0	0	0	10158	0	86673	0	45166	0	0	0	0	0	0	0	0	71912	0	36599	27164	0	0	21249	0	0
531	AFVEAQNK	905.461	P48147PPCE_HUMANProlylendopeptidaseOS=HomosapiensGN=PREPPE=1SV=2	P48147PPCE_HUMANProlylendopeptidaseOS=HomosapiensGN=PREPPE=1SV=2	P48147	Prolylendopeptidase	PREP	yes	yes	0.903336	0.345627	3.33196e+06	1.15161e+06	16541000	26575000	11903000	8993500	14621000	10075000	0	10160000	0	0	9953400	0	0	0	0	0	0	0	0	0	20704000	0	0	0	0	0	0	0	0	0	0	0	4703600	0	0	0
532	AFVHWYVGEGMEEGEFSEAR	2329.01	A8MUB1A8MUB1_HUMANTubulinalpha-4AchainOS=HomosapiensGN=TUBA4APE=2SV=1;P68366TBA4A_HUMANTubulinalpha-4AchainOS=HomosapiensGN=TUBA4APE=1SV=1;Q9BQE3TBA1C_HUMANTubulinalpha-1CchainOS=HomosapiensGN=TUBA1CPE=1SV=1;F5H5D3F5H5D3_HUMANTubulinalpha-1CchainOS=HomosapiensGN=TUBA1CPE=2SV=1;G3V1U9G3V1U9_HUMANTubulinalpha-1AchainOS=HomosapiensGN=TUBA1APE=2SV=1;Q71U36TBA1A_HUMANTubulinalpha-1AchainOS=Homosapiens…	P68363TBA1B_HUMANTubulinalpha-1BchainOS=HomosapiensGN=TUBA1BPE=1SV=1	P68363	Tubulinalpha-1Bchain	TUBA1B	no	no	0.436434	0.759809	1.67236e+07	1.27067e+07	7758700	31757000	12247000	15461000	22684000	67553000	10525000	11474000	33661000	6630700	6005200	10756000	10521000	27730000	408260	4386700	17527000	22123000	577460	6783000	5202700	3836900	19301000	3486900	13048000	17112000	18748000	40051000	18450000	4717800	3563800	5228100	4896900	5288600	14061000	503600
533	AFVNCDENSR	1210.5	P01833PIGR_HUMANPolymericimmunoglobulinreceptorOS=HomosapiensGN=PIGRPE=1SV=4	P01833PIGR_HUMANPolymericimmunoglobulinreceptorOS=HomosapiensGN=PIGRPE=1SV=4	P01833	Polymericimmunoglobulinreceptor	PIGR	yes	yes	0.386321	0.0342458	177512	6079.05	40106	0	0	0	0	0	0	0	0	60687	36618	182510	0	0	0	0	0	0	0	0	44057	0	0	0	0	0	0	0	0	47362	0	0	0	0	0	0
534	AFVRPSGTEDVVR	1431.75	O95394AGM1_HUMANPhosphoacetylglucosaminemutaseOS=HomosapiensGN=PGM3PE=1SV=1;D6RF12D6RF12_HUMANPhosphoacetylglucosaminemutaseOS=HomosapiensGN=PGM3PE=2SV=1;E9PF86E9PF86_HUMANPhosphoacetylglucosaminemutaseOS=HomosapiensGN=PGM3PE=2SV=1;H0Y8I3H0Y8I3_HUMANPhosphoacetylglucosaminemutase(Fragment)OS=HomosapiensGN=PGM3PE=4SV=1;H0Y987H0Y987_HUMANPhosphoacetylglucosaminemutase(Fragment)OS=HomosapiensGN=PGM3…	O95394AGM1_HUMANPhosphoacetylglucosaminemutaseOS=HomosapiensGN=PGM3PE=1SV=1	O95394	Phosphoacetylglucosaminemutase	PGM3	yes	no	0.634152	0.723996	170128	123172	188110	251890	148130	278220	137330	177680	118130	142560	0	133100	195690	384120	0	259980	82910	128070	137820	200340	36848	107380	266920	176780	302200	0	155630	195440	220600	347540	223900	156480	217960	0	117080	140120	202860	0
535	AFVSMVYSEEGAEDR	1688.74	Q14683SMC1A_HUMANStructuralmaintenanceofchromosomesprotein1AOS=HomosapiensGN=SMC1APE=1SV=2;G8JLG1G8JLG1_HUMANStructuralmaintenanceofchromosomesprotein1AOS=HomosapiensGN=SMC1APE=4SV=1;H0Y7K8H0Y7K8_HUMANStructuralmaintenanceofchromosomesprotein1A(Fragment)OS=HomosapiensGN=SMC1APE=4SV=1	Q14683SMC1A_HUMANStructuralmaintenanceofchromosomesprotein1AOS=HomosapiensGN=SMC1APE=1SV=2	Q14683	Structuralmaintenanceofchromosomesprotein1A	SMC1A	yes	no	0.0251848	1.12353	164331	184630	183470	315470	188080	269480	198680	456100	123240	330670	297740	110160	156720	0	290060	216340	0	255890	138610	197480	46639	155730	141150	0	335490	38592	179780	315160	272260	342980	242640	132730	174850	100180	196350	121180	195280	0
536	AFWNITEMEVLSSLANMASATVR	2540.24	Q05469-2LIPS_HUMANIsoform2ofHormone-sensitivelipaseOS=HomosapiensGN=LIPE;Q05469LIPS_HUMANHormone-sensitivelipaseOS=HomosapiensGN=LIPEPE=1SV=4	Q05469-2LIPS_HUMANIsoform2ofHormone-sensitivelipaseOS=HomosapiensGN=LIPE	Q05469	Isoform2ofHormone-sensitivelipase	LIPE	yes	no	0.781581	0.304664	532239	162154	350360	0	572360	171740	450430	1350000	795870	260830	0	0	277380	0	0	0	0	0	756530	276280	0	250010	0	0	424710	0	0	0	0	155190	0	262180	274410	3923200	0	220040	0	0
537	AFYAELYHIISSNLEK	1896.96	Q9UL46PSME2_HUMANProteasomeactivatorcomplexsubunit2OS=HomosapiensGN=PSME2PE=1SV=4;H0YM70H0YM70_HUMANProteasomeactivatorcomplexsubunit2OS=HomosapiensGN=PSME2PE=4SV=1	Q9UL46PSME2_HUMANProteasomeactivatorcomplexsubunit2OS=HomosapiensGN=PSME2PE=1SV=4	Q9UL46	Proteasomeactivatorcomplexsubunit2	PSME2	yes	no	0.161536	1.02539	437948	449068	379330	1097800	409000	448800	933170	1159900	417490	499500	701820	255620	265090	656830	411810	534140	12007	233140	1140300	589160	47636	185720	199970	410490	694430	465560	461800	584990	716890	294440	365140	269620	154860	256860	205460	276490	660590	0
538	AFYGDTLVTGFAR	1416.7	Q9HCC0-2MCCB_HUMANIsoform2ofMethylcrotonoyl-CoAcarboxylasebetachain,mitochondrialOS=HomosapiensGN=MCCC2;Q9HCC0MCCB_HUMANMethylcrotonoyl-CoAcarboxylasebetachain,mitochondrialOS=HomosapiensGN=MCCC2PE=1SV=1	Q9HCC0-2MCCB_HUMANIsoform2ofMethylcrotonoyl-CoAcarboxylasebetachain,mitochondrialOS=HomosapiensGN=MCCC2	Q9HCC0	Isoform2ofMethylcrotonoyl-CoAcarboxylasebetachain,mitochondrial	MCCC2	yes	no	0.705666	0.856132	36086.6	30894.9	117280	89786	84985	176780	147130	0	0	0	0	135830	125740	184560	65594	0	21051	94406	0	0	0	0	72923	0	0	52275	0	0	0	0	0	41765	0	0	0	74425	0	0
539	AFYPEEISSMVLTK	1613.8	P08107HSP71_HUMANHeatshock70kDaprotein1A/1BOS=HomosapiensGN=HSPA1APE=1SV=5;F8VZJ4F8VZJ4_HUMANHeatshock70kDaprotein1A/1BOS=HomosapiensGN=HSPA1BPE=3SV=1;Q53FA3Q53FA3_HUMANHeatshock70kDaprotein1-like(Fragment)OS=HomosapiensGN=HSPA1LPE=2SV=1;P34931HS71L_HUMANHeatshock70kDaprotein1-likeOS=HomosapiensGN=HSPA1LPE=1SV=2;F8W1P1F8W1P1_HUMANHeatshock70kDaprotein1-likeOS=HomosapiensGN=HSPA1LPE=2SV=1;B4DXY3B4…	P08107HSP71_HUMANHeatshock70kDaprotein1A/1BOS=HomosapiensGN=HSPA1APE=1SV=5	P08107	Heatshock70kDaprotein1A/1B	HSPA1A	no	no	0.150811	1.24606	115218	143568	226880	253880	149410	121370	0	151760	111040	158070	294960	175310	167270	144930	76219	295440	0	192560	230480	171890	60764	0	155710	121780	137120	62417	240650	169340	263950	154720	122890	173770	164110	96778	56848	58757	194740	0
540	AFYVNVLNEEQR	1480.73	P04040CATA_HUMANCatalaseOS=HomosapiensGN=CATPE=1SV=3	P04040CATA_HUMANCatalaseOS=HomosapiensGN=CATPE=1SV=3	P04040	Catalase	CAT	yes	yes	0.901317	0.603005	358233	216016	0	502660	336000	347660	370900	0	656380	280750	401190	348540	250110	641550	229420	429990	87389	185520	0	335160	60681	266520	212210	294690	471310	239210	419190	401290	0	483120	335240	0	183490	1272800	179060	0	310220	0
541	AGAAGTAEATAR	1045.52	P50895BCAM_HUMANBasalcelladhesionmoleculeOS=HomosapiensGN=BCAMPE=1SV=2;K7ENU8K7ENU8_HUMANBasalcelladhesionmolecule(Fragment)OS=HomosapiensGN=BCAMPE=4SV=1	P50895BCAM_HUMANBasalcelladhesionmoleculeOS=HomosapiensGN=BCAMPE=1SV=2	P50895	Basalcelladhesionmolecule	BCAM	yes	no	0.307121	0.0187979	7379.54	138.72	0	0	0	0	0	0	0	0	0	0	0	0	0	0	0	0	0	0	0	0	0	79649	0	0	0	31129	0	0	0	0	0	0	0	0	0	0
542	AGAAPYVQAFDSLLAGPVAEYLK	2350.22	Q01518CAP1_HUMANAdenylylcyclase-associatedprotein1OS=HomosapiensGN=CAP1PE=1SV=5;Q5T0R7Q5T0R7_HUMANAdenylylcyclase-associatedprotein(Fragment)OS=HomosapiensGN=CAP1PE=3SV=1;Q5T0R6Q5T0R6_HUMANAdenylylcyclase-associatedprotein(Fragment)OS=HomosapiensGN=CAP1PE=3SV=1;Q5T0R5Q5T0R5_HUMANAdenylylcyclase-associatedprotein(Fragment)OS=HomosapiensGN=CAP1PE=3SV=1;Q5T0R4Q5T0R4_HUMANAdenylylcyclase-associatedpr…	Q01518CAP1_HUMANAdenylylcyclase-associatedprotein1OS=HomosapiensGN=CAP1PE=1SV=5	Q01518	Adenylylcyclase-associatedprotein1	CAP1	yes	no	0.662546	0.455867	21311.7	9715.3	0	59550	14140	16569	28302	49769	31158	0	30268	0	0	37887	0	34619	0	0	14984	33012	0	0	0	0	33353	0	0	0	0	52344	0	0	0	0	0	0	0	0
543	AGAFCLSEDAGLGISSTASLR	2082.01	P01023A2MG_HUMANAlpha-2-macroglobulinOS=HomosapiensGN=A2MPE=1SV=3;P20742-2PZP_HUMANIsoform2ofPregnancyzoneproteinOS=HomosapiensGN=PZP;P20742PZP_HUMANPregnancyzoneproteinOS=HomosapiensGN=PZPPE=1SV=4;H0YGH6H0YGH6_HUMANAlpha-2-macroglobulin(Fragment)OS=HomosapiensGN=A2MPE=4SV=1	P01023A2MG_HUMANAlpha-2-macroglobulinOS=HomosapiensGN=A2MPE=1SV=3	P01023	Alpha-2-macroglobulin	A2M	yes	no	0.742637	1.49638	70286.6	105175	83974	0	89999	0	257240	0	925590	188710	0	0	0	0	89276	241380	0	0	0	249230	0	0	35935	399250	0	0	58214	198750	205230	355100	201960	0	0	0	0	0	141610	17277
544	AGAGMITQHSSNASPINR	1810.87	Q9NWH9SLTM_HUMANSAFB-liketranscriptionmodulatorOS=HomosapiensGN=SLTMPE=1SV=2;H0YKH2H0YKH2_HUMANSAFB-liketranscriptionmodulator(Fragment)OS=HomosapiensGN=SLTMPE=4SV=1;H7C3F4H7C3F4_HUMANSAFB-liketranscriptionmodulator(Fragment)OS=HomosapiensGN=SLTMPE=4SV=1;A8K5V8A8K5V8_HUMANSAFB-liketranscriptionmodulatorOS=HomosapiensGN=SLTMPE=2SV=1	Q9NWH9SLTM_HUMANSAFB-liketranscriptionmodulatorOS=HomosapiensGN=SLTMPE=1SV=2	Q9NWH9	SAFB-liketranscriptionmodulator	SLTM	yes	no	0.880438	1.14202	152067	173664	205740	283520	221370	409080	241330	203560	0	188890	518900	219240	215670	341840	275320	309140	72352	184590	195440	254940	112850	268050	192310	0	319340	81166	145960	166560	0	266010	0	203500	0	0	165470	0	0	0
545	AGAGSATLSMAYAGAR	1453.7	P40926MDHM_HUMANMalatedehydrogenase,mitochondrialOS=HomosapiensGN=MDH2PE=1SV=3;E9PDB2E9PDB2_HUMANMalatedehydrogenase,mitochondrialOS=HomosapiensGN=MDH2PE=2SV=1;G3XAL0G3XAL0_HUMANMalatedehydrogenaseOS=HomosapiensGN=MDH2PE=2SV=1	P40926MDHM_HUMANMalatedehydrogenase,mitochondrialOS=HomosapiensGN=MDH2PE=1SV=3	P40926	Malatedehydrogenase,mitochondrial	MDH2	yes	no	0.123717	1.30065	1.82361e+06	2.37189e+06	2774200	4141100	2185900	3743700	3655400	982860	1971700	3026600	4600800	3150300	2977100	2779400	2516900	4695100	365910	663970	2521100	3387200	1064900	1720100	3252300	888890	4180100	882850	3304200	3016700	3589900	4892300	1857100	2394400	3246600	890240	1431400	1378300	3247400	10097
546	AGAHLQGGAK	908.483	P04406G3P_HUMANGlyceraldehyde-3-phosphatedehydrogenaseOS=HomosapiensGN=GAPDHPE=1SV=3;E7EUT4E7EUT4_HUMANGlyceraldehyde-3-phosphatedehydrogenaseOS=HomosapiensGN=GAPDHPE=2SV=1;E7EUT5E7EUT5_HUMANGlyceraldehyde-3-phosphatedehydrogenaseOS=HomosapiensGN=GAPDHPE=2SV=1	P04406G3P_HUMANGlyceraldehyde-3-phosphatedehydrogenaseOS=HomosapiensGN=GAPDHPE=1SV=3	P04406	Glyceraldehyde-3-phosphatedehydrogenase	GAPDH	yes	no	0.640254	0.963397	732555	705741	536180	1302200	799580	1156100	880990	2595900	1333900	900050	1713700	750450	773560	1035000	703020	0	15170	56062	1354900	1253800	155310	1022400	997270	490650	988430	423530	0	730730	1094100	1173700	1004600	0	652870	328240	532670	0	749550	0
547	AGAIAPCEVTVPAQNTGLGPEK	2179.09	P05388RLA0_HUMAN60SacidicribosomalproteinP0OS=HomosapiensGN=RPLP0PE=1SV=1;Q3B7A4Q3B7A4_HUMAN60SacidicribosomalproteinP0OS=HomosapiensGN=RPLP0PE=2SV=1;F8VWS0F8VWS0_HUMAN60SacidicribosomalproteinP0OS=HomosapiensGN=RPLP0PE=2SV=1;F8VU65F8VU65_HUMAN60SacidicribosomalproteinP0(Fragment)OS=HomosapiensGN=RPLP0PE=2SV=1;F8VPE8F8VPE8_HUMAN60SacidicribosomalproteinP0(Fragment)OS=HomosapiensGN=RPLP0PE=2SV=1;G…	P05388RLA0_HUMAN60SacidicribosomalproteinP0OS=HomosapiensGN=RPLP0PE=1SV=1	P05388	60SacidicribosomalproteinP0	RPLP0	yes	no	0.468185	1.18567	2.11426e+06	2.50682e+06	2984300	4630000	2375600	5226900	2942100	2646300	2795600	3320800	4565700	2543900	2210700	4348300	2471100	4098700	723680	2295600	3140600	3267100	727320	2575000	3051800	1170000	5060100	0	3255500	2986400	4165700	2119000	3262100	2726500	2326800	0	2261600	450830	743410	0
548	AGAKPDQIGIITPYEGQR	1913	Q92900-2RENT1_HUMANIsoform2ofRegulatorofnonsensetranscripts1OS=HomosapiensGN=UPF1;Q92900RENT1_HUMANRegulatorofnonsensetranscripts1OS=HomosapiensGN=UPF1PE=1SV=2	Q92900-2RENT1_HUMANIsoform2ofRegulatorofnonsensetranscripts1OS=HomosapiensGN=UPF1	Q92900	Isoform2ofRegulatorofnonsensetranscripts1	UPF1	yes	no	0.289398	6.50094	5884.72	38256.2	0	0	0	0	0	0	0	0	0	0	0	0	172530	312170	63206	0	0	384940	104570	258930	259250	0	0	0	216290	243230	0	0	0	0	0	0	180310	0	281570	0
549	AGALNSNDAFVLK	1318.69	P06396GELS_HUMANGelsolinOS=HomosapiensGN=GSNPE=1SV=1;P06396-2GELS_HUMANIsoform2ofGelsolinOS=HomosapiensGN=GSN;F5H1A8F5H1A8_HUMANGelsolinOS=HomosapiensGN=GSNPE=2SV=1;P06396-3GELS_HUMANIsoform3ofGelsolinOS=HomosapiensGN=GSN;Q5T0H9Q5T0H9_HUMANGelsolinOS=HomosapiensGN=GSNPE=4SV=1;CON__Q3SX14;Q5T0H8Q5T0H8_HUMANGelsolinOS=HomosapiensGN=GSNPE=4SV=1;Q5T0H7Q5T0H7_HUMANGelsolinOS=HomosapiensGN=GSNPE=4SV=1	P06396GELS_HUMANGelsolinOS=HomosapiensGN=GSNPE=1SV=1	P06396	Gelsolin	GSN	yes	no	0.537685	1.00763	814581	820797	1525200	3199700	649690	0	1044700	1771600	2509300	0	0	832900	1282900	0	225500	1599800	415240	0	1156700	1787100	0	1070000	1221700	0	1325100	2016400	1700600	1247700	0	754100	942520	1104900	1151000	950070	252100	3687900	799730	0
550	AGALQCSPSDAYTK	1467.67	Q9Y490TLN1_HUMANTalin-1OS=HomosapiensGN=TLN1PE=1SV=3;Q5TCU6Q5TCU6_HUMANTalin-1OS=HomosapiensGN=TLN1PE=4SV=1	Q9Y490TLN1_HUMANTalin-1OS=HomosapiensGN=TLN1PE=1SV=3	Q9Y490	Talin-1	TLN1	yes	no	0.996372	0.847153	137825	116759	136800	277390	148130	119540	190200	221610	174550	146300	377210	160360	135520	150360	74586	154590	49321	121830	0	132010	55888	107590	135860	226110	204620	0	178640	170160	156230	263310	111840	108170	174440	0	107960	180940	140110	0
551	AGATSEGVLANFFNSLLSK	1924.99	Q9Y6G9DC1L1_HUMANCytoplasmicdynein1lightintermediatechain1OS=HomosapiensGN=DYNC1LI1PE=1SV=3;E9PHI6E9PHI6_HUMANCytoplasmicdynein1lightintermediatechain1OS=HomosapiensGN=DYNC1LI1PE=2SV=1	Q9Y6G9DC1L1_HUMANCytoplasmicdynein1lightintermediatechain1OS=HomosapiensGN=DYNC1LI1PE=1SV=3	Q9Y6G9	Cytoplasmicdynein1lightintermediatechain1	DYNC1LI1	yes	no	0.596188	1.31526	40321.3	53033.1	41897	71256	38178	98584	108850	95353	28780	49174	208740	26954	0	30097	0	46542	0	0	82843	91040	0	0	0	0	109150	0	82408	130740	23879	123030	85915	0	0	13122	40317	12780	62839	0
552	AGAVSALAK	786.46	Q9Y678COPG1_HUMANCoatomersubunitgamma-1OS=HomosapiensGN=COPG1PE=1SV=1	Q9Y678COPG1_HUMANCoatomersubunitgamma-1OS=HomosapiensGN=COPG1PE=1SV=1	Q9Y678	Coatomersubunitgamma-1	COPG1	yes	yes	0.505596	1.80731	41063	74213.7	31541	0	0	688690	23725	0	129380	0	0	0	35779	99327	0	0	0	350840	0	645000	0	0	686570	0	0	28129	26850	0	0	0	708320	512640	646190	0	0	42701	0	0
553	AGCECLNESDEHGFDNCLR	2281.88	O43396TXNL1_HUMANThioredoxin-likeprotein1OS=HomosapiensGN=TXNL1PE=1SV=3;K7ER96K7ER96_HUMANThioredoxin-likeprotein1(Fragment)OS=HomosapiensGN=TXNL1PE=4SV=1;K7EML9K7EML9_HUMANThioredoxin-likeprotein1(Fragment)OS=HomosapiensGN=TXNL1PE=4SV=1;G3V1K0G3V1K0_HUMANThioredoxin-like1,isoformCRA_bOS=HomosapiensGN=TXNL1PE=2SV=1	O43396TXNL1_HUMANThioredoxin-likeprotein1OS=HomosapiensGN=TXNL1PE=1SV=3	O43396	Thioredoxin-likeprotein1	TXNL1	yes	no	0.932921	0.762902	132755	101279	120440	301210	176390	172000	0	330760	0	108230	202430	233700	0	144930	159780	226440	14392	172710	114400	194910	0	80283	118720	0	196840	0	266410	128730	204320	297940	145510	133780	129370	0	183090	144220	197540	0
554	AGCEVTILFADLHAYLDNMK	2280.09	P54577SYYC_HUMANTyrosine--tRNAligase,cytoplasmicOS=HomosapiensGN=YARSPE=1SV=4	P54577SYYC_HUMANTyrosine--tRNAligase,cytoplasmicOS=HomosapiensGN=YARSPE=1SV=4	P54577	Tyrosine--tRNAligase,cytoplasmic	YARS	yes	yes	0.806082	0.80187	17238.7	13823.2	0	48617	20089	31783	54328	48552	17381	8643.5	96369	0	0	0	0	15743	0	0	18681	11238	0	0	0	0	26872	0	13052	0	0	64059	19924	0	0	0	0	0	14945	0
555	AGCQVVAPSDMMDGR	1592.67	B7Z3I9B7Z3I9_HUMANDelta-aminolevulinicaciddehydrataseOS=HomosapiensGN=ALADPE=2SV=1;P13716HEM2_HUMANDelta-aminolevulinicaciddehydrataseOS=HomosapiensGN=ALADPE=1SV=1;P13716-2HEM2_HUMANIsoform2ofDelta-aminolevulinicaciddehydrataseOS=HomosapiensGN=ALAD	B7Z3I9B7Z3I9_HUMANDelta-aminolevulinicaciddehydrataseOS=HomosapiensGN=ALADPE=2SV=1	B7Z3I9	Delta-aminolevulinicaciddehydratase	ALAD	yes	no	0.307121	0.00624722	22205.1	138.72	0	0	0	0	0	0	0	0	0	0	0	242730	0	0	0	0	0	0	0	0	0	0	0	0	0	0	0	0	0	0	0	0	0	0	0	0
556	AGDALWLR	900.482	Q86UX7-2URP2_HUMANIsoform2ofFermitinfamilyhomolog3OS=HomosapiensGN=FERMT3;Q86UX7URP2_HUMANFermitinfamilyhomolog3OS=HomosapiensGN=FERMT3PE=1SV=1;F5H3I6F5H3I6_HUMANFermitinfamilyhomolog3(Fragment)OS=HomosapiensGN=FERMT3PE=2SV=1;F5H1C6F5H1C6_HUMANFermitinfamilyhomolog3(Fragment)OS=HomosapiensGN=FERMT3PE=2SV=1	Q86UX7-2URP2_HUMANIsoform2ofFermitinfamilyhomolog3OS=HomosapiensGN=FERMT3	Q86UX7	Isoform2ofFermitinfamilyhomolog3	FERMT3	yes	no	0.0943215	5.03719	11351.5	57179.9	50822	0	0	169550	0	71355	151130	63722	93028	0	0	0	0	0	0	0	84094	0	0	0	0	0	0	72182	0	77289	114510	51986	0	28427	81062	0	0	0	0	0
557	AGDDEPEYEDGR	1351.52	Q9Y6K1-2DNM3A_HUMANIsoform2ofDNA(cytosine-5)-methyltransferase3AOS=HomosapiensGN=DNMT3A;E9PEB8E9PEB8_HUMANDNA(cytosine-5)-methyltransferase3AOS=HomosapiensGN=DNMT3APE=2SV=1;F8WE91F8WE91_HUMANDNA(cytosine-5)-methyltransferase3AOS=HomosapiensGN=DNMT3APE=2SV=1;Q9Y6K1DNM3A_HUMANDNA(cytosine-5)-methyltransferase3AOS=HomosapiensGN=DNMT3APE=1SV=4	Q9Y6K1-2DNM3A_HUMANIsoform2ofDNA(cytosine-5)-methyltransferase3AOS=HomosapiensGN=DNMT3A	Q9Y6K1	Isoform2ofDNA(cytosine-5)-methyltransferase3A	DNMT3A	yes	no	0.593298	0.549876	8831.17	4856.05	0	0	0	0	0	63926	0	0	0	0	0	0	0	38246	7719	23972	0	0	0	0	0	0	0	0	0	0	23291	0	0	0	0	0	33317	0	0	0
558	AGDEFVEK	893.413	Q16836HCDH_HUMANHydroxyacyl-coenzymeAdehydrogenase,mitochondrialOS=HomosapiensGN=HADHPE=1SV=3;J3KQ17J3KQ17_HUMANHydroxyacyl-coenzymeAdehydrogenase,mitochondrialOS=HomosapiensGN=HADHPE=4SV=1;Q16836-2HCDH_HUMANIsoform2ofHydroxyacyl-coenzymeAdehydrogenase,mitochondrialOS=HomosapiensGN=HADH;E9PF18E9PF18_HUMANHydroxyacyl-coenzymeAdehydrogenase,mitochondrialOS=HomosapiensGN=HADHPE=4SV=1	Q16836HCDH_HUMANHydroxyacyl-coenzymeAdehydrogenase,mitochondrialOS=HomosapiensGN=HADHPE=1SV=3	Q16836	Hydroxyacyl-coenzymeAdehydrogenase,mitochondrial	HADH	yes	no	0.171449	108.736	138.72	15083.9	593070	0	38309	112040	0	0	0	0	67302	0	0	0	0	0	0	0	0	0	0	0	0	0	0	0	0	0	0	0	0	0	0	0	0	0	0	0
559	AGDEIDEPSER	1216.52	Q86XK6Q86XK6_HUMANZNF512proteinOS=HomosapiensGN=ZNF512PE=2SV=1;B4DSM5B4DSM5_HUMANZincfingerprotein512OS=HomosapiensGN=ZNF512PE=2SV=1;G3XAG1G3XAG1_HUMANZincfingerprotein512OS=HomosapiensGN=ZNF512PE=2SV=1;Q96ME7ZN512_HUMANZincfingerprotein512OS=HomosapiensGN=ZNF512PE=1SV=2	Q86XK6Q86XK6_HUMANZNF512proteinOS=HomosapiensGN=ZNF512PE=2SV=1	Q86XK6	ZNF512protein	ZNF512	no	no	0.303148	1.81578	52591.6	95495.1	105510	99453	110780	250940	121430	0	73840	100250	244130	92662	96359	88292	97727	141610	19529	93885	0	111950	19242	114050	121150	0	123260	25813	105060	89724	234660	87042	102940	101260	96473	65521	110780	66386	109380	0
560	AGDFLEANYMNLQR	1640.76	P01024CO3_HUMANComplementC3OS=HomosapiensGN=C3PE=1SV=2	P01024CO3_HUMANComplementC3OS=HomosapiensGN=C3PE=1SV=2	P01024	ComplementC3	C3	yes	yes	0.612992	1.03243	443718	458108	924520	698930	447160	76967	625750	1159900	2951800	440700	479240	535420	509060	306750	129280	695060	38678	208190	423260	551690	76593	463300	782050	468180	435100	54924	576350	635610	608310	1153300	548480	852820	523240	392660	107210	135750	508180	0
561	AGDKDDITEPAVCALR	1729.83	P14923PLAK_HUMANJunctionplakoglobinOS=HomosapiensGN=JUPPE=1SV=3	P14923PLAK_HUMANJunctionplakoglobinOS=HomosapiensGN=JUPPE=1SV=3	P14923	Junctionplakoglobin	JUP	yes	yes	0.0303678	0.171403	277087	47493.6	148030	519600	160890	206590	0	209880	0	271980	212550	164600	233220	225810	0	139880	0	125550	0	0	96369	178720	268800	729170	334240	0	258720	236050	0	479990	0	142080	160850	0	0	0	0	0
562	AGDLLEDSPK	1043.51	P51858HDGF_HUMANHepatoma-derivedgrowthfactorOS=HomosapiensGN=HDGFPE=1SV=1;A8K8G0A8K8G0_HUMANHepatoma-derivedgrowthfactorOS=HomosapiensGN=HDGFPE=2SV=1;P51858-2HDGF_HUMANIsoform2ofHepatoma-derivedgrowthfactorOS=HomosapiensGN=HDGF;Q5SZ07Q5SZ07_HUMANHepatoma-derivedgrowthfactorOS=HomosapiensGN=HDGFPE=4SV=1	P51858HDGF_HUMANHepatoma-derivedgrowthfactorOS=HomosapiensGN=HDGFPE=1SV=1	P51858	Hepatoma-derivedgrowthfactor	HDGF	yes	no	0.993587	1.67604	129456	216973	270510	223430	263950	0	264070	284870	226620	210980	503530	194500	178710	157850	383970	0	19238	202070	344440	249930	64566	0	300670	0	226600	0	227070	203300	0	183020	263720	221990	251470	100620	280150	251160	238990	0
563	AGDLLEDSPKR	1199.61	P51858HDGF_HUMANHepatoma-derivedgrowthfactorOS=HomosapiensGN=HDGFPE=1SV=1;A8K8G0A8K8G0_HUMANHepatoma-derivedgrowthfactorOS=HomosapiensGN=HDGFPE=2SV=1;P51858-2HDGF_HUMANIsoform2ofHepatoma-derivedgrowthfactorOS=HomosapiensGN=HDGF;Q5SZ07Q5SZ07_HUMANHepatoma-derivedgrowthfactorOS=HomosapiensGN=HDGFPE=4SV=1	P51858HDGF_HUMANHepatoma-derivedgrowthfactorOS=HomosapiensGN=HDGFPE=1SV=1	P51858	Hepatoma-derivedgrowthfactor	HDGF	yes	no	1	1	138.72	138.72	0	0	0	0	0	0	0	0	0	0	0	0	0	0	0	0	0	0	0	0	0	0	0	0	0	0	0	0	0	0	0	0	0	0	0	0
564	AGDMENAENILTVMR	1662.77	P42704LPPRC_HUMANLeucine-richPPRmotif-containingprotein,mitochondrialOS=HomosapiensGN=LRPPRCPE=1SV=3;B8ZZ38B8ZZ38_HUMANLeucine-richPPRmotif-containingprotein,mitochondrialOS=HomosapiensGN=LRPPRCPE=2SV=1;C9JCA9C9JCA9_HUMANLeucine-richPPRmotif-containingprotein,mitochondrial(Fragment)OS=HomosapiensGN=LRPPRCPE=2SV=1	P42704LPPRC_HUMANLeucine-richPPRmotif-containingprotein,mitochondrialOS=HomosapiensGN=LRPPRCPE=1SV=3	P42704	Leucine-richPPRmotif-containingprotein,mitochondrial	LRPPRC	yes	no	0.0993868	1.11485	240000	267564	230840	300040	245080	627240	386770	337590	169180	367400	526500	148010	270520	635910	235080	343660	98512	338400	372070	202590	189470	211280	189360	113890	374200	91029	359310	172080	285930	439930	235350	236350	164160	0	106370	175790	267060	0
565	AGDTVIPLYIPQCGECK	1919.91	P11766ADHX_HUMANAlcoholdehydrogenaseclass-3OS=HomosapiensGN=ADH5PE=1SV=4;D6RFE4D6RFE4_HUMANAlcoholdehydrogenaseclass-3OS=HomosapiensGN=ADH5PE=2SV=1	P11766ADHX_HUMANAlcoholdehydrogenaseclass-3OS=HomosapiensGN=ADH5PE=1SV=4	P11766	Alcoholdehydrogenaseclass-3	ADH5	yes	no	0.237859	1.28004	165733	212144	267900	455090	267750	323960	338310	168260	177450	178560	532710	200680	159110	292140	133400	333280	0	261470	114490	249590	74983	217910	210700	215450	191970	0	252530	304330	246440	222440	271790	296100	279420	0	184130	353440	299870	0
566	AGDWQCPNPGCGNQNFAWR	2233.92	Q01844-6EWS_HUMANIsoform6ofRNA-bindingproteinEWSOS=HomosapiensGN=EWSR1;B0QYK0B0QYK0_HUMANEwingsarcomabreakpointregion1OS=HomosapiensGN=EWSR1PE=4SV=1;Q01844-3EWS_HUMANIsoform3ofRNA-bindingproteinEWSOS=HomosapiensGN=EWSR1;Q01844EWS_HUMANRNA-bindingproteinEWSOS=HomosapiensGN=EWSR1PE=1SV=1;Q01844-5EWS_HUMANIsoform5ofRNA-bindingproteinEWSOS=HomosapiensGN=EWSR1;Q01844-2EWS_HUMANIsoformEWS-BofRNA-bindin…	Q01844-6EWS_HUMANIsoform6ofRNA-bindingproteinEWSOS=HomosapiensGN=EWSR1	Q01844	Isoform6ofRNA-bindingproteinEWS	EWSR1	yes	no	0.183822	1.6867	231956	391240	395510	557980	430460	637090	398740	437580	192170	373120	641120	300670	408410	346850	377080	612520	52504	291150	315790	308480	143080	413720	377780	93686	427900	0	358690	402160	852540	342340	335340	318860	329100	0	477070	227710	383180	0
567	AGEAGKLEEVMQELR	1658.83	Q9BR76COR1B_HUMANCoronin-1BOS=HomosapiensGN=CORO1BPE=1SV=1	Q9BR76COR1B_HUMANCoronin-1BOS=HomosapiensGN=CORO1BPE=1SV=1	Q9BR76	Coronin-1B	CORO1B	yes	yes	0.840141	0.675425	114282	77189.2	191200	368490	164880	0	0	0	0	166170	0	202980	141410	415740	0	0	0	185350	222420	0	32773	0	0	159790	0	166800	0	0	283470	0	0	153020	121090	118760	90033	129110	242980	0
568	AGEGTYALDSESCMEK	1746.71	B5MCF9B5MCF9_HUMANPescadillohomologOS=HomosapiensGN=PES1PE=2SV=1;O00541-2PESC_HUMANIsoform2ofPescadillohomologOS=HomosapiensGN=PES1;O00541PESC_HUMANPescadillohomologOS=HomosapiensGN=PES1PE=1SV=1;B3KXD6B3KXD6_HUMANPescadillohomologOS=HomosapiensGN=PES1PE=2SV=1	B5MCF9B5MCF9_HUMANPescadillohomologOS=HomosapiensGN=PES1PE=2SV=1	B5MCF9	Pescadillohomolog	PES1	yes	no	0.906253	0.924315	65608.1	60642.6	52893	110600	80728	113970	99335	159270	181680	40386	97314	0	43008	105800	65431	92117	0	53073	0	0	0	47005	54324	0	139950	0	70318	61657	114740	151470	62342	79920	0	0	0	72420	101270	0
569	AGELEVFNGYFVHFFAPDNLDPIPK	2835.39	Q5T985Q5T985_HUMANInter-alpha-trypsininhibitorheavychainH2OS=HomosapiensGN=ITIH2PE=4SV=1;P19823ITIH2_HUMANInter-alpha-trypsininhibitorheavychainH2OS=HomosapiensGN=ITIH2PE=1SV=2	Q5T985Q5T985_HUMANInter-alpha-trypsininhibitorheavychainH2OS=HomosapiensGN=ITIH2PE=4SV=1	Q5T985	Inter-alpha-trypsininhibitorheavychainH2	ITIH2	yes	no	0.906813	2.75332	11437.6	31491.5	0	0	0	0	0	0	240370	0	101840	0	0	0	0	39132	0	0	34023	34822	0	0	0	17111	25149	0	0	17513	0	82028	21108	0	0	0	0	0	12141	0
570	AGELTEDEVER	1246.57	P62269RS18_HUMAN40SribosomalproteinS18OS=HomosapiensGN=RPS18PE=1SV=3	P62269RS18_HUMAN40SribosomalproteinS18OS=HomosapiensGN=RPS18PE=1SV=3	P62269	40SribosomalproteinS18	RPS18	yes	yes	0.499014	1.28447	2.41784e+06	3.10565e+06	4498000	114740	2849200	4633300	3959200	2841000	3123500	3398500	7836300	3919300	4072900	6699200	4074300	4732100	1228300	1933000	5445400	4889800	34990	4022700	3288100	1104800	5356300	1961600	3264600	3188200	4979200	4904100	3218300	4092500	3558600	2044500	0	0	4376900	0
571	AGELTPEEEAQYK	1463.68	Q9NZT1CALL5_HUMANCalmodulin-likeprotein5OS=HomosapiensGN=CALML5PE=1SV=2	Q9NZT1CALL5_HUMANCalmodulin-likeprotein5OS=HomosapiensGN=CALML5PE=1SV=2	Q9NZT1	Calmodulin-likeprotein5	CALML5	yes	yes	0.0117066	0.0708389	252915	17916.2	114260	319210	0	0	0	0	0	0	0	185210	158210	604280	0	0	0	0	0	157080	0	0	257660	320180	444970	213330	0	0	0	522700	0	165080	0	0	0	0	0	0
572	AGELTPEEEAQYKK	1591.77	Q9NZT1CALL5_HUMANCalmodulin-likeprotein5OS=HomosapiensGN=CALML5PE=1SV=2	Q9NZT1CALL5_HUMANCalmodulin-likeprotein5OS=HomosapiensGN=CALML5PE=1SV=2	Q9NZT1	Calmodulin-likeprotein5	CALML5	yes	yes	0.0194394	0.0656939	1.10824e+06	72804.8	426170	1122300	347890	0	253090	0	0	182680	0	270870	499130	4107500	0	480880	0	76618	173100	227500	44416	412510	338320	1052600	1274400	606550	216280	354200	0	1791800	371950	285490	263900	76638	0	47927	254870	0
573	AGEQKPSSNLLEQFILLAK	2085.15	J3KQV6J3KQV6_HUMANCOP9signalosomecomplexsubunit7bOS=HomosapiensGN=COPS7BPE=4SV=1;J3QT67J3QT67_HUMANCOP9signalosomecomplexsubunit7bOS=HomosapiensGN=COPS7BPE=4SV=1;J3QT66J3QT66_HUMANCOP9signalosomecomplexsubunit7bOS=HomosapiensGN=COPS7BPE=4SV=1;J3QT69J3QT69_HUMANCOP9signalosomecomplexsubunit7bOS=HomosapiensGN=COPS7BPE=4SV=1;J3QT50J3QT50_HUMANCOP9signalosomecomplexsubunit7bOS=HomosapiensGN=COPS7BPE=…	J3KQV6J3KQV6_HUMANCOP9signalosomecomplexsubunit7bOS=HomosapiensGN=COPS7BPE=4SV=1	J3KQV6	COP9signalosomecomplexsubunit7b	COPS7B	yes	no	0.250811	1.67474	52218.7	87452.6	65460	146260	110990	180370	134120	67581	58913	97622	301240	60905	45941	62456	67246	130710	0	60788	66350	88732	12737	29940	42331	17465	92868	0	73675	71936	126460	69251	0	32808	57685	56211	48504	31634	103350	0
574	AGEQVTYTCATYYK	1653.73	P08603CFAH_HUMANComplementfactorHOS=HomosapiensGN=CFHPE=1SV=4	P08603CFAH_HUMANComplementfactorHOS=HomosapiensGN=CFHPE=1SV=4	P08603	ComplementfactorH	CFH	yes	yes	0.99443	2.08523	40933.3	85355.4	0	0	0	0	0	0	1022600	0	0	0	0	0	0	0	0	0	0	0	0	0	0	448740	0	0	0	0	0	0	0	0	0	0	0	0	0	0
575	AGESVELFGK	1035.52	B4DUE3B4DUE3_HUMANMyosinlightchainkinase,smoothmuscleOS=HomosapiensGN=MYLKPE=2SV=1;Q15746-7MYLK_HUMANIsoform5ofMyosinlightchainkinase,smoothmuscleOS=HomosapiensGN=MYLK;Q15746-4MYLK_HUMANIsoform3BofMyosinlightchainkinase,smoothmuscleOS=HomosapiensGN=MYLK;Q15746-5MYLK_HUMANIsoform4ofMyosinlightchainkinase,smoothmuscleOS=HomosapiensGN=MYLK;Q15746-2MYLK_HUMANIsoform2ofMyosinlightchainkinase,smoothmus…	B4DUE3B4DUE3_HUMANMyosinlightchainkinase,smoothmuscleOS=HomosapiensGN=MYLKPE=2SV=1	B4DUE3	Myosinlightchainkinase,smoothmuscle	MYLK	yes	no	0.126943	0.224982	112474	25304.6	155580	283030	0	0	0	0	0	90729	0	0	0	0	0	108600	29179	132370	0	0	74544	0	0	436800	223520	52127	0	0	77719	107860	0	0	0	0	0	97601	0	0
576	AGEVFIHK	899.486	Q15233NONO_HUMANNon-POUdomain-containingoctamer-bindingproteinOS=HomosapiensGN=NONOPE=1SV=4;Q15233-2NONO_HUMANIsoform2ofNon-POUdomain-containingoctamer-bindingproteinOS=HomosapiensGN=NONO;H7C367H7C367_HUMANNon-POUdomain-containingoctamer-bindingprotein(Fragment)OS=HomosapiensGN=NONOPE=4SV=1;C9JYS8C9JYS8_HUMANNon-POUdomain-containingoctamer-bindingprotein(Fragment)OS=HomosapiensGN=NONOPE=2SV=1;C9I…	Q15233NONO_HUMANNon-POUdomain-containingoctamer-bindingproteinOS=HomosapiensGN=NONOPE=1SV=4	Q15233	Non-POUdomain-containingoctamer-bindingprotein	NONO	yes	no	1	1	138.72	138.72	0	0	0	0	0	0	0	0	0	0	0	0	0	0	0	0	0	0	0	0	0	0	0	0	0	0	0	0	0	0	0	0	0	0	0	0
577	AGEVINQPMMMAAR	1517.72	P18206-2VINC_HUMANIsoform1ofVinculinOS=HomosapiensGN=VCL;P18206VINC_HUMANVinculinOS=HomosapiensGN=VCLPE=1SV=4;Q5JQ13Q5JQ13_HUMANVinculin(Fragment)OS=HomosapiensGN=VCLPE=4SV=1;B4DTM7B4DTM7_HUMANUncharacterizedproteinOS=HomosapiensGN=VCLPE=2SV=1	P18206-2VINC_HUMANIsoform1ofVinculinOS=HomosapiensGN=VCL	P18206	Isoform1ofVinculin	VCL	yes	no	0.288074	0.517922	260584	134962	302200	393880	0	240800	230070	599630	0	218000	394670	272910	238990	774490	0	259770	0	264830	167070	395830	0	0	231640	0	296560	149170	0	177550	483400	314350	147600	230870	0	203620	0	0	326080	0
578	AGEVQEPELR	1126.56	P25311ZA2G_HUMANZinc-alpha-2-glycoproteinOS=HomosapiensGN=AZGP1PE=1SV=2;A8MT79ZAGL1_HUMANPutativezinc-alpha-2-glycoprotein-like1OS=HomosapiensPE=5SV=2	P25311ZA2G_HUMANZinc-alpha-2-glycoproteinOS=HomosapiensGN=AZGP1PE=1SV=2	P25311	Zinc-alpha-2-glycoprotein	AZGP1	yes	no	0.00932362	0.30506	687716	209795	63031	954360	399750	0	453740	602040	0	305240	0	549820	545810	2686300	175230	804260	245530	0	0	868130	0	419090	625670	1027200	355270	1178200	446010	0	0	676330	0	53689	551270	150870	308490	820610	353380	19332
579	AGEVSAATGR	917.457	O75881CP7B1_HUMAN25-hydroxycholesterol7-alpha-hydroxylaseOS=HomosapiensGN=CYP7B1PE=1SV=2	O75881CP7B1_HUMAN25-hydroxycholesterol7-alpha-hydroxylaseOS=HomosapiensGN=CYP7B1PE=1SV=2	O75881	25-hydroxycholesterol7-alpha-hydroxylase	CYP7B1	yes	yes	0.662183	1.24929	47161.6	58918.7	0	0	0	0	0	0	0	0	275200	0	0	0	0	279040	0	187400	0	32916	0	0	0	0	278630	0	0	28512	0	0	0	0	0	0	0	0	0	0
580	AGFAGDDAPR	975.441	P60709ACTB_HUMANActin,cytoplasmic1OS=HomosapiensGN=ACTBPE=1SV=1;G5E9R0G5E9R0_HUMANActin,cytoplasmic1OS=HomosapiensGN=ACTBPE=2SV=1;E7EVS6E7EVS6_HUMANActin,cytoplasmic1(Fragment)OS=HomosapiensGN=ACTBPE=2SV=1;C9JZR7C9JZR7_HUMANActin,cytoplasmic1(Fragment)OS=HomosapiensGN=ACTBPE=2SV=1;C9JTX5C9JTX5_HUMANActin,cytoplasmic1(Fragment)OS=HomosapiensGN=ACTBPE=2SV=1;C9JUM1C9JUM1_HUMANActin,cytoplasmic1(Frag…	P60709ACTB_HUMANActin,cytoplasmic1OS=HomosapiensGN=ACTBPE=1SV=1	P60709	Actin,cytoplasmic1	ACTB	no	no	0.710005	0.789701	3.16742e+07	2.50131e+07	29377000	54360000	29627000	21800000	23762000	34820000	29472000	25889000	35590000	31943000	32822000	52772000	19567000	35689000	11584000	29878000	20737000	23270000	10467000	24183000	30156000	54342000	34990000	30917000	35137000	33580000	44661000	43599000	31359000	29656000	35298000	24884000	29416000	80376	35727000	161580
581	AGFAGDQIPK	1002.51	P61163ACTZ_HUMANAlpha-centractinOS=HomosapiensGN=ACTR1APE=1SV=1;P42025ACTY_HUMANBeta-centractinOS=HomosapiensGN=ACTR1BPE=1SV=1;G5E9Q5G5E9Q5_HUMANARP1actin-relatedprotein1homologB,centractinbeta(Yeast),isoformCRA_cOS=HomosapiensGN=ACTR1BPE=2SV=1	P61163ACTZ_HUMANAlpha-centractinOS=HomosapiensGN=ACTR1APE=1SV=1	P61163	Alpha-centractin	ACTR1A	no	no	0.537883	1.15409	317884	366868	502140	381110	633980	0	480750	720510	352940	401350	520320	211530	374920	582880	300420	757700	66804	692880	244210	346100	346240	431050	377660	0	459730	299630	516120	417980	610170	372670	628310	375440	0	218610	432290	183630	0	0
582	AGFDSDYDQALADIR	1655.74	P52701MSH6_HUMANDNAmismatchrepairproteinMsh6OS=HomosapiensGN=MSH6PE=1SV=2;B4DF41B4DF41_HUMANDNAmismatchrepairproteinMsh6OS=HomosapiensGN=MSH6PE=2SV=1;F5H2F9F5H2F9_HUMANDNAmismatchrepairproteinMsh6OS=HomosapiensGN=MSH6PE=2SV=1;P52701-2MSH6_HUMANIsoformGTBP-altofDNAmismatchrepairproteinMsh6OS=HomosapiensGN=MSH6	P52701MSH6_HUMANDNAmismatchrepairproteinMsh6OS=HomosapiensGN=MSH6PE=1SV=2	P52701	DNAmismatchrepairproteinMsh6	MSH6	yes	no	0.331045	1.35809	97507.4	132424	0	224460	0	0	0	231950	205090	183370	333590	0	0	0	135740	231850	42554	99622	192350	159580	59689	109140	87211	0	150950	45242	233200	0	255520	321520	0	93307	69467	0	123290	0	120310	0
583	AGFFGDAMK	942.427	P98160PGBM_HUMANBasementmembrane-specificheparansulfateproteoglycancoreproteinOS=HomosapiensGN=HSPG2PE=1SV=4	P98160PGBM_HUMANBasementmembrane-specificheparansulfateproteoglycancoreproteinOS=HomosapiensGN=HSPG2PE=1SV=4	P98160	Basementmembrane-specificheparansulfateproteoglycancoreprotein	HSPG2	yes	yes	0.418845	22.2614	1113.9	24797.1	0	0	0	0	0	0	0	0	0	0	0	0	59830	0	0	0	0	121040	0	98493	0	0	0	0	0	154200	0	0	0	0	0	0	0	236070	121100	0
584	AGFIQDTSLILYEEVKPNLTER	2535.32	Q93009UBP7_HUMANUbiquitincarboxyl-terminalhydrolase7OS=HomosapiensGN=USP7PE=1SV=2;F5H8E5F5H8E5_HUMANUbiquitincarboxyl-terminalhydrolaseOS=HomosapiensGN=USP7PE=2SV=1;B7Z815B7Z815_HUMANUbiquitincarboxyl-terminalhydrolaseOS=HomosapiensGN=USP7PE=2SV=1;H3BND8H3BND8_HUMANUbiquitincarboxyl-terminalhydrolase(Fragment)OS=HomosapiensGN=USP7PE=3SV=1	Q93009UBP7_HUMANUbiquitincarboxyl-terminalhydrolase7OS=HomosapiensGN=USP7PE=1SV=2	Q93009	Ubiquitincarboxyl-terminalhydrolase7	USP7	yes	no	0.126039	1.20217	172158	206963	156730	416420	241420	387800	386810	457440	256220	172770	508570	116710	67733	197300	127810	311730	7922.5	103790	251450	393810	25028	77332	87091	54129	245990	92384	302850	264570	290310	318700	278300	63024	48252	90520	130660	71444	294400	0
585	AGFLDLK	762.428	Q9Y490TLN1_HUMANTalin-1OS=HomosapiensGN=TLN1PE=1SV=3;Q5TCU6Q5TCU6_HUMANTalin-1OS=HomosapiensGN=TLN1PE=4SV=1	Q9Y490TLN1_HUMANTalin-1OS=HomosapiensGN=TLN1PE=1SV=3	Q9Y490	Talin-1	TLN1	yes	no	0.328561	1.09507	70454	77151.7	88749	183570	120500	57323	67130	126830	142450	59386	175430	54602	65407	62349	0	104590	30639	0	88933	80348	37676	86343	121430	130700	109050	83629	0	80063	63686	85151	125280	54455	90073	45179	60807	123480	85097	0
586	AGFSGPDCSQR	1180.49	G5E9A9G5E9A9_HUMANTenascin-XOS=HomosapiensGN=TNXBPE=2SV=1;B0V046B0V046_HUMANTenascin-XOS=HomosapiensGN=TNXBPE=4SV=1;B0UYX3B0UYX3_HUMANTenascin-XOS=HomosapiensGN=TNXBPE=4SV=1;P22105-3TENX_HUMANIsoform3ofTenascin-XOS=HomosapiensGN=TNXB;E7EWZ8E7EWZ8_HUMANTenascin-XOS=HomosapiensGN=TNXBPE=2SV=1;E7EU03E7EU03_HUMANTenascin-XOS=HomosapiensGN=TNXBPE=2SV=1;E7EPQ1E7EPQ1_HUMANTenascin-XOS=HomosapiensGN=TNXB…	G5E9A9G5E9A9_HUMANTenascin-XOS=HomosapiensGN=TNXBPE=2SV=1	G5E9A9	Tenascin-X	TNXB	yes	no	0.104666	0.134519	28634	3851.8	0	75662	0	0	0	68214	0	0	0	0	0	0	0	0	0	0	0	0	0	0	0	147780	0	0	0	0	0	0	0	0	0	0	0	44557	0	0
587	AGGAAVVITEPEHTK	1478.77	Q9P258RCC2_HUMANProteinRCC2OS=HomosapiensGN=RCC2PE=1SV=2	Q9P258RCC2_HUMANProteinRCC2OS=HomosapiensGN=RCC2PE=1SV=2	Q9P258	ProteinRCC2	RCC2	yes	yes	0.188646	0.860654	1.38249e+06	1.18985e+06	1558600	2368600	170550	3680900	1840100	3679600	1077800	137430	563800	924210	1735900	2003600	1345900	311250	416780	2791700	1465600	2249200	714130	158240	1478800	163000	3342800	346340	1212600	1344300	170340	383620	1178200	172820	2061100	56199	1556100	1295800	2469900	0
588	AGGAAVVITEPEHTKER	1763.92	Q9P258RCC2_HUMANProteinRCC2OS=HomosapiensGN=RCC2PE=1SV=2	Q9P258RCC2_HUMANProteinRCC2OS=HomosapiensGN=RCC2PE=1SV=2	Q9P258	ProteinRCC2	RCC2	yes	yes	0.153932	0.411776	94086.8	38742.7	0	121720	0	145840	114890	133150	0	63515	127240	0	50819	229520	0	0	0	202930	0	91963	0	70474	81828	0	240030	0	53392	86288	112970	72239	86412	78659	79097	33840	0	77198	0	0
589	AGGADAVQTVTGGLR	1371.71	Q9H223EHD4_HUMANEHdomain-containingprotein4OS=HomosapiensGN=EHD4PE=1SV=1	Q9H223EHD4_HUMANEHdomain-containingprotein4OS=HomosapiensGN=EHD4PE=1SV=1	Q9H223	EHdomain-containingprotein4	EHD4	yes	yes	0.644806	0.90121	141674	127678	214090	319030	162500	0	182170	0	137400	197200	394490	147850	96352	289210	0	196430	0	0	201400	0	55213	0	187510	535960	300870	316670	146500	0	0	0	0	105960	244070	111820	220560	0	198820	0
590	AGGAGVPAFYTPTGYGTLVQEGGAPIR	2606.31	Q9BYC2SCOT2_HUMANSuccinyl-CoA:3-ketoacidcoenzymeAtransferase2,mitochondrialOS=HomosapiensGN=OXCT2PE=2SV=2	Q9BYC2SCOT2_HUMANSuccinyl-CoA:3-ketoacidcoenzymeAtransferase2,mitochondrialOS=HomosapiensGN=OXCT2PE=2SV=2	Q9BYC2	Succinyl-CoA:3-ketoacidcoenzymeAtransferase2,mitochondrial	OXCT2	yes	yes	0.0817834	138.126	138.72	19160.8	0	0	0	0	0	0	102570	0	0	0	0	0	0	0	0	0	61919	0	0	0	0	0	0	0	0	0	0	0	0	0	0	0	0	0	0	0
591	AGGAGVPAFYTPTGYGTLVQEGGSPIK	2594.3	P55809SCOT1_HUMANSuccinyl-CoA:3-ketoacidcoenzymeAtransferase1,mitochondrialOS=HomosapiensGN=OXCT1PE=1SV=1	P55809SCOT1_HUMANSuccinyl-CoA:3-ketoacidcoenzymeAtransferase1,mitochondrialOS=HomosapiensGN=OXCT1PE=1SV=1	P55809	Succinyl-CoA:3-ketoacidcoenzymeAtransferase1,mitochondrial	OXCT1	yes	yes	0.307012	1.93727	315279	610779	798940	1255500	606120	1251500	832910	426900	807460	671910	1610600	640210	586010	347500	553760	831710	148300	241920	1185000	618900	0	488990	572830	118410	505140	185700	733040	522450	428470	253210	508590	310590	316150	169660	380090	332560	596040	0
592	AGGDAEPRPAEPPAWAGGAR	1931.92	Q96HS1-2PGAM5_HUMANIsoform2ofSerine/threonine-proteinphosphatasePGAM5,mitochondrialOS=HomosapiensGN=PGAM5;Q96HS1PGAM5_HUMANSerine/threonine-proteinphosphatasePGAM5,mitochondrialOS=HomosapiensGN=PGAM5PE=1SV=2	Q96HS1-2PGAM5_HUMANIsoform2ofSerine/threonine-proteinphosphatasePGAM5,mitochondrialOS=HomosapiensGN=PGAM5	Q96HS1	Isoform2ofSerine/threonine-proteinphosphatasePGAM5,mitochondrial	PGAM5	yes	no	0.105005	1.3699	95701.4	131101	135370	0	204990	313770	256770	114270	125300	0	346650	113610	154480	296020	78329	0	0	144980	184380	176240	44506	189590	219270	0	275090	0	155580	212400	246920	220830	147120	97400	129770	0	85646	122340	205230	0
593	AGGEAGVTLGQPHLSR	1548.8	P41091IF2G_HUMANEukaryotictranslationinitiationfactor2subunit3OS=HomosapiensGN=EIF2S3PE=1SV=3;Q2VIR3IF2GL_HUMANPutativeeukaryotictranslationinitiationfactor2subunit3-likeproteinOS=HomosapiensGN=EIF2S3LPE=5SV=2;Q2VIR3-2IF2GL_HUMANIsoform2ofPutativeeukaryotictranslationinitiationfactor2subunit3-likeproteinOS=HomosapiensGN=EIF2S3L;F8W810F8W810_HUMANUncharacterizedproteinOS=HomosapiensPE=2SV=1	P41091IF2G_HUMANEukaryotictranslationinitiationfactor2subunit3OS=HomosapiensGN=EIF2S3PE=1SV=3	P41091	Eukaryotictranslationinitiationfactor2subunit3	EIF2S3	yes	no	0.0576687	1.51126	255700	386429	497160	501090	360780	886430	586500	457910	350260	391240	511350	409170	379540	330030	454070	991820	94544	234100	474380	475110	179300	252060	483190	0	392480	159380	534990	514380	598040	541500	226310	217830	393600	259520	170850	291760	358460	0
594	AGGEGGSEEEGSDK	1307.51	E7ESP9E7ESP9_HUMANNeurofilamentmediumpolypeptideOS=HomosapiensGN=NEFMPE=2SV=1;P07197NFM_HUMANNeurofilamentmediumpolypeptideOS=HomosapiensGN=NEFMPE=1SV=3;E9PBF7E9PBF7_HUMANNeurofilamentmediumpolypeptideOS=HomosapiensGN=NEFMPE=2SV=1	E7ESP9E7ESP9_HUMANNeurofilamentmediumpolypeptideOS=HomosapiensGN=NEFMPE=2SV=1	E7ESP9	Neurofilamentmediumpolypeptide	NEFM	yes	no	0.645757	1.29979	3715.9	4829.89	0	39349	0	0	0	0	0	0	32748	0	0	0	23546	0	0	0	0	0	0	0	0	0	0	0	0	0	0	0	0	0	0	0	0	0	0	0
595	AGGFVVGYTSSGNPIFR	1727.86	Q9HAV4XPO5_HUMANExportin-5OS=HomosapiensGN=XPO5PE=1SV=1	Q9HAV4XPO5_HUMANExportin-5OS=HomosapiensGN=XPO5PE=1SV=1	Q9HAV4	Exportin-5	XPO5	yes	yes	0.0213863	3.05744	29522.1	90262.1	97719	0	77487	100310	124180	116140	139030	66597	169770	51945	91965	0	57260	0	0	61587	0	70106	41204	54246	0	0	0	0	148930	0	217140	145490	78759	71529	0	0	121100	0	164380	0
596	AGGGPTLQCPPPSSPEK	1678.8	Q96N66-2MBOA7_HUMANIsoform2ofLysophospholipidacyltransferase7OS=HomosapiensGN=MBOAT7;Q96N66MBOA7_HUMANLysophospholipidacyltransferase7OS=HomosapiensGN=MBOAT7PE=1SV=2;Q96N66-3MBOA7_HUMANIsoform3ofLysophospholipidacyltransferase7OS=HomosapiensGN=MBOAT7	Q96N66-2MBOA7_HUMANIsoform2ofLysophospholipidacyltransferase7OS=HomosapiensGN=MBOAT7	Q96N66	Isoform2ofLysophospholipidacyltransferase7	MBOAT7	yes	no	0.887823	0.682958	13572.5	9269.47	0	0	45791	71521	0	96637	0	54538	0	0	33041	0	0	86750	0	51135	0	68007	0	41560	31331	0	0	0	0	0	0	0	0	0	43484	0	0	0	0	0
597	AGGIETIANEFSDR	1478.7	Q92598-2HS105_HUMANIsoformBetaofHeatshockprotein105kDaOS=HomosapiensGN=HSPH1;Q92598HS105_HUMANHeatshockprotein105kDaOS=HomosapiensGN=HSPH1PE=1SV=1;Q92598-3HS105_HUMANIsoform3ofHeatshockprotein105kDaOS=HomosapiensGN=HSPH1	Q92598-2HS105_HUMANIsoformBetaofHeatshockprotein105kDaOS=HomosapiensGN=HSPH1	Q92598	IsoformBetaofHeatshockprotein105kDa	HSPH1	yes	no	0.651269	1.38893	291753	405224	1044000	1392000	732850	0	892250	1221000	0	831480	853890	0	564140	0	0	0	0	482420	943500	859860	0	0	494970	0	0	0	0	0	774440	0	663450	0	0	96704	0	301790	0	0
598	AGGIETIANEYSDR	1494.7	P34932HSP74_HUMANHeatshock70kDaprotein4OS=HomosapiensGN=HSPA4PE=1SV=4	P34932HSP74_HUMANHeatshock70kDaprotein4OS=HomosapiensGN=HSPA4PE=1SV=4	P34932	Heatshock70kDaprotein4	HSPA4	yes	yes	0.466425	1.07897	471613	508859	605330	1217000	675580	705680	621520	1404100	687730	517700	1289300	605050	449950	537560	249330	541290	125810	563060	602410	800120	164240	373030	491010	0	428370	197700	747150	637990	835760	499430	519470	539000	407940	380060	0	414910	702450	0
599	AGGPATPLSPTR	1123.6	Q03252LMNB2_HUMANLamin-B2OS=HomosapiensGN=LMNB2PE=1SV=3;J9JID7J9JID7_HUMANLaminB2,isoformCRA_aOS=HomosapiensGN=LMNB2PE=3SV=1	Q03252LMNB2_HUMANLamin-B2OS=HomosapiensGN=LMNB2PE=1SV=3	Q03252	Lamin-B2	LMNB2	yes	no	0.635956	0.415725	508601	211438	658730	1276000	395010	1003200	686500	0	0	619580	0	639430	659540	1250500	0	893610	0	799080	52010	736710	0	441860	954130	0	1558000	0	0	570730	811700	709500	765740	0	657730	0	572900	0	0	0
600	AGGPGLER	755.393	P21333-2FLNA_HUMANIsoform2ofFilamin-AOS=HomosapiensGN=FLNA;P21333FLNA_HUMANFilamin-AOS=HomosapiensGN=FLNAPE=1SV=4;Q5HY54Q5HY54_HUMANFilamin-AOS=HomosapiensGN=FLNAPE=2SV=1;E9PHF0E9PHF0_HUMANFilamin-AOS=HomosapiensGN=FLNAPE=2SV=2;H0Y5C6H0Y5C6_HUMANFilamin-A(Fragment)OS=HomosapiensGN=FLNAPE=4SV=1;H7C5L4H7C5L4_HUMANFilamin-B(Fragment)OS=HomosapiensGN=FLNBPE=4SV=1;O75369-2FLNB_HUMANIsoform2ofFilamin-B…	P21333-2FLNA_HUMANIsoform2ofFilamin-AOS=HomosapiensGN=FLNA	P21333	Isoform2ofFilamin-A	FLNA	no	no	0.793143	0.734005	179408	131686	0	0	0	304360	508870	0	0	0	0	477290	0	0	250290	0	0	267530	271390	452050	130960	0	496520	1356500	0	621570	0	0	0	0	0	0	0	309230	0	0	0	0
601	AGGPTTPLSPTR	1153.61	P20700LMNB1_HUMANLamin-B1OS=HomosapiensGN=LMNB1PE=1SV=2;E9PBF6E9PBF6_HUMANLamin-B1OS=HomosapiensGN=LMNB1PE=2SV=1	P20700LMNB1_HUMANLamin-B1OS=HomosapiensGN=LMNB1PE=1SV=2	P20700	Lamin-B1	LMNB1	yes	no	0.361583	1.06665	2.43329e+06	2.59547e+06	2782100	4909500	3233900	5294900	3890600	4675100	1902700	2252100	5833700	2779600	3190500	4187900	3619000	3478600	947770	3452800	1249600	3980700	512590	3306900	2700600	767440	2837200	756010	2555100	2938900	4068900	2945900	3463400	3329000	2795900	1900000	2772900	1933900	3290500	0
602	AGGSASAMLQPLLDNQVGFK	2003.01	P20618PSB1_HUMANProteasomesubunitbetatype-1OS=HomosapiensGN=PSMB1PE=1SV=2	P20618PSB1_HUMANProteasomesubunitbetatype-1OS=HomosapiensGN=PSMB1PE=1SV=2	P20618	Proteasomesubunitbetatype-1	PSMB1	yes	yes	0.176961	1.01657	578642	588228	752260	1600700	618770	1022500	1103200	754930	682800	708280	919720	420510	435960	1009800	483870	672380	102270	625750	858200	580190	125660	549460	677740	260830	691540	488500	752390	747200	794840	822450	388380	583830	477790	495270	382100	405430	597640	0
603	AGGVLAYELLPALDEVLASDSR	2258.18	P54802ANAG_HUMANAlpha-N-acetylglucosaminidaseOS=HomosapiensGN=NAGLUPE=1SV=2	P54802ANAG_HUMANAlpha-N-acetylglucosaminidaseOS=HomosapiensGN=NAGLUPE=1SV=2	P54802	Alpha-N-acetylglucosaminidase	NAGLU	yes	yes	0.748721	0.488236	12903.1	6299.75	0	34742	11526	23354	55804	51418	0	6895.8	15823	0	0	10592	0	52396	0	0	0	0	0	0	0	0	0	0	0	0	9614.4	43656	0	0	0	0	0	0	0	0
604	AGIEGPLLASDVGR	1353.73	P18583-6SON_HUMANIsoformEofProteinSONOS=HomosapiensGN=SON;P18583-2SON_HUMANIsoformAofProteinSONOS=HomosapiensGN=SON;P18583-10SON_HUMANIsoformJofProteinSONOS=HomosapiensGN=SON;P18583-3SON_HUMANIsoformBofProteinSONOS=HomosapiensGN=SON;P18583-4SON_HUMANIsoformCofProteinSONOS=HomosapiensGN=SON;P18583-7SON_HUMANIsoformGofProteinSONOS=HomosapiensGN=SON;P18583SON_HUMANProteinSONOS=HomosapiensGN=SONPE=1S…	P18583-6SON_HUMANIsoformEofProteinSONOS=HomosapiensGN=SON	P18583	IsoformEofProteinSON	SON	yes	no	0.0828754	1.84107	137252	252690	242740	401660	225090	340050	360400	238090	170120	285850	474330	208940	290020	0	219030	296780	74988	160580	338560	165500	149080	360700	264120	0	224830	120800	247700	243220	374420	275470	254860	211880	268090	132630	223970	201600	246180	0
605	AGIEIFVVVVGR	1257.74	P12109CO6A1_HUMANCollagenalpha-1(VI)chainOS=HomosapiensGN=COL6A1PE=1SV=3	P12109CO6A1_HUMANCollagenalpha-1(VI)chainOS=HomosapiensGN=COL6A1PE=1SV=3	P12109	Collagenalpha-1(VI)chain	COL6A1	yes	yes	0.996082	0.354398	51384.4	18210.5	0	180240	63951	20448	97954	106230	48444	29456	0	0	0	86402	0	0	0	0	23071	64152	5251.8	0	0	92287	98544	69217	0	52724	25827	0	55843	0	0	0	0	24603	0	0
606	AGIFQSVK	848.476	P09669COX6C_HUMANCytochromecoxidasesubunit6COS=HomosapiensGN=COX6CPE=1SV=2	P09669COX6C_HUMANCytochromecoxidasesubunit6COS=HomosapiensGN=COX6CPE=1SV=2	P09669	Cytochromecoxidasesubunit6C	COX6C	yes	yes	0.0347432	2.06475	276107	570092	0	2102800	0	2286800	0	0	995400	1228200	0	989620	889950	0	1055700	0	0	0	975280	0	828130	0	0	0	0	22007	934860	0	0	932850	1216000	0	0	0	572380	0	0	0
607	AGIIASAR	757.445	P13639EF2_HUMANElongationfactor2OS=HomosapiensGN=EEF2PE=1SV=4	P13639EF2_HUMANElongationfactor2OS=HomosapiensGN=EEF2PE=1SV=4	P13639	Elongationfactor2	EEF2	yes	yes	0.538864	1.25793	785094	987595	1813500	1731700	1122000	2178900	1185600	1654900	704360	1060400	1481600	0	1234400	1258100	1304000	1300100	323480	0	1666100	1576900	558510	1371300	1328400	0	1747600	0	1029800	1151900	1423200	1413100	1023900	0	1082200	505630	1243000	1289800	0	0
608	AGIICQLNAR	1114.59	J3KPV4J3KPV4_HUMANDNAreplicationlicensingfactorMCM4OS=HomosapiensGN=MCM4PE=3SV=1;P33991MCM4_HUMANDNAreplicationlicensingfactorMCM4OS=HomosapiensGN=MCM4PE=1SV=5	J3KPV4J3KPV4_HUMANDNAreplicationlicensingfactorMCM4OS=HomosapiensGN=MCM4PE=3SV=1	J3KPV4	DNAreplicationlicensingfactorMCM4	MCM4	yes	no	0.141608	1.81579	511484	928748	1467600	991450	1724700	1672800	1193000	1423100	0	1229500	1716000	856380	1035300	0	1488000	1547600	313300	658840	840210	1351700	349860	1103300	1581900	0	668910	0	1134100	1372400	1886900	1569200	1298500	1176300	1388200	0	1155200	635630	1794100	0
609	AGIISTVEVLK	1128.68	E9PLK3E9PLK3_HUMANPuromycin-sensitiveaminopeptidaseOS=HomosapiensGN=NPEPPSPE=2SV=1;P55786PSA_HUMANPuromycin-sensitiveaminopeptidaseOS=HomosapiensGN=NPEPPSPE=1SV=2;B7Z463B7Z463_HUMANPuromycin-sensitiveaminopeptidaseOS=HomosapiensGN=NPEPPSPE=2SV=1	E9PLK3E9PLK3_HUMANPuromycin-sensitiveaminopeptidaseOS=HomosapiensGN=NPEPPSPE=2SV=1	E9PLK3	Puromycin-sensitiveaminopeptidase	NPEPPS	yes	no	0.168341	1.36133	183913	250367	298310	270360	262620	229960	263080	306390	138220	275450	411060	389750	345570	266730	219060	286150	95604	206840	319360	166040	132770	194270	262610	216820	252490	209660	222490	211950	251390	257440	269250	223860	259160	127750	377020	235270	228970	0
610	AGILFEDIFDVK	1365.72	C9JLU1C9JLU1_HUMANDNA-directedRNApolymerasesI,II,andIIIsubunitRPABC3(Fragment)OS=HomosapiensGN=POLR2HPE=2SV=1;P52434RPAB3_HUMANDNA-directedRNApolymerasesI,II,andIIIsubunitRPABC3OS=HomosapiensGN=POLR2HPE=1SV=4;C9JCU7C9JCU7_HUMANDNA-directedRNApolymerasesI,II,andIIIsubunitRPABC3OS=HomosapiensGN=POLR2HPE=2SV=1;C9J413C9J413_HUMANDNA-directedRNApolymerasesI,II,andIIIsubunitRPABC3OS=HomosapiensGN=POLR2…	C9JLU1C9JLU1_HUMANDNA-directedRNApolymerasesI,II,andIIIsubunitRPABC3(Fragment)OS=HomosapiensGN=POLR2HPE=2SV=1	C9JLU1	DNA-directedRNApolymerasesI,II,andIIIsubunitRPABC3(Fragment)	POLR2H	yes	no	1	1	138.72	138.72	0	0	0	0	0	0	0	0	0	0	0	0	0	0	0	0	0	0	0	0	0	0	0	0	0	0	0	0	0	0	0	0	0	0	0	0
611	AGILTFCVGASQANK	1535.78	P12111-2CO6A3_HUMANIsoform2ofCollagenalpha-3(VI)chainOS=HomosapiensGN=COL6A3;P12111CO6A3_HUMANCollagenalpha-3(VI)chainOS=HomosapiensGN=COL6A3PE=1SV=5;E7ENL6E7ENL6_HUMANCollagenalpha-3(VI)chainOS=HomosapiensGN=COL6A3PE=2SV=1;E9PGQ9E9PGQ9_HUMANCollagenalpha-3(VI)chainOS=HomosapiensGN=COL6A3PE=2SV=1;P12111-3CO6A3_HUMANIsoform3ofCollagenalpha-3(VI)chainOS=HomosapiensGN=COL6A3	P12111-2CO6A3_HUMANIsoform2ofCollagenalpha-3(VI)chainOS=HomosapiensGN=COL6A3	P12111	Isoform2ofCollagenalpha-3(VI)chain	COL6A3	yes	no	0.380863	1.19228	197418	235378	256380	578930	227400	196000	236630	459510	887950	257580	523250	244060	226490	185740	93243	320430	0	88232	0	387440	142330	0	200970	0	258710	0	266250	209460	379640	598950	243200	166100	182580	0	90753	365970	242350	0
612	AGILTTLNAR	1028.6	P33993MCM7_HUMANDNAreplicationlicensingfactorMCM7OS=HomosapiensGN=MCM7PE=1SV=4;P33993-3MCM7_HUMANIsoform3ofDNAreplicationlicensingfactorMCM7OS=HomosapiensGN=MCM7	P33993MCM7_HUMANDNAreplicationlicensingfactorMCM7OS=HomosapiensGN=MCM7PE=1SV=4	P33993	DNAreplicationlicensingfactorMCM7	MCM7	yes	no	0.0340695	2.34693	312428	733246	827660	521600	640180	1766100	566580	772950	782430	745910	1006900	568480	763080	222710	1184800	1234000	179160	286690	867000	592030	128380	484050	589360	0	610320	127710	821310	720820	929150	559660	588070	495710	698660	282090	445650	556010	831630	0
613	AGIPVYAWK	1003.55	P23526SAHH_HUMANAdenosylhomocysteinaseOS=HomosapiensGN=AHCYPE=1SV=4;P23526-2SAHH_HUMANIsoform2ofAdenosylhomocysteinaseOS=HomosapiensGN=AHCY	P23526SAHH_HUMANAdenosylhomocysteinaseOS=HomosapiensGN=AHCYPE=1SV=4	P23526	Adenosylhomocysteinase	AHCY	yes	no	0.824716	1.21307	435842	528707	698070	1030100	657180	764680	554450	797100	606320	685070	940550	415770	505370	439950	508720	624670	0	504030	746700	653050	0	594400	0	262540	654050	191560	0	668780	617420	855460	487640	434850	763940	224270	839290	31780	0	0
614	AGISFIIK	847.517	P78347-2GTF2I_HUMANIsoform2ofGeneraltranscriptionfactorII-IOS=HomosapiensGN=GTF2I;P78347-4GTF2I_HUMANIsoform4ofGeneraltranscriptionfactorII-IOS=HomosapiensGN=GTF2I;P78347-3GTF2I_HUMANIsoform3ofGeneraltranscriptionfactorII-IOS=HomosapiensGN=GTF2I;P78347GTF2I_HUMANGeneraltranscriptionfactorII-IOS=HomosapiensGN=GTF2IPE=1SV=2;Q86U51Q86U51_HUMANGeneraltranscriptionfactorII,iOS=HomosapiensGN=GTF2IPE=2S…	P78347-2GTF2I_HUMANIsoform2ofGeneraltranscriptionfactorII-IOS=HomosapiensGN=GTF2I	P78347	Isoform2ofGeneraltranscriptionfactorII-I	GTF2I	yes	no	0.283986	1.24964	119541	149384	179480	224330	170650	235060	250830	365260	113520	136600	444570	167850	175390	66446	133090	235080	50884	44005	115940	195870	115240	112000	127500	0	302980	0	148140	241760	0	259520	175820	180860	152010	0	212620	72671	251940	0
615	AGITTIEAVKR	1157.68	P06753-2TPM3_HUMANIsoform2ofTropomyosinalpha-3chainOS=HomosapiensGN=TPM3;Q5VU59Q5VU59_HUMANTropomyosin3OS=HomosapiensGN=TPM3PE=3SV=1;P06753-3TPM3_HUMANIsoform3ofTropomyosinalpha-3chainOS=HomosapiensGN=TPM3;Q5VU58Q5VU58_HUMANTropomyosin3OS=HomosapiensGN=TPM3PE=3SV=1;Q5VU66Q5VU66_HUMANTropomyosin3OS=HomosapiensGN=TPM3PE=3SV=1;Q5VU72Q5VU72_HUMANTropomyosin3OS=HomosapiensGN=TPM3PE=3SV=1;Q5VU61Q5VU61_…	P06753-2TPM3_HUMANIsoform2ofTropomyosinalpha-3chainOS=HomosapiensGN=TPM3	P06753	Isoform2ofTropomyosinalpha-3chain	TPM3	yes	no	0.605605	0.768946	1.55721e+06	1.19741e+06	1423700	3077600	1287300	1863800	1585400	1445300	0	1773100	2688300	1104100	1477800	3176400	1364400	1594200	151310	1103100	1224100	1274800	0	1527300	1705200	2278800	2026200	873720	1345600	2023200	1880700	2270900	1321100	1263800	1831200	1429200	1101100	2029300	2645400	0
616	AGITTTLNSR	1032.56	P33992MCM5_HUMANDNAreplicationlicensingfactorMCM5OS=HomosapiensGN=MCM5PE=1SV=5;B1AHB1B1AHB1_HUMANDNAreplicationlicensingfactorMCM5OS=HomosapiensGN=MCM5PE=3SV=1	P33992MCM5_HUMANDNAreplicationlicensingfactorMCM5OS=HomosapiensGN=MCM5PE=1SV=5	P33992	DNAreplicationlicensingfactorMCM5	MCM5	yes	no	0.863914	0.947602	96528.1	91470.2	497600	598090	0	0	0	0	523510	535980	0	500200	0	0	0	767660	247640	0	0	564490	18268	0	0	0	0	107810	0	0	0	0	0	615030	534030	185970	0	446390	666530	0
617	AGIVTSLQAR	1014.58	P49736MCM2_HUMANDNAreplicationlicensingfactorMCM2OS=HomosapiensGN=MCM2PE=1SV=4;H0Y8E6H0Y8E6_HUMANDNAreplicationlicensingfactorMCM2(Fragment)OS=HomosapiensGN=MCM2PE=3SV=1	P49736MCM2_HUMANDNAreplicationlicensingfactorMCM2OS=HomosapiensGN=MCM2PE=1SV=4	P49736	DNAreplicationlicensingfactorMCM2	MCM2	yes	no	0.0118563	2.64549	319381	844920	734130	913590	982930	1944600	1022800	1001000	688760	766390	1627200	654900	513350	257120	1004700	756490	165690	434710	759800	649100	178190	457010	694900	0	379010	199270	593040	932660	773760	0	772580	450080	573540	360550	902120	579520	1010000	0
618	AGKPVICATQMLESMIK	1875.96	P14618-2KPYM_HUMANIsoformM1ofPyruvatekinaseisozymesM1/M2OS=HomosapiensGN=PKM;H3BTN5H3BTN5_HUMANPyruvatekinase(Fragment)OS=HomosapiensGN=PKMPE=3SV=1;Q504U3Q504U3_HUMANPyruvatekinaseOS=HomosapiensGN=PKM2PE=2SV=1;H3BSU3H3BSU3_HUMANPyruvatekinase(Fragment)OS=HomosapiensGN=PKMPE=3SV=1;P14618KPYM_HUMANPyruvatekinaseisozymesM1/M2OS=HomosapiensGN=PKMPE=1SV=4;P14618-3KPYM_HUMANIsoform3ofPyruvatekinaseisoz…	P14618KPYM_HUMANPyruvatekinaseisozymesM1/M2OS=HomosapiensGN=PKMPE=1SV=4	P14618	PyruvatekinaseisozymesM1/M2	PKM	no	no	0.344076	0.631099	3.86045e+06	2.43633e+06	6454100	5818900	4293400	3019100	4726800	13217000	3358900	4070300	5893400	3069800	2388900	3636900	2655100	3871100	628230	3365500	1965100	3335300	434120	3570000	3445000	1962800	3665400	231240	3229500	3088300	4876200	10015000	4293800	2697500	3090900	0	1179500	1953200	3745200	6693.2
619	AGLEDLQVAFR	1217.64	Q9NZT1CALL5_HUMANCalmodulin-likeprotein5OS=HomosapiensGN=CALML5PE=1SV=2	Q9NZT1CALL5_HUMANCalmodulin-likeprotein5OS=HomosapiensGN=CALML5PE=1SV=2	Q9NZT1	Calmodulin-likeprotein5	CALML5	yes	yes	0.0121735	0.0571586	1.15581e+06	66064.6	521420	1005900	360280	0	0	0	0	0	0	0	546220	5426200	0	549140	0	0	0	429880	0	577760	0	1004800	1592200	791110	354250	0	0	2435500	494830	503300	493400	0	0	0	0	0
620	AGLELGAEPETIVNSGLISPEGLAIDHIR	2970.57	Q14112-2NID2_HUMANIsoform2ofNidogen-2OS=HomosapiensGN=NID2;Q14112NID2_HUMANNidogen-2OS=HomosapiensGN=NID2PE=1SV=3;H0YJV3H0YJV3_HUMANNidogen-2(Fragment)OS=HomosapiensGN=NID2PE=4SV=1	Q14112-2NID2_HUMANIsoform2ofNidogen-2OS=HomosapiensGN=NID2	Q14112	Isoform2ofNidogen-2	NID2	yes	no	0.501599	0.737057	332111	244784	222130	637920	373650	352580	606980	900470	480390	493320	501060	146930	124600	592330	137860	313770	0	96041	225690	348460	0	144320	102210	302420	414610	118700	346500	391350	485380	466240	289150	154740	67067	241660	42765	326940	480560	0
621	AGLENSLAETECR	1448.66	CON__P19012;B3KRA2B3KRA2_HUMANKeratin,typeIcytoskeletal15OS=HomosapiensGN=KRT15PE=2SV=1;A8MT21A8MT21_HUMANKeratin,typeIcytoskeletal15OS=HomosapiensGN=KRT15PE=2SV=1;C9JTG5C9JTG5_HUMANKeratin,typeIcytoskeletal15(Fragment)OS=HomosapiensGN=KRT15PE=2SV=1;P19012K1C15_HUMANKeratin,typeIcytoskeletal15OS=HomosapiensGN=KRT15PE=1SV=3	P19012K1C15_HUMANKeratin,typeIcytoskeletal15OS=HomosapiensGN=KRT15PE=1SV=3	P19012	Keratin,typeIcytoskeletal15	KRT15	no	no	0.00744407	0.000329389	421143	138.72	0	1297000	185520	0	0	0	0	132360	0	0	0	59476	0	0	0	0	0	0	0	151930	0	2101400	760110	0	0	0	0	413060	163100	0	129310	0	0	0	0	0
622	AGLEVLFASAAPAITCR	1745.91	E7ER20E7ER20_HUMANProteasomeinhibitorPI31subunitOS=HomosapiensGN=PSMF1PE=2SV=1;Q5QPM9Q5QPM9_HUMANProteasomeinhibitorPI31subunit(Fragment)OS=HomosapiensGN=PSMF1PE=4SV=1;Q5QPM7Q5QPM7_HUMANProteasomeinhibitorPI31subunitOS=HomosapiensGN=PSMF1PE=4SV=2;Q92530PSMF1_HUMANProteasomeinhibitorPI31subunitOS=HomosapiensGN=PSMF1PE=1SV=2	E7ER20E7ER20_HUMANProteasomeinhibitorPI31subunitOS=HomosapiensGN=PSMF1PE=2SV=1	E7ER20	ProteasomeinhibitorPI31subunit	PSMF1	yes	no	0.806732	1.30582	8079.27	10550.1	0	24702	16054	15313	20880	19744	16772	16159	36834	0	0	14881	0	0	0	0	33177	0	0	0	0	0	17975	0	0	0	0	10044	0	0	0	0	8313.6	0	0	0
623	AGLGHPAAFGR	1052.55	O94760DDAH1_HUMANN(G),N(G)-dimethylargininedimethylaminohydrolase1OS=HomosapiensGN=DDAH1PE=1SV=3	O94760DDAH1_HUMANN(G),N(G)-dimethylargininedimethylaminohydrolase1OS=HomosapiensGN=DDAH1PE=1SV=3	O94760	N(G),N(G)-dimethylargininedimethylaminohydrolase1	DDAH1	yes	yes	0.314135	0.473655	335088	158716	337690	1237700	365350	470580	348840	327860	112110	208620	250720	212190	0	491370	138510	266650	52931	306120	197240	311110	0	369350	373470	101480	711980	0	291930	204540	535700	166920	324700	292570	264480	288080	0	170700	312040	0
624	AGLGSGLSLSGLVHPELSR	1849.01	P49748-2ACADV_HUMANIsoform2ofVerylong-chainspecificacyl-CoAdehydrogenase,mitochondrialOS=HomosapiensGN=ACADVL;P49748ACADV_HUMANVerylong-chainspecificacyl-CoAdehydrogenase,mitochondrialOS=HomosapiensGN=ACADVLPE=1SV=1;P49748-3ACADV_HUMANIsoform3ofVerylong-chainspecificacyl-CoAdehydrogenase,mitochondrialOS=HomosapiensGN=ACADVL;G3V1M7G3V1M7_HUMANVerylong-chain-specificacyl-CoAdehydrogenase,mitochondr…	P49748-2ACADV_HUMANIsoform2ofVerylong-chainspecificacyl-CoAdehydrogenase,mitochondrialOS=HomosapiensGN=ACADVL	P49748	Isoform2ofVerylong-chainspecificacyl-CoAdehydrogenase,mitochondrial	ACADVL	yes	no	0.861792	0.584634	419554	245285	528530	725150	382210	245730	363840	518290	215650	243040	277300	318820	266690	869700	305280	676260	95646	216830	434560	415210	487600	270120	364060	689370	775140	184740	376850	304690	294630	447340	438260	242130	244240	276100	0	156830	453050	0
625	AGLLGLLEEMR	1200.65	P13533MYH6_HUMANMyosin-6OS=HomosapiensGN=MYH6PE=1SV=5;P12883MYH7_HUMANMyosin-7OS=HomosapiensGN=MYH7PE=1SV=5;P12882MYH1_HUMANMyosin-1OS=HomosapiensGN=MYH1PE=1SV=3;Q9UKX2MYH2_HUMANMyosin-2OS=HomosapiensGN=MYH2PE=1SV=1;P13535MYH8_HUMANMyosin-8OS=HomosapiensGN=MYH8PE=1SV=3;Q9UKX3MYH13_HUMANMyosin-13OS=HomosapiensGN=MYH13PE=1SV=2	P13533MYH6_HUMANMyosin-6OS=HomosapiensGN=MYH6PE=1SV=5	P13533	Myosin-6	MYH6	no	no	0.307121	0.0237946	5829.9	138.72	0	0	0	0	0	0	0	0	0	0	0	0	0	0	0	0	0	0	0	0	0	0	0	0	0	0	0	0	0	0	0	0	0	0	0	0
626	AGLLHNILPSQSTDLHHSVGTELLSLVYK	3141.68	P78527PRKDC_HUMANDNA-dependentproteinkinasecatalyticsubunitOS=HomosapiensGN=PRKDCPE=1SV=3;E7EUY0E7EUY0_HUMANDNA-dependentproteinkinasecatalyticsubunitOS=HomosapiensGN=PRKDCPE=2SV=1;P78527-2PRKDC_HUMANIsoform2ofDNA-dependentproteinkinasecatalyticsubunitOS=HomosapiensGN=PRKDC	P78527PRKDC_HUMANDNA-dependentproteinkinasecatalyticsubunitOS=HomosapiensGN=PRKDCPE=1SV=3	P78527	DNA-dependentproteinkinasecatalyticsubunit	PRKDC	yes	no	0.367754	1.17039	306019	358160	726870	713930	637120	994770	614670	635610	0	626250	1093700	459340	131090	480780	210500	790770	0	283090	525510	404950	149030	213260	234510	0	845470	0	323470	417010	524510	258090	977500	174780	94034	147710	157230	156070	336990	0
627	AGLLPSGPRPGYAAIQALLSSR	2194.22	B7Z7G2B7Z7G2_HUMANNADPH:adrenodoxinoxidoreductase,mitochondrialOS=HomosapiensGN=FDXRPE=2SV=1;B4DQQ4B4DQQ4_HUMANNADPH:adrenodoxinoxidoreductase,mitochondrialOS=HomosapiensGN=FDXRPE=2SV=1;B4DX24B4DX24_HUMANNADPH:adrenodoxinoxidoreductase,mitochondrialOS=HomosapiensGN=FDXRPE=2SV=1;P22570ADRO_HUMANNADPH:adrenodoxinoxidoreductase,mitochondrialOS=HomosapiensGN=FDXRPE=1SV=3;P22570-2ADRO_HUMANIsoformLong…	B7Z7G2B7Z7G2_HUMANNADPH:adrenodoxinoxidoreductase,mitochondrialOS=HomosapiensGN=FDXRPE=2SV=1	B7Z7G2	NADPH:adrenodoxinoxidoreductase,mitochondrial	FDXR	yes	no	0.840708	0.648121	97993.9	63511.9	123680	232310	143560	378940	157860	214350	0	167550	126290	44240	47363	175210	24082	134320	0	164400	0	185940	17680	86979	67179	49177	240960	21114	54898	121380	140460	0	0	42085	45441	0	0	51912	147280	0
628	AGLNCSTENMPIK	1433.66	P05198IF2A_HUMANEukaryotictranslationinitiationfactor2subunit1OS=HomosapiensGN=EIF2S1PE=1SV=3;G3V4T5G3V4T5_HUMANEukaryotictranslationinitiationfactor2subunit1(Fragment)OS=HomosapiensGN=EIF2S1PE=2SV=1;H0YJS4H0YJS4_HUMANEukaryotictranslationinitiationfactor2subunit1(Fragment)OS=HomosapiensGN=EIF2S1PE=4SV=1	P05198IF2A_HUMANEukaryotictranslationinitiationfactor2subunit1OS=HomosapiensGN=EIF2S1PE=1SV=3	P05198	Eukaryotictranslationinitiationfactor2subunit1	EIF2S1	yes	no	0.141884	1.23268	326313	402241	393250	691420	439680	683060	505800	827020	514300	629200	735550	508220	459860	615320	316360	670870	59632	282720	304790	582760	89449	442200	457160	0	653010	0	415480	622370	664460	458800	526520	398650	512140	0	280440	351890	579030	0
629	AGLQFPVGR	943.524	Q93077H2A1C_HUMANHistoneH2Atype1-COS=HomosapiensGN=HIST1H2ACPE=1SV=3;Q7L7L0H2A3_HUMANHistoneH2Atype3OS=HomosapiensGN=HIST3H2APE=1SV=3;P04908H2A1B_HUMANHistoneH2Atype1-B/EOS=HomosapiensGN=HIST1H2ABPE=1SV=2;A8MQC5A8MQC5_HUMANHistoneH2AOS=HomosapiensGN=H2AFVPE=2SV=3;Q99878H2A1J_HUMANHistoneH2Atype1-JOS=HomosapiensGN=HIST1H2AJPE=1SV=3;Q96KK5H2A1H_HUMANHistoneH2Atype1-HOS=HomosapiensGN=HIST1H2AHPE=1SV…	Q99878H2A1J_HUMANHistoneH2Atype1-JOS=HomosapiensGN=HIST1H2AJPE=1SV=3	Q99878	HistoneH2Atype1-J	HIST1H2AJ	no	no	0.517136	0.866555	1.02598e+08	8.8907e+07	174480000	178770000	162050000	4236300	167630000	262310000	110770000	204770000	236330000	131980000	1474900	205940000	130340000	167960000	42689000	1036800	129700000	176330000	266790	133580000	168140000	40815000	6119000	60280000	348210000	198810000	172770000	256060000	146900000	140870000	119800000	124940000	100120000	92683000	176550000	0
630	AGLQSLEASGR	1087.56	O60784TOM1_HUMANTargetofMybprotein1OS=HomosapiensGN=TOM1PE=1SV=2;O60784-2TOM1_HUMANIsoform2ofTargetofMybprotein1OS=HomosapiensGN=TOM1;O60784-3TOM1_HUMANIsoform3ofTargetofMybprotein1OS=HomosapiensGN=TOM1;E7EPD0E7EPD0_HUMANTargetofMybprotein1OS=HomosapiensGN=TOM1PE=2SV=1;O60784-4TOM1_HUMANIsoform4ofTargetofMybprotein1OS=HomosapiensGN=TOM1	O60784TOM1_HUMANTargetofMybprotein1OS=HomosapiensGN=TOM1PE=1SV=2	O60784	TargetofMybprotein1	TOM1	yes	no	0.350179	160.079	138.72	22206.2	0	0	0	0	0	0	0	0	0	0	0	0	0	0	0	0	0	0	0	0	0	0	0	0	0	0	264810	0	0	65742	131240	0	0	0	0	0
631	AGLQVYNK	891.481	E9PNW4E9PNW4_HUMANCD59glycoproteinOS=HomosapiensGN=CD59PE=2SV=1;P13987CD59_HUMANCD59glycoproteinOS=HomosapiensGN=CD59PE=1SV=1;E9PR17E9PR17_HUMANCD59glycoproteinOS=HomosapiensGN=CD59PE=2SV=1	E9PNW4E9PNW4_HUMANCD59glycoproteinOS=HomosapiensGN=CD59PE=2SV=1	E9PNW4	CD59glycoprotein	CD59	yes	no	0.398345	0.818497	1.17522e+06	961912	842350	3048200	0	464930	1633900	3150100	672430	282950	0	636730	823590	1997100	0	1954500	1191000	306740	420710	2762700	212750	831120	928860	1459100	1102900	1672900	482290	538640	1343000	402050	506640	928390	1104100	268670	0	5952600	520100	0
632	AGLSQSLFER	1106.57	Q92900-2RENT1_HUMANIsoform2ofRegulatorofnonsensetranscripts1OS=HomosapiensGN=UPF1;Q92900RENT1_HUMANRegulatorofnonsensetranscripts1OS=HomosapiensGN=UPF1PE=1SV=2	Q92900-2RENT1_HUMANIsoform2ofRegulatorofnonsensetranscripts1OS=HomosapiensGN=UPF1	Q92900	Isoform2ofRegulatorofnonsensetranscripts1	UPF1	yes	no	0.760026	0.626978	232144	145549	0	0	456160	0	352710	588920	0	428730	0	403050	0	562910	0	290600	0	0	410300	0	0	0	0	0	906270	0	915420	0	363470	493960	0	467990	0	0	0	0	426680	0
633	AGLSSGFIGCVR	1222.61	P98160PGBM_HUMANBasementmembrane-specificheparansulfateproteoglycancoreproteinOS=HomosapiensGN=HSPG2PE=1SV=4	P98160PGBM_HUMANBasementmembrane-specificheparansulfateproteoglycancoreproteinOS=HomosapiensGN=HSPG2PE=1SV=4	P98160	Basementmembrane-specificheparansulfateproteoglycancoreprotein	HSPG2	yes	yes	0.623045	0.77251	266339	205749	0	0	560540	228500	528680	0	0	0	517170	437830	0	1263000	126350	311510	0	170370	0	401010	0	250270	371940	1073500	375140	0	0	378840	948030	0	0	323690	476500	0	78176	439670	395570	0
634	AGLVDDFEK	992.481	O75947-2ATP5H_HUMANIsoform2ofATPsynthasesubunitd,mitochondrialOS=HomosapiensGN=ATP5H;O75947ATP5H_HUMANATPsynthasesubunitd,mitochondrialOS=HomosapiensGN=ATP5HPE=1SV=3;F5H608F5H608_HUMANATPsynthasesubunitd,mitochondrialOS=HomosapiensGN=ATP5HPE=2SV=2	O75947-2ATP5H_HUMANIsoform2ofATPsynthasesubunitd,mitochondrialOS=HomosapiensGN=ATP5H	O75947	Isoform2ofATPsynthasesubunitd,mitochondrial	ATP5H	yes	no	0.836318	1.11666	130594	145830	216570	0	292640	543140	388740	272540	205420	212470	636180	233900	192850	275360	0	0	103570	239080	0	255070	170510	0	0	138710	405750	0	195460	178310	0	0	150280	139580	0	0	128950	0	177410	0
635	AGLYGLPR	845.476	P49327FAS_HUMANFattyacidsynthaseOS=HomosapiensGN=FASNPE=1SV=3	P49327FAS_HUMANFattyacidsynthaseOS=HomosapiensGN=FASNPE=1SV=3	P49327	Fattyacidsynthase	FASN	yes	yes	0.397506	0.495066	139807	69214	0	0	120580	181810	155470	0	0	97168	0	160850	0	0	0	0	0	73226	0	135400	0	130860	0	0	1272600	0	0	137640	182350	190530	0	0	0	0	186690	90539	136930	0
636	AGMSAEQAQGLLEK	1431.7	Q9Y2Q3GSTK1_HUMANGlutathioneS-transferasekappa1OS=HomosapiensGN=GSTK1PE=1SV=3;Q9Y2Q3-4GSTK1_HUMANIsoform4ofGlutathioneS-transferasekappa1OS=HomosapiensGN=GSTK1;E9PFN5E9PFN5_HUMANGlutathioneS-transferasekappa1OS=HomosapiensGN=GSTK1PE=2SV=1;Q9Y2Q3-3GSTK1_HUMANIsoform3ofGlutathioneS-transferasekappa1OS=HomosapiensGN=GSTK1;Q9Y2Q3-2GSTK1_HUMANIsoform2ofGlutathioneS-transferasekappa1OS=HomosapiensGN=GS…	Q9Y2Q3GSTK1_HUMANGlutathioneS-transferasekappa1OS=HomosapiensGN=GSTK1PE=1SV=3	Q9Y2Q3	GlutathioneS-transferasekappa1	GSTK1	yes	no	0.91241	0.55525	168000	93282.1	0	464200	0	0	383830	316910	182510	0	242380	215640	106300	271840	62263	175950	60394	144580	142130	0	125500	163100	126000	320840	267710	145380	88741	94294	164160	0	111730	93678	142680	0	53397	0	242760	0
637	AGNEKEEGETADTVGCCSLR	2181.93	P11387TOP1_HUMANDNAtopoisomerase1OS=HomosapiensGN=TOP1PE=1SV=2	P11387TOP1_HUMANDNAtopoisomerase1OS=HomosapiensGN=TOP1PE=1SV=2	P11387	DNAtopoisomerase1	TOP1	yes	yes	0.161831	1.14723	216283	248126	246100	315290	379610	466020	497890	352450	171000	433260	482660	297500	312250	531040	257140	357180	61675	421570	71739	310060	118290	191440	203850	0	481330	0	353850	434970	457440	214230	409650	323730	298000	0	241520	249890	364650	0
638	AGNFYVPAEPK	1191.59	P18124RL7_HUMAN60SribosomalproteinL7OS=HomosapiensGN=RPL7PE=1SV=1;A8MUD9A8MUD9_HUMAN60SribosomalproteinL7OS=HomosapiensGN=RPL7PE=3SV=1;C9JIJ5C9JIJ5_HUMAN60SribosomalproteinL7(Fragment)OS=HomosapiensGN=RPL7PE=2SV=1;C9JZ88C9JZ88_HUMAN60SribosomalproteinL7(Fragment)OS=HomosapiensGN=RPL7PE=2SV=1	P18124RL7_HUMAN60SribosomalproteinL7OS=HomosapiensGN=RPL7PE=1SV=1	P18124	60SribosomalproteinL7	RPL7	yes	no	0.0494923	2.94317	244224	718794	0	909010	0	1092300	0	0	3543400	0	0	0	0	0	845170	0	16142	0	0	0	591130	0	0	0	980710	0	0	0	68920	779080	0	0	0	0	618380	635220	0	0
639	AGNLGGGVVTIER	1241.67	P35268RL22_HUMAN60SribosomalproteinL22OS=HomosapiensGN=RPL22PE=1SV=2;K7ERI7K7ERI7_HUMAN60SribosomalproteinL22OS=HomosapiensGN=RPL22PE=4SV=1;K7EJT5K7EJT5_HUMAN60SribosomalproteinL22(Fragment)OS=HomosapiensGN=RPL22PE=4SV=1;K7EP65K7EP65_HUMAN60SribosomalproteinL22(Fragment)OS=HomosapiensGN=RPL22PE=4SV=1;K7EKS7K7EKS7_HUMAN60SribosomalproteinL22OS=HomosapiensGN=RPL22PE=4SV=1;K7ELC4K7ELC4_HUMAN60Sribos…	P35268RL22_HUMAN60SribosomalproteinL22OS=HomosapiensGN=RPL22PE=1SV=2	P35268	60SribosomalproteinL22	RPL22	yes	no	0.572433	1.33792	2.36552e+06	3.16488e+06	2888900	4380500	3985700	4152800	3715600	4933800	2227200	2655100	5120400	2228400	2992500	3691000	3867100	4928400	459980	2987800	5667400	3125300	2008600	2795700	3502400	1350700	4019000	1606000	4714400	5109700	4834300	3907800	3471300	2794300	3928600	78351	0	3560700	4043600	0
640	AGNNMLLVGVHGPR	1433.76	P21333-2FLNA_HUMANIsoform2ofFilamin-AOS=HomosapiensGN=FLNA;P21333FLNA_HUMANFilamin-AOS=HomosapiensGN=FLNAPE=1SV=4;Q5HY54Q5HY54_HUMANFilamin-AOS=HomosapiensGN=FLNAPE=2SV=1;E9PHF0E9PHF0_HUMANFilamin-AOS=HomosapiensGN=FLNAPE=2SV=2	P21333-2FLNA_HUMANIsoform2ofFilamin-AOS=HomosapiensGN=FLNA	P21333	Isoform2ofFilamin-A	FLNA	yes	no	0.390796	0.919565	266428	244998	305650	0	256330	298120	350750	0	393180	272520	587260	413010	0	297030	190450	460040	62512	229570	0	399630	83231	0	461530	1466000	502850	20015	325500	333370	500090	0	246870	270110	393240	331180	0	558950	343410	0
641	AGPDSAGIALYSHEDVCVFK	2135	K7EQA8K7EQA8_HUMANHistone-argininemethyltransferaseCARM1(Fragment)OS=HomosapiensGN=CARM1PE=4SV=1;Q86X55-2CARM1_HUMANIsoform2ofHistone-argininemethyltransferaseCARM1OS=HomosapiensGN=CARM1;Q86X55-1CARM1_HUMANIsoform1ofHistone-argininemethyltransferaseCARM1OS=HomosapiensGN=CARM1;Q86X55CARM1_HUMANHistone-argininemethyltransferaseCARM1OS=HomosapiensGN=CARM1PE=1SV=3;K7EIQ8K7EIQ8_HUMANHistone-arginineme…	K7EQA8K7EQA8_HUMANHistone-argininemethyltransferaseCARM1(Fragment)OS=HomosapiensGN=CARM1PE=4SV=1	K7EQA8	Histone-argininemethyltransferaseCARM1(Fragment)	CARM1	yes	no	0.0774226	6.25673	8978.27	56174.6	145170	0	0	76584	86277	0	0	122650	0	0	0	0	0	156720	0	0	0	0	0	0	0	0	0	0	0	237320	126420	97235	0	0	0	0	0	132180	115730	0
642	AGPESDAQYQFTGIK	1610.76	Q96IX5USMG5_HUMANUp-regulatedduringskeletalmusclegrowthprotein5OS=HomosapiensGN=USMG5PE=1SV=1	Q96IX5USMG5_HUMANUp-regulatedduringskeletalmusclegrowthprotein5OS=HomosapiensGN=USMG5PE=1SV=1	Q96IX5	Up-regulatedduringskeletalmusclegrowthprotein5	USMG5	yes	yes	0.719594	1.82405	108293	197531	221690	207170	290390	185600	324640	183250	380560	241940	589780	0	254540	216340	140980	593640	54556	352740	0	0	229530	122410	194900	175640	0	0	345530	272390	298770	0	218980	0	322860	0	0	0	252670	0
643	AGPGSEELTVTNAR	1400.69	Q9BW19KIFC1_HUMANKinesin-likeproteinKIFC1OS=HomosapiensGN=KIFC1PE=1SV=2	Q9BW19KIFC1_HUMANKinesin-likeproteinKIFC1OS=HomosapiensGN=KIFC1PE=1SV=2	Q9BW19	Kinesin-likeproteinKIFC1	KIFC1	yes	yes	0.492038	0.338844	48028.6	16274.2	0	0	0	147210	91205	228150	0	165060	0	0	107890	0	46416	73920	0	70139	0	93907	0	0	0	0	0	0	55352	0	0	228500	94943	0	0	0	0	0	55017	0
644	AGPGTLSVTIEGPSK	1412.75	O75369-2FLNB_HUMANIsoform2ofFilamin-BOS=HomosapiensGN=FLNB;O75369-9FLNB_HUMANIsoform9ofFilamin-BOS=HomosapiensGN=FLNB;O75369FLNB_HUMANFilamin-BOS=HomosapiensGN=FLNBPE=1SV=2;O75369-8FLNB_HUMANIsoform8ofFilamin-BOS=HomosapiensGN=FLNB;O75369-6FLNB_HUMANIsoform6ofFilamin-BOS=HomosapiensGN=FLNB;O75369-3FLNB_HUMANIsoform3ofFilamin-BOS=HomosapiensGN=FLNB;E7EN95E7EN95_HUMANFilamin-BOS=HomosapiensGN=FLNBP…	O75369-2FLNB_HUMANIsoform2ofFilamin-BOS=HomosapiensGN=FLNB	O75369	Isoform2ofFilamin-B	FLNB	yes	no	0.582399	0.964399	144882	139724	85571	165650	195020	206380	122990	141980	0	149850	220330	91331	91774	169070	122420	158860	14729	113460	165220	296820	36904	104670	306240	174010	434800	64750	170950	167320	180670	242690	123690	112530	102250	135790	215710	100110	207810	0
645	AGPIWDLR	926.497	O43390-2HNRPR_HUMANIsoform2ofHeterogeneousnuclearribonucleoproteinROS=HomosapiensGN=HNRNPR;O43390HNRPR_HUMANHeterogeneousnuclearribonucleoproteinROS=HomosapiensGN=HNRNPRPE=1SV=1;Q2L7G6Q2L7G6_HUMANHeterogeneousnuclearribonucleoproteinROS=HomosapiensGN=HNRNPRPE=2SV=1;O60506HNRPQ_HUMANHeterogeneousnuclearribonucleoproteinQOS=HomosapiensGN=SYNCRIPPE=1SV=2;O60506-2HNRPQ_HUMANIsoform2ofHeterogeneousnuc…	O43390HNRPR_HUMANHeterogeneousnuclearribonucleoproteinROS=HomosapiensGN=HNRNPRPE=1SV=1	O43390	HeterogeneousnuclearribonucleoproteinR	HNRNPR	no	no	0.181031	1.17818	1.34128e+06	1.58027e+06	2164700	2487800	1917300	1983500	1518900	2867600	1506000	1361100	3238900	1895000	1218100	1519500	1637300	2168100	414320	1374000	1196200	1558400	601970	1580700	1591400	412330	2372200	659840	2640500	1617500	2560300	2395900	1459500	1767500	1263000	839490	1344000	957120	1698600	5799.1
646	AGPSAQEPGSQTPLK	1466.74	O60271-4JIP4_HUMANIsoform4ofC-Jun-amino-terminalkinase-interactingprotein4OS=HomosapiensGN=SPAG9;O60271-2JIP4_HUMANIsoform2ofC-Jun-amino-terminalkinase-interactingprotein4OS=HomosapiensGN=SPAG9;O60271JIP4_HUMANC-Jun-amino-terminalkinase-interactingprotein4OS=HomosapiensGN=SPAG9PE=1SV=4;O60271-9JIP4_HUMANIsoform6ofC-Jun-amino-terminalkinase-interactingprotein4OS=HomosapiensGN=SPAG9	O60271-4JIP4_HUMANIsoform4ofC-Jun-amino-terminalkinase-interactingprotein4OS=HomosapiensGN=SPAG9	O60271	Isoform4ofC-Jun-amino-terminalkinase-interactingprotein4	SPAG9	yes	no	0.159163	1.68522	31769.1	53537.9	0	0	54188	146600	81250	95015	58625	49656	81198	0	67140	99977	94198	80008	24881	0	0	85952	0	64347	66811	0	48466	37118	40168	0	51586	79595	74668	0	0	0	31319	57530	42255	0
647	AGQAVDDFIEK	1191.58	B4DQJ8B4DQJ8_HUMAN6-phosphogluconatedehydrogenase,decarboxylatingOS=HomosapiensGN=PGDPE=2SV=1;P522096PGD_HUMAN6-phosphogluconatedehydrogenase,decarboxylatingOS=HomosapiensGN=PGDPE=1SV=3;F5H7U0F5H7U0_HUMAN6-phosphogluconatedehydrogenase,decarboxylatingOS=HomosapiensGN=PGDPE=3SV=1;K7EM49K7EM49_HUMAN6-phosphogluconatedehydrogenase,decarboxylating(Fragment)OS=HomosapiensGN=PGDPE=4SV=1;K7EMN2K7EMN2_HU…	B4DQJ8B4DQJ8_HUMAN6-phosphogluconatedehydrogenase,decarboxylatingOS=HomosapiensGN=PGDPE=2SV=1	B4DQJ8	6-phosphogluconatedehydrogenase,decarboxylating	PGD	yes	no	0.642699	0.949941	1.12897e+06	1.07246e+06	1044600	2360900	1582000	1607500	1446100	2533200	2240500	1178200	2177400	1206300	1274800	923080	1384300	2070500	400670	1592500	915440	0	374890	0	1342700	637640	1506700	427130	1707800	1402100	1207800	1324300	1262300	1262800	1504100	1138200	0	564510	1571300	0
648	AGQCVIGLQMGTNK	1475.72	B4DDF4B4DDF4_HUMANCalponin-2OS=HomosapiensGN=CNN2PE=2SV=1;Q99439CNN2_HUMANCalponin-2OS=HomosapiensGN=CNN2PE=1SV=4;B4DUT8B4DUT8_HUMANCalponin-2OS=HomosapiensGN=CNN2PE=2SV=1;H3BTZ5H3BTZ5_HUMANCalponin-2(Fragment)OS=HomosapiensGN=CNN2PE=4SV=1;H3BVI6H3BVI6_HUMANCalponin-2(Fragment)OS=HomosapiensGN=CNN2PE=4SV=1	B4DDF4B4DDF4_HUMANCalponin-2OS=HomosapiensGN=CNN2PE=2SV=1	B4DDF4	Calponin-2	CNN2	yes	no	0.0210228	0.269811	169003	45598.8	93519	586780	124790	0	167480	203230	72151	132950	180270	94993	99946	173940	0	155760	28323	99163	0	129620	0	149000	0	191230	319800	0	119080	0	293100	255040	0	106780	142270	0	0	0	0	0
649	AGQMVTVWAAGAGVAHSPPSTLVWK	2520.29	Q03252LMNB2_HUMANLamin-B2OS=HomosapiensGN=LMNB2PE=1SV=3;J9JID7J9JID7_HUMANLaminB2,isoformCRA_aOS=HomosapiensGN=LMNB2PE=3SV=1	Q03252LMNB2_HUMANLamin-B2OS=HomosapiensGN=LMNB2PE=1SV=3	Q03252	Lamin-B2	LMNB2	yes	no	0.448166	1.05688	212823	224929	271670	463690	306570	661110	243790	311070	178490	215860	627340	236470	217350	284480	0	319630	0	172410	121230	197910	0	156910	234230	0	424610	50979	253830	317640	555850	520110	227000	191410	147600	163160	75775	142730	260210	0
650	AGQPLESDSVK	1129.56	Q9ULP9-2TBC24_HUMANIsoform2ofTBC1domainfamilymember24OS=HomosapiensGN=TBC1D24;Q9ULP9TBC24_HUMANTBC1domainfamilymember24OS=HomosapiensGN=TBC1D24PE=1SV=2;H3BQ06H3BQ06_HUMANUncharacterizedproteinOS=HomosapiensPE=4SV=1	Q9ULP9-2TBC24_HUMANIsoform2ofTBC1domainfamilymember24OS=HomosapiensGN=TBC1D24	Q9ULP9	Isoform2ofTBC1domainfamilymember24	TBC1D24	yes	no	0.772399	0.846516	141585	119854	179380	325990	107130	174710	170180	218780	57290	173020	345150	0	123860	238010	151810	158180	74634	166140	99324	147260	83862	84452	139250	128730	180550	44829	191760	0	174410	125100	105860	113190	130390	97980	98321	0	117930	0
651	AGQPLQLLDASWYLPK	1798.96	P25325THTM_HUMAN3-mercaptopyruvatesulfurtransferaseOS=HomosapiensGN=MPSTPE=1SV=3;J3KPV7J3KPV7_HUMANSulfurtransferaseOS=HomosapiensGN=MPSTPE=4SV=1;B1AH49B1AH49_HUMANSulfurtransferaseOS=HomosapiensGN=MPSTPE=4SV=1	P25325THTM_HUMAN3-mercaptopyruvatesulfurtransferaseOS=HomosapiensGN=MPSTPE=1SV=3	P25325	3-mercaptopyruvatesulfurtransferase	MPST	yes	no	0.304716	1.68914	39546	66798.9	59599	0	85363	148800	183520	113030	115680	100100	127360	0	0	149230	74640	88289	0	0	113020	90890	0	48065	44770	0	96537	0	0	68564	97822	74683	104500	57968	31804	0	0	0	88522	0
652	AGQSAAGAAPGGGVDTR	1441.69	P21333-2FLNA_HUMANIsoform2ofFilamin-AOS=HomosapiensGN=FLNA;P21333FLNA_HUMANFilamin-AOS=HomosapiensGN=FLNAPE=1SV=4;Q5HY54Q5HY54_HUMANFilamin-AOS=HomosapiensGN=FLNAPE=2SV=1	P21333-2FLNA_HUMANIsoform2ofFilamin-AOS=HomosapiensGN=FLNA	P21333	Isoform2ofFilamin-A	FLNA	yes	no	0.624084	0.436738	593717	259299	379510	824000	350090	284930	468440	499920	254380	330580	346090	282380	286810	962710	123400	341870	246080	200420	182700	405920	113240	360610	379300	2231800	486950	427970	516730	460460	258830	608150	268040	232310	377390	430930	101930	846470	296800	0
653	AGQSVIGLQMGTNK	1402.72	F8WA86F8WA86_HUMANCalponin-3OS=HomosapiensGN=CNN3PE=2SV=1;Q15417CNN3_HUMANCalponin-3OS=HomosapiensGN=CNN3PE=1SV=1;B4DFK6B4DFK6_HUMANCalponin-3OS=HomosapiensGN=CNN3PE=2SV=1;E9PDU6E9PDU6_HUMANCalponin-3(Fragment)OS=HomosapiensGN=CNN3PE=2SV=1	F8WA86F8WA86_HUMANCalponin-3OS=HomosapiensGN=CNN3PE=2SV=1	F8WA86	Calponin-3	CNN3	yes	no	0.295047	0.973421	355372	345926	308030	828320	330950	235480	377990	452440	93114	351810	491010	371930	283590	350390	220270	479560	58102	238820	109770	280800	30376	199740	441690	348790	1028800	289910	317200	521620	1225400	410300	298060	185330	335050	191600	713680	299000	498030	0
654	AGQTTYSGVIDCFR	1573.72	B3KR64B3KR64_HUMANCalcium-bindingmitochondrialcarrierproteinAralar1OS=HomosapiensGN=SLC25A12PE=2SV=1;O75746CMC1_HUMANCalcium-bindingmitochondrialcarrierproteinAralar1OS=HomosapiensGN=SLC25A12PE=1SV=2	B3KR64B3KR64_HUMANCalcium-bindingmitochondrialcarrierproteinAralar1OS=HomosapiensGN=SLC25A12PE=2SV=1	B3KR64	Calcium-bindingmitochondrialcarrierproteinAralar1	SLC25A12	no	no	0.149142	0.464525	36450.8	16932.3	0	67740	0	0	0	61713	0	0	75676	0	0	0	0	0	37259	111270	0	0	107260	0	0	0	62591	0	0	0	0	58860	0	0	0	0	0	0	123070	0
655	AGQTVTIWAANAGVTASPPTDLIWK	2567.34	P20700LMNB1_HUMANLamin-B1OS=HomosapiensGN=LMNB1PE=1SV=2	P20700LMNB1_HUMANLamin-B1OS=HomosapiensGN=LMNB1PE=1SV=2	P20700	Lamin-B1	LMNB1	yes	yes	0.798036	0.633996	108033	68492.6	0	317420	124140	0	243090	678830	137650	132350	569490	56488	0	0	0	231570	0	56188	0	0	0	0	0	0	134400	39301	194600	200400	0	0	0	0	0	0	0	0	163600	0
656	AGQVVTIWAAGAGATHSPPTDLVWK	2532.31	P02545LMNA_HUMANPrelamin-A/COS=HomosapiensGN=LMNAPE=1SV=1;P02545-3LMNA_HUMANIsoformADelta10ofPrelamin-A/COS=HomosapiensGN=LMNA;Q6UYC3Q6UYC3_HUMANLaminA/COS=HomosapiensGN=LMNAPE=2SV=1;P02545-2LMNA_HUMANIsoformCofPrelamin-A/COS=HomosapiensGN=LMNA;D6RAQ3D6RAQ3_HUMANPrelamin-A/COS=HomosapiensGN=LMNAPE=2SV=1;P02545-4LMNA_HUMANIsoform4ofPrelamin-A/COS=HomosapiensGN=LMNA;Q5TCI8Q5TCI8_HUMANLaminA/COS=Hom…	P02545LMNA_HUMANPrelamin-A/COS=HomosapiensGN=LMNAPE=1SV=1	P02545	Prelamin-A/C	LMNA	yes	no	0.445799	1.04553	1.02766e+06	1.07445e+06	1085200	2742900	1027400	3024400	949570	2016100	866950	1012100	4244800	845530	563830	1645900	382010	2024000	42810	746250	517130	883570	73342	581810	580950	1156800	919580	554010	980870	940730	1638300	987850	906770	684410	646380	1032700	204980	714850	821010	0
657	AGSDGESIGNCPFSQR	1680.72	Q9Y696CLIC4_HUMANChlorideintracellularchannelprotein4OS=HomosapiensGN=CLIC4PE=1SV=4	Q9Y696CLIC4_HUMANChlorideintracellularchannelprotein4OS=HomosapiensGN=CLIC4PE=1SV=4	Q9Y696	Chlorideintracellularchannelprotein4	CLIC4	yes	yes	0.0870033	1.25512	132785	166661	136540	364240	252700	312690	187160	307950	157210	91775	384500	143200	163310	106160	226130	223680	0	134140	105830	135120	34191	140530	118950	0	253980	0	163960	140340	163490	292640	245690	164360	124830	0	195800	130760	210430	0
658	AGTFQAFEQFGQQLLAHGHYASPEIK	2874.41	Q13813SPTN1_HUMANSpectrinalphachain,non-erythrocytic1OS=HomosapiensGN=SPTAN1PE=1SV=3;Q13813-3SPTN1_HUMANIsoform3ofSpectrinalphachain,non-erythrocytic1OS=HomosapiensGN=SPTAN1;Q13813-2SPTN1_HUMANIsoform2ofSpectrinalphachain,non-erythrocytic1OS=HomosapiensGN=SPTAN1;A6NG51A6NG51_HUMANSpectrinalphachain,non-erythrocytic1OS=HomosapiensGN=SPTAN1PE=2SV=2	Q13813SPTN1_HUMANSpectrinalphachain,non-erythrocytic1OS=HomosapiensGN=SPTAN1PE=1SV=3	Q13813	Spectrinalphachain,non-erythrocytic1	SPTAN1	yes	no	0.939643	0.857165	419602	359668	392460	704890	0	925340	676750	899920	503640	383440	1214300	221000	285490	493000	377090	651420	0	741540	0	444860	94465	317840	385290	379960	539450	0	667530	410110	399560	604420	681610	368450	221860	250920	184590	0	502400	0
659	AGTGLVAGEVVVDALPYFDQGYEAPGVR	2849.42	O75934SPF27_HUMANPre-mRNA-splicingfactorSPF27OS=HomosapiensGN=BCAS2PE=1SV=1	O75934SPF27_HUMANPre-mRNA-splicingfactorSPF27OS=HomosapiensGN=BCAS2PE=1SV=1	O75934	Pre-mRNA-splicingfactorSPF27	BCAS2	yes	yes	0.771898	0.638034	21666.6	13824.1	0	60172	0	69317	87225	78530	20543	0	57081	0	0	0	0	40374	0	0	0	43411	0	0	0	0	41720	0	0	0	0	56385	26498	0	0	0	0	0	17063	0
660	AGTGVDNVDLEAATR	1487.72	O43175SERA_HUMAND-3-phosphoglyceratedehydrogenaseOS=HomosapiensGN=PHGDHPE=1SV=4;Q5SZU1Q5SZU1_HUMAND-3-phosphoglyceratedehydrogenaseOS=HomosapiensGN=PHGDHPE=3SV=1	O43175SERA_HUMAND-3-phosphoglyceratedehydrogenaseOS=HomosapiensGN=PHGDHPE=1SV=4	O43175	D-3-phosphoglyceratedehydrogenase	PHGDH	yes	no	0.112421	1.31597	574753	756357	1143600	1082500	1087900	1110100	1295000	325800	1062400	890860	542260	803140	705990	1339000	1546700	941100	167960	0	657820	752090	134100	0	773260	314950	1068000	437490	1024100	814950	772060	1480000	800620	745340	657860	423830	481790	371370	746710	0
661	AGTLSITEFADMLSGNAGGFR	2114.01	Q15149PLEC_HUMANPlectinOS=HomosapiensGN=PLECPE=1SV=3;Q15149-7PLEC_HUMANIsoform7ofPlectinOS=HomosapiensGN=PLEC;Q15149-8PLEC_HUMANIsoform8ofPlectinOS=HomosapiensGN=PLEC;Q15149-9PLEC_HUMANIsoform9ofPlectinOS=HomosapiensGN=PLEC;Q15149-5PLEC_HUMANIsoform5ofPlectinOS=HomosapiensGN=PLEC;Q15149-4PLEC_HUMANIsoform4ofPlectinOS=HomosapiensGN=PLEC;Q15149-6PLEC_HUMANIsoform6ofPlectinOS=HomosapiensGN=PLEC;Q151…	Q15149PLEC_HUMANPlectinOS=HomosapiensGN=PLECPE=1SV=3	Q15149	Plectin	PLEC	yes	no	0.120745	0.342485	43063.1	14748.5	23727	95127	0	0	60302	90340	0	29363	87654	0	0	46938	0	38627	0	0	0	31841	0	0	0	98035	51673	34891	23203	33827	25140	72969	0	0	0	17086	0	27632	44450	0
[truncated: 17,260 more rows]
[truncated: 4 more columns]
