# Supplementary material for: Proteomic approach to discover human cancer viruses from formalin-fixed tissues
Source: JCI Insight. 2020 Nov 19;5(22):e143003. doi: 10.1172/jci.insight.143003 (PMC7710300; doi:10.1172/jci.insight.143003)
Supplement: supplemental Table 6 [file jciinsight-5-143003-s067.xlsx]

## Sheet: Sheet1
Proteins	Leading razor protein	Accession	Protein	GENE	Sequence	Mass	p value log2	Fold change	Mean intensity in MCV negative	Mean intensity in MCV positive
A6NL93A6NL93_HUMANNon-histonechromosomalproteinHMG-14OS=HomosapiensGN=HMGN1PE=2SV=1;P05114HMGN1_HUMANNon-histonechromosomalproteinHMG-14OS=HomosapiensGN=HMGN1PE=1SV=3;A6NEL0A6NEL0_HUMANNon-histonechromosomalproteinHMG-14OS=HomosapiensGN=HMGN1PE=2SV=1	A6NL93A6NL93_HUMANNon-histonechromosomalproteinHMG-14OS=HomosapiensGN=HMGN1PE=2SV=1	A6NL93	Non-histonechromosomalproteinHMG-14	HMGN1	QAEVANQETK	1116.54	0.0299487	1.66706	82233.8	137088
A6NL93A6NL93_HUMANNon-histonechromosomalproteinHMG-14OS=HomosapiensGN=HMGN1PE=2SV=1;P05114HMGN1_HUMANNon-histonechromosomalproteinHMG-14OS=HomosapiensGN=HMGN1PE=1SV=3;A6NEL0A6NEL0_HUMANNon-histonechromosomalproteinHMG-14OS=HomosapiensGN=HMGN1PE=2SV=1	A6NL93A6NL93_HUMANNon-histonechromosomalproteinHMG-14OS=HomosapiensGN=HMGN1PE=2SV=1	A6NL93	Non-histonechromosomalproteinHMG-14	HMGN1	TEESPASDEAGEK	1348.56	0.021145	2.00332	33229.6	66569.4
B3KSP0B3KSP0_HUMANNegativeelongationfactorAOS=HomosapiensGN=WHSC2PE=2SV=1;Q9H3P2NELFA_HUMANNegativeelongationfactorAOS=HomosapiensGN=WHSC2PE=1SV=3;H0Y3X6H0Y3X6_HUMANNegativeelongationfactorA(Fragment)OS=HomosapiensGN=WHSC2PE=4SV=1;Q9H3P2-7NELFA_HUMANIsoform2ofNegativeelongationfactorAOS=HomosapiensGN=WHSC2	B3KSP0B3KSP0_HUMANNegativeelongationfactorAOS=HomosapiensGN=WHSC2PE=2SV=1	B3KSP0	NegativeelongationfactorA	WHSC2	EASRPPEEPSAPSPTLPAQFK	2235.12	0.00965657	2.72609	74341.4	202661
B3KSP0B3KSP0_HUMANNegativeelongationfactorAOS=HomosapiensGN=WHSC2PE=2SV=1;Q9H3P2NELFA_HUMANNegativeelongationfactorAOS=HomosapiensGN=WHSC2PE=1SV=3;H0Y3X6H0Y3X6_HUMANNegativeelongationfactorA(Fragment)OS=HomosapiensGN=WHSC2PE=4SV=1;C9JEM7C9JEM7_HUMANNegativeelongationfactorA(Fragment)OS=HomosapiensGN=WHSC2PE=2SV=1;H7C2C7H7C2C7_HUMANNegativeelongationfactorA(Fragment)OS=HomosapiensGN=WHSC2PE=4SV=1;…	B3KSP0B3KSP0_HUMANNegativeelongationfactorAOS=HomosapiensGN=WHSC2PE=2SV=1	B3KSP0	NegativeelongationfactorA	WHSC2	LLDISELDMVGAGR	1487.77	0.0047177	529.065	138.72	73391.9
B4E318B4E318_HUMANBRCA2andCDKN1A-interactingproteinOS=HomosapiensGN=BCCIPPE=2SV=1;Q9P287-4BCCIP_HUMANIsoform4ofBRCA2andCDKN1A-interactingproteinOS=HomosapiensGN=BCCIP;Q9P287-3BCCIP_HUMANIsoform3ofBRCA2andCDKN1A-interactingproteinOS=HomosapiensGN=BCCIP;Q9P287BCCIP_HUMANBRCA2andCDKN1A-interactingproteinOS=HomosapiensGN=BCCIPPE=1SV=1;Q9P287-2BCCIP_HUMANIsoform2ofBRCA2andCDKN1A-interactingproteinOS=H…	B4E318B4E318_HUMANBRCA2andCDKN1A-interactingproteinOS=HomosapiensGN=BCCIPPE=2SV=1	B4E318	BRCA2andCDKN1A-interactingprotein	BCCIP	APVNTAELTDLLIQQNHIGSVIK	2473.35	0.144935	1.38253	129311	178777
B4E318B4E318_HUMANBRCA2andCDKN1A-interactingproteinOS=HomosapiensGN=BCCIPPE=2SV=1;Q9P287-4BCCIP_HUMANIsoform4ofBRCA2andCDKN1A-interactingproteinOS=HomosapiensGN=BCCIP;Q9P287-3BCCIP_HUMANIsoform3ofBRCA2andCDKN1A-interactingproteinOS=HomosapiensGN=BCCIP;Q9P287BCCIP_HUMANBRCA2andCDKN1A-interactingproteinOS=HomosapiensGN=BCCIPPE=1SV=1;Q9P287-2BCCIP_HUMANIsoform2ofBRCA2andCDKN1A-interactingproteinOS=H…	B4E318B4E318_HUMANBRCA2andCDKN1A-interactingproteinOS=HomosapiensGN=BCCIPPE=2SV=1	B4E318	BRCA2andCDKN1A-interactingprotein	BCCIP	FLNDTTKPVGLLLSER	1801.99	0.0149223	2.13367	212327	453036
B4E318B4E318_HUMANBRCA2andCDKN1A-interactingproteinOS=HomosapiensGN=BCCIPPE=2SV=1;Q9P287-4BCCIP_HUMANIsoform4ofBRCA2andCDKN1A-interactingproteinOS=HomosapiensGN=BCCIP;Q9P287-3BCCIP_HUMANIsoform3ofBRCA2andCDKN1A-interactingproteinOS=HomosapiensGN=BCCIP;Q9P287BCCIP_HUMANBRCA2andCDKN1A-interactingproteinOS=HomosapiensGN=BCCIPPE=1SV=1;Q9P287-2BCCIP_HUMANIsoform2ofBRCA2andCDKN1A-interactingproteinOS=H…	B4E318B4E318_HUMANBRCA2andCDKN1A-interactingproteinOS=HomosapiensGN=BCCIPPE=2SV=1	B4E318	BRCA2andCDKN1A-interactingprotein	BCCIP	LLQQLFLK	1001.63	0.0295696	1.50197	34221.5	51399.9
B4E318B4E318_HUMANBRCA2andCDKN1A-interactingproteinOS=HomosapiensGN=BCCIPPE=2SV=1;Q9P287-4BCCIP_HUMANIsoform4ofBRCA2andCDKN1A-interactingproteinOS=HomosapiensGN=BCCIP;Q9P287-3BCCIP_HUMANIsoform3ofBRCA2andCDKN1A-interactingproteinOS=HomosapiensGN=BCCIP;Q9P287BCCIP_HUMANBRCA2andCDKN1A-interactingproteinOS=HomosapiensGN=BCCIPPE=1SV=1;Q9P287-2BCCIP_HUMANIsoform2ofBRCA2andCDKN1A-interactingproteinOS=H…	B4E318B4E318_HUMANBRCA2andCDKN1A-interactingproteinOS=HomosapiensGN=BCCIPPE=2SV=1	B4E318	BRCA2andCDKN1A-interactingprotein	BCCIP	TFVEAGK	750.391	0.940415	0.971286	976246	948215
E7ENQ1E7ENQ1_HUMANMitogen-activatedproteinkinasekinasekinasekinase4OS=HomosapiensGN=MAP4K4PE=2SV=1;O95819-4M4K4_HUMANIsoform4ofMitogen-activatedproteinkinasekinasekinasekinase4OS=HomosapiensGN=MAP4K4;G3XAA2G3XAA2_HUMANMitogen-activatedproteinkinasekinasekinasekinase4OS=HomosapiensGN=MAP4K4PE=2SV=1;H7C360H7C360_HUMANMitogen-activatedproteinkinasekinasekinasekinase4(Fragment)OS=HomosapiensGN=MAP4K4…	E7ENQ1E7ENQ1_HUMANMitogen-activatedproteinkinasekinasekinasekinase4OS=HomosapiensGN=MAP4K4PE=2SV=1	E7ENQ1	Mitogen-activatedproteinkinasekinasekinasekinase4	MAP4K4	ALFLIPR	828.522	0.0451711	2.95868	19452.2	57552.7
E7ENQ1E7ENQ1_HUMANMitogen-activatedproteinkinasekinasekinasekinase4OS=HomosapiensGN=MAP4K4PE=2SV=1;O95819-4M4K4_HUMANIsoform4ofMitogen-activatedproteinkinasekinasekinasekinase4OS=HomosapiensGN=MAP4K4;G3XAA2G3XAA2_HUMANMitogen-activatedproteinkinasekinasekinasekinase4OS=HomosapiensGN=MAP4K4PE=2SV=1;H7C360H7C360_HUMANMitogen-activatedproteinkinasekinasekinasekinase4(Fragment)OS=HomosapiensGN=MAP4K4…	E7ENQ1E7ENQ1_HUMANMitogen-activatedproteinkinasekinasekinasekinase4OS=HomosapiensGN=MAP4K4PE=2SV=1	E7ENQ1	Mitogen-activatedproteinkinasekinasekinasekinase4	MAP4K4	FQQMDVLEGLNVLVTISGKK	2218.2	0.307121	0.00657197	21107.8	138.72
E7ENQ1E7ENQ1_HUMANMitogen-activatedproteinkinasekinasekinasekinase4OS=HomosapiensGN=MAP4K4PE=2SV=1;O95819-4M4K4_HUMANIsoform4ofMitogen-activatedproteinkinasekinasekinasekinase4OS=HomosapiensGN=MAP4K4;G3XAA2G3XAA2_HUMANMitogen-activatedproteinkinasekinasekinasekinase4OS=HomosapiensGN=MAP4K4PE=2SV=1;H7C360H7C360_HUMANMitogen-activatedproteinkinasekinasekinasekinase4(Fragment)OS=HomosapiensGN=MAP4K4…	E7ENQ1E7ENQ1_HUMANMitogen-activatedproteinkinasekinasekinasekinase4OS=HomosapiensGN=MAP4K4PE=2SV=1	E7ENQ1	Mitogen-activatedproteinkinasekinasekinasekinase4	MAP4K4	GQNVLLTENAEVK	1413.75	0.502132	1.18922	33334.1	39641.6
E7ENQ1E7ENQ1_HUMANMitogen-activatedproteinkinasekinasekinasekinase4OS=HomosapiensGN=MAP4K4PE=2SV=1;O95819-4M4K4_HUMANIsoform4ofMitogen-activatedproteinkinasekinasekinasekinase4OS=HomosapiensGN=MAP4K4;G3XAA2G3XAA2_HUMANMitogen-activatedproteinkinasekinasekinasekinase4OS=HomosapiensGN=MAP4K4PE=2SV=1;H7C360H7C360_HUMANMitogen-activatedproteinkinasekinasekinasekinase4(Fragment)OS=HomosapiensGN=MAP4K4…	E7ENQ1E7ENQ1_HUMANMitogen-activatedproteinkinasekinasekinasekinase4OS=HomosapiensGN=MAP4K4PE=2SV=1	E7ENQ1	Mitogen-activatedproteinkinasekinasekinasekinase4	MAP4K4	RPHPQHSQQPPPPQQER	2043.01	0.0142652	141.459	138.72	19623.2
H0YDJ3H0YDJ3_HUMANSerine/threonine-proteinkinasePRP4homolog(Fragment)OS=HomosapiensGN=PRPF4BPE=4SV=1;F5H2U2F5H2U2_HUMANSerine/threonine-proteinkinasePRP4homologOS=HomosapiensGN=PRPF4BPE=2SV=1;Q13523PRP4B_HUMANSerine/threonine-proteinkinasePRP4homologOS=HomosapiensGN=PRPF4BPE=1SV=3	H0YDJ3H0YDJ3_HUMANSerine/threonine-proteinkinasePRP4homolog(Fragment)OS=HomosapiensGN=PRPF4BPE=4SV=1	H0YDJ3	Serine/threonine-proteinkinasePRP4homolog(Fragment)	PRPF4B	DLLDQILMLDPAK	1483.8	0.414445	1.22088	8445.36	10310.8
H0YDJ3H0YDJ3_HUMANSerine/threonine-proteinkinasePRP4homolog(Fragment)OS=HomosapiensGN=PRPF4BPE=4SV=1;F5H2U2F5H2U2_HUMANSerine/threonine-proteinkinasePRP4homologOS=HomosapiensGN=PRPF4BPE=2SV=1;Q13523PRP4B_HUMANSerine/threonine-proteinkinasePRP4homologOS=HomosapiensGN=PRPF4BPE=1SV=3	H0YDJ3H0YDJ3_HUMANSerine/threonine-proteinkinasePRP4homolog(Fragment)OS=HomosapiensGN=PRPF4BPE=4SV=1	H0YDJ3	Serine/threonine-proteinkinasePRP4homolog(Fragment)	PRPF4B	DLLDQILMLDPAKR	1639.9	0.693	0.888654	22469.9	19968
H0YDJ3H0YDJ3_HUMANSerine/threonine-proteinkinasePRP4homolog(Fragment)OS=HomosapiensGN=PRPF4BPE=4SV=1;F5H2U2F5H2U2_HUMANSerine/threonine-proteinkinasePRP4homologOS=HomosapiensGN=PRPF4BPE=2SV=1;Q13523PRP4B_HUMANSerine/threonine-proteinkinasePRP4homologOS=HomosapiensGN=PRPF4BPE=1SV=3;H0YEC8H0YEC8_HUMANSerine/threonine-proteinkinasePRP4homolog(Fragment)OS=HomosapiensGN=PRPF4BPE=4SV=1	H0YDJ3H0YDJ3_HUMANSerine/threonine-proteinkinasePRP4homolog(Fragment)OS=HomosapiensGN=PRPF4BPE=4SV=1	H0YDJ3	Serine/threonine-proteinkinasePRP4homolog(Fragment)	PRPF4B	ENVDTFEASVK	1237.58	0.0220234	2.93751	42483.3	124795
H0YDJ3H0YDJ3_HUMANSerine/threonine-proteinkinasePRP4homolog(Fragment)OS=HomosapiensGN=PRPF4BPE=4SV=1;F5H2U2F5H2U2_HUMANSerine/threonine-proteinkinasePRP4homologOS=HomosapiensGN=PRPF4BPE=2SV=1;Q13523PRP4B_HUMANSerine/threonine-proteinkinasePRP4homologOS=HomosapiensGN=PRPF4BPE=1SV=3	H0YDJ3H0YDJ3_HUMANSerine/threonine-proteinkinasePRP4homolog(Fragment)OS=HomosapiensGN=PRPF4BPE=4SV=1	H0YDJ3	Serine/threonine-proteinkinasePRP4homolog(Fragment)	PRPF4B	ISINQALQHAFIQEK	1738.94	0.0214576	1.72847	130821	226120
H0YDJ3H0YDJ3_HUMANSerine/threonine-proteinkinasePRP4homolog(Fragment)OS=HomosapiensGN=PRPF4BPE=4SV=1;F5H2U2F5H2U2_HUMANSerine/threonine-proteinkinasePRP4homologOS=HomosapiensGN=PRPF4BPE=2SV=1;Q13523PRP4B_HUMANSerine/threonine-proteinkinasePRP4homologOS=HomosapiensGN=PRPF4BPE=1SV=3	H0YDJ3H0YDJ3_HUMANSerine/threonine-proteinkinasePRP4homolog(Fragment)OS=HomosapiensGN=PRPF4BPE=4SV=1	H0YDJ3	Serine/threonine-proteinkinasePRP4homolog(Fragment)	PRPF4B	VTVMSTINPTK	1189.64	0.262078	1.50676	96659.3	145642
H0YDJ3H0YDJ3_HUMANSerine/threonine-proteinkinasePRP4homolog(Fragment)OS=HomosapiensGN=PRPF4BPE=4SV=1;F5H2U2F5H2U2_HUMANSerine/threonine-proteinkinasePRP4homologOS=HomosapiensGN=PRPF4BPE=2SV=1;Q13523PRP4B_HUMANSerine/threonine-proteinkinasePRP4homologOS=HomosapiensGN=PRPF4BPE=1SV=3;H0YEC8H0YEC8_HUMANSerine/threonine-proteinkinasePRP4homolog(Fragment)OS=HomosapiensGN=PRPF4BPE=4SV=1	H0YDJ3H0YDJ3_HUMANSerine/threonine-proteinkinasePRP4homolog(Fragment)OS=HomosapiensGN=PRPF4BPE=4SV=1	H0YDJ3	Serine/threonine-proteinkinasePRP4homolog(Fragment)	PRPF4B	YNVYGYTGQGVFSNVVR	1921.93	0.0243132	2.97941	25037.8	74597.8
I3L0H8I3L0H8_HUMANATP-dependentRNAhelicaseDDX19AOS=HomosapiensGN=DDX19APE=4SV=1;Q9NUU7DD19A_HUMANATP-dependentRNAhelicaseDDX19AOS=HomosapiensGN=DDX19APE=1SV=1;Q9UMR2-2DD19B_HUMANIsoform2ofATP-dependentRNAhelicaseDDX19BOS=HomosapiensGN=DDX19B;Q9UMR2-4DD19B_HUMANIsoform4ofATP-dependentRNAhelicaseDDX19BOS=HomosapiensGN=DDX19B;Q9UMR2DD19B_HUMANATP-dependentRNAhelicaseDDX19BOS=HomosapiensGN=DDX19BPE=1…	I3L0H8I3L0H8_HUMANATP-dependentRNAhelicaseDDX19AOS=HomosapiensGN=DDX19APE=4SV=1	I3L0H8	ATP-dependentRNAhelicaseDDX19A	DDX19A	SNLVDNTNQVEVLQR	1727.88	0.1856	1.25158	113627	142214
I3L0H8I3L0H8_HUMANATP-dependentRNAhelicaseDDX19AOS=HomosapiensGN=DDX19APE=4SV=1;Q9NUU7DD19A_HUMANATP-dependentRNAhelicaseDDX19AOS=HomosapiensGN=DDX19APE=1SV=1;B4DRZ7B4DRZ7_HUMANATP-dependentRNAhelicaseDDX19AOS=HomosapiensGN=DDX19APE=2SV=1;I3L352I3L352_HUMANATP-dependentRNAhelicaseDDX19A(Fragment)OS=HomosapiensGN=DDX19APE=4SV=1;H0YD26H0YD26_HUMANATP-dependentRNAhelicaseDDX25(Fragment)OS=Homosapien…	I3L0H8I3L0H8_HUMANATP-dependentRNAhelicaseDDX19AOS=HomosapiensGN=DDX19APE=4SV=1	I3L0H8	ATP-dependentRNAhelicaseDDX19A	DDX19A	TAAFVLAMLSR	1178.65	0.00149442	3.95366	15506.6	61308
I3L0H8I3L0H8_HUMANATP-dependentRNAhelicaseDDX19AOS=HomosapiensGN=DDX19APE=4SV=1;Q9NUU7DD19A_HUMANATP-dependentRNAhelicaseDDX19AOS=HomosapiensGN=DDX19APE=1SV=1;B4DRZ7B4DRZ7_HUMANATP-dependentRNAhelicaseDDX19AOS=HomosapiensGN=DDX19APE=2SV=1;I3L352I3L352_HUMANATP-dependentRNAhelicaseDDX19A(Fragment)OS=HomosapiensGN=DDX19APE=4SV=1;Q9UMR2-2DD19B_HUMANIsoform2ofATP-dependentRNAhelicaseDDX19BOS=Homosapi…	I3L0H8I3L0H8_HUMANATP-dependentRNAhelicaseDDX19AOS=HomosapiensGN=DDX19APE=4SV=1	I3L0H8	ATP-dependentRNAhelicaseDDX19A	DDX19A	VFVLDEADVMIATQGHQDQSIR	2471.21	0.0133638	2.18361	107418	234558
I3L0H8I3L0H8_HUMANATP-dependentRNAhelicaseDDX19AOS=HomosapiensGN=DDX19APE=4SV=1;Q9NUU7DD19A_HUMANATP-dependentRNAhelicaseDDX19AOS=HomosapiensGN=DDX19APE=1SV=1;B4DRZ7B4DRZ7_HUMANATP-dependentRNAhelicaseDDX19AOS=HomosapiensGN=DDX19APE=2SV=1;I3L352I3L352_HUMANATP-dependentRNAhelicaseDDX19A(Fragment)OS=HomosapiensGN=DDX19APE=4SV=1;Q9UMR2-2DD19B_HUMANIsoform2ofATP-dependentRNAhelicaseDDX19BOS=Homosapi…	I3L0H8I3L0H8_HUMANATP-dependentRNAhelicaseDDX19AOS=HomosapiensGN=DDX19APE=4SV=1	I3L0H8	ATP-dependentRNAhelicaseDDX19A	DDX19A	VLVTTNVCAR	1131.61	0.30364	1.82549	92715.8	169251
I3L3R5I3L3R5_HUMANProteinLOC643669OS=HomosapiensGN=LOC643669PE=4SV=1;I3L3Z9I3L3Z9_HUMANProteinLOC643669(Fragment)OS=HomosapiensGN=LOC643669PE=4SV=1	I3L3R5I3L3R5_HUMANProteinLOC643669OS=HomosapiensGN=LOC643669PE=4SV=1	I3L3R5	ProteinLOC643669	LOC643669	ASDKETAQFQAEEK	1580.73	0.173572	234.267	138.72	32497.5
I3L3R5I3L3R5_HUMANProteinLOC643669OS=HomosapiensGN=LOC643669PE=4SV=1	I3L3R5I3L3R5_HUMANProteinLOC643669OS=HomosapiensGN=LOC643669PE=4SV=1	I3L3R5	ProteinLOC643669	LOC643669	CLAEVVTEVLTVGQVQR	1900.01	0.00780544	8.35771	98582.1	823920
I3L3R5I3L3R5_HUMANProteinLOC643669OS=HomosapiensGN=LOC643669PE=4SV=1	I3L3R5I3L3R5_HUMANProteinLOC643669OS=HomosapiensGN=LOC643669PE=4SV=1	I3L3R5	ProteinLOC643669	LOC643669	ELCGTEPHGCASTEEK	1803.74	0.350179	62.4848	138.72	8667.89
I3L3R5I3L3R5_HUMANProteinLOC643669OS=HomosapiensGN=LOC643669PE=4SV=1	I3L3R5I3L3R5_HUMANProteinLOC643669OS=HomosapiensGN=LOC643669PE=4SV=1	I3L3R5	ProteinLOC643669	LOC643669	GLLLGDFK	861.496	0.00430441	6.59868	88755.9	585672
I3L3R5I3L3R5_HUMANProteinLOC643669OS=HomosapiensGN=LOC643669PE=4SV=1	I3L3R5I3L3R5_HUMANProteinLOC643669OS=HomosapiensGN=LOC643669PE=4SV=1	I3L3R5	ProteinLOC643669	LOC643669	GPCTALLHK	995.522	0.000428911	24.3073	5809.45	141212
I3L3R5I3L3R5_HUMANProteinLOC643669OS=HomosapiensGN=LOC643669PE=4SV=1	I3L3R5I3L3R5_HUMANProteinLOC643669OS=HomosapiensGN=LOC643669PE=4SV=1	I3L3R5	ProteinLOC643669	LOC643669	SEVQEQAIR	1058.54	0.442623	5.98066	200860	1.20127e+06
I3L3R5I3L3R5_HUMANProteinLOC643669OS=HomosapiensGN=LOC643669PE=4SV=1;I3L3Z9I3L3Z9_HUMANProteinLOC643669(Fragment)OS=HomosapiensGN=LOC643669PE=4SV=1	I3L3R5I3L3R5_HUMANProteinLOC643669OS=HomosapiensGN=LOC643669PE=4SV=1	I3L3R5	ProteinLOC643669	LOC643669	SLWQGAER	945.467	0.191234	7.05407	50222	354270
I3L3R5I3L3R5_HUMANProteinLOC643669OS=HomosapiensGN=LOC643669PE=4SV=1	I3L3R5I3L3R5_HUMANProteinLOC643669OS=HomosapiensGN=LOC643669PE=4SV=1	I3L3R5	ProteinLOC643669	LOC643669	SSQEVRDEEEEEVAER	1919.83	0.00709768	3662.61	138.72	508077
I3L3R5I3L3R5_HUMANProteinLOC643669OS=HomosapiensGN=LOC643669PE=4SV=1	I3L3R5I3L3R5_HUMANProteinLOC643669OS=HomosapiensGN=LOC643669PE=4SV=1	I3L3R5	ProteinLOC643669	LOC643669	VTETLGEQLR	1144.61	0.00170606	10.6301	58213.3	618814
O00148DX39A_HUMANATP-dependentRNAhelicaseDDX39AOS=HomosapiensGN=DDX39APE=1SV=2	O00148DX39A_HUMANATP-dependentRNAhelicaseDDX39AOS=HomosapiensGN=DDX39APE=1SV=2	O00148	ATP-dependentRNAhelicaseDDX39A	DDX39A	CMALAQLLVEQNFPAIAIHR	2294.2	0.0259368	1.85448	261113	484227
O00148DX39A_HUMANATP-dependentRNAhelicaseDDX39AOS=HomosapiensGN=DDX39APE=1SV=2;Q8N5M0Q8N5M0_HUMANATP-dependentRNAhelicaseDDX39AOS=HomosapiensGN=DDX39PE=2SV=1	O00148DX39A_HUMANATP-dependentRNAhelicaseDDX39AOS=HomosapiensGN=DDX39APE=1SV=2	O00148	ATP-dependentRNAhelicaseDDX39A	DDX39A	FMQDPMEVFVDDETK	1829.79	0.0249312	1.63937	59687.4	97849.6
O00148DX39A_HUMANATP-dependentRNAhelicaseDDX39AOS=HomosapiensGN=DDX39APE=1SV=2;Q8N5M0Q8N5M0_HUMANATP-dependentRNAhelicaseDDX39AOS=HomosapiensGN=DDX39PE=2SV=1;B1Q2N1B1Q2N1_HUMANATP-dependentRNAhelicaseDDX39AOS=HomosapiensGN=DDX39PE=2SV=1;K7EQN7K7EQN7_HUMANATP-dependentRNAhelicaseDDX39A(Fragment)OS=HomosapiensGN=DDX39APE=4SV=1;K7EPJ3K7EPJ3_HUMANATP-dependentRNAhelicaseDDX39A(Fragment)OS=Homosapiens…	O00148DX39A_HUMANATP-dependentRNAhelicaseDDX39AOS=HomosapiensGN=DDX39APE=1SV=2	O00148	ATP-dependentRNAhelicaseDDX39A	DDX39A	HFVLDECDK	1161.51	0.112267	1.61807	387994	627803
O00148DX39A_HUMANATP-dependentRNAhelicaseDDX39AOS=HomosapiensGN=DDX39APE=1SV=2;Q8N5M0Q8N5M0_HUMANATP-dependentRNAhelicaseDDX39AOS=HomosapiensGN=DDX39PE=2SV=1;B1Q2N1B1Q2N1_HUMANATP-dependentRNAhelicaseDDX39AOS=HomosapiensGN=DDX39PE=2SV=1;K7EQN7K7EQN7_HUMANATP-dependentRNAhelicaseDDX39A(Fragment)OS=HomosapiensGN=DDX39APE=4SV=1;K7EPJ3K7EPJ3_HUMANATP-dependentRNAhelicaseDDX39A(Fragment)OS=Homosapiens…	O00148DX39A_HUMANATP-dependentRNAhelicaseDDX39AOS=HomosapiensGN=DDX39APE=1SV=2	O00148	ATP-dependentRNAhelicaseDDX39A	DDX39A	NCPHVVVGTPGR	1291.65	1	1	138.72	138.72
O00148DX39A_HUMANATP-dependentRNAhelicaseDDX39AOS=HomosapiensGN=DDX39APE=1SV=2	O00148DX39A_HUMANATP-dependentRNAhelicaseDDX39AOS=HomosapiensGN=DDX39APE=1SV=2	O00148	ATP-dependentRNAhelicaseDDX39A	DDX39A	VNIVFNYDMPEDSDTYLHR	2327.05	0.0141831	1.67484	510773	855466
O00148DX39A_HUMANATP-dependentRNAhelicaseDDX39AOS=HomosapiensGN=DDX39APE=1SV=2;Q8N5M0Q8N5M0_HUMANATP-dependentRNAhelicaseDDX39AOS=HomosapiensGN=DDX39PE=2SV=1;B1Q2N1B1Q2N1_HUMANATP-dependentRNAhelicaseDDX39AOS=HomosapiensGN=DDX39PE=2SV=1;K7EQN7K7EQN7_HUMANATP-dependentRNAhelicaseDDX39A(Fragment)OS=HomosapiensGN=DDX39APE=4SV=1	O00148DX39A_HUMANATP-dependentRNAhelicaseDDX39AOS=HomosapiensGN=DDX39APE=1SV=2	O00148	ATP-dependentRNAhelicaseDDX39A	DDX39A	VSVFFGGLSIK	1152.65	0.0790163	1.32088	173552	229242
O95274LYPD3_HUMANLy6/PLAURdomain-containingprotein3OS=HomosapiensGN=LYPD3PE=1SV=2	O95274LYPD3_HUMANLy6/PLAURdomain-containingprotein3OS=HomosapiensGN=LYPD3PE=1SV=2	O95274	Ly6/PLAURdomain-containingprotein3	LYPD3	GCVQDEFCTR	1270.51	0.0328385	0.0530863	108851	5778.47
O95274LYPD3_HUMANLy6/PLAURdomain-containingprotein3OS=HomosapiensGN=LYPD3PE=1SV=2	O95274LYPD3_HUMANLy6/PLAURdomain-containingprotein3OS=HomosapiensGN=LYPD3PE=1SV=2	O95274	Ly6/PLAURdomain-containingprotein3	LYPD3	GLDLHGLLAFIQLQQCAQDR	2295.18	0.021239	0.00723394	19176.3	138.72
P08729K2C7_HUMANKeratin,typeIIcytoskeletal7OS=HomosapiensGN=KRT7PE=1SV=5;CON__Q3KNV1;CON__P08729;F8VZY5F8VZY5_HUMANKeratin,typeIIcytoskeletal7(Fragment)OS=HomosapiensGN=KRT7PE=2SV=1;Q5XKE5K2C79_HUMANKeratin,typeIIcytoskeletal79OS=HomosapiensGN=KRT79PE=1SV=2;CON__Q5XKE5	P08729K2C7_HUMANKeratin,typeIIcytoskeletal7OS=HomosapiensGN=KRT7PE=1SV=5	P08729	Keratin,typeIIcytoskeletal7	KRT7	AEAEAWYQTK	1195.55	0.00177417	0.000240634	576477	138.72
P08729K2C7_HUMANKeratin,typeIIcytoskeletal7OS=HomosapiensGN=KRT7PE=1SV=5;CON__Q3KNV1;CON__P08729	P08729K2C7_HUMANKeratin,typeIIcytoskeletal7OS=HomosapiensGN=KRT7PE=1SV=5	P08729	Keratin,typeIIcytoskeletal7	KRT7	AKLEAAIAEAEERGELALK	2011.1	0.00189318	0.000740939	187222	138.72
P08729K2C7_HUMANKeratin,typeIIcytoskeletal7OS=HomosapiensGN=KRT7PE=1SV=5;CON__Q3KNV1;CON__P08729	P08729K2C7_HUMANKeratin,typeIIcytoskeletal7OS=HomosapiensGN=KRT7PE=1SV=5	P08729	Keratin,typeIIcytoskeletal7	KRT7	AKQEELEAALQR	1384.73	0.0414121	0.0607224	1.28486e+06	78019.6
P08729K2C7_HUMANKeratin,typeIIcytoskeletal7OS=HomosapiensGN=KRT7PE=1SV=5;CON__Q3KNV1;CON__P08729;F8VZY5F8VZY5_HUMANKeratin,typeIIcytoskeletal7(Fragment)OS=HomosapiensGN=KRT7PE=2SV=1	P08729K2C7_HUMANKeratin,typeIIcytoskeletal7OS=HomosapiensGN=KRT7PE=1SV=5	P08729	Keratin,typeIIcytoskeletal7	KRT7	DVDAAYMSK	998.438	0.00237106	0.000388747	356839	138.72
P08729K2C7_HUMANKeratin,typeIIcytoskeletal7OS=HomosapiensGN=KRT7PE=1SV=5;CON__Q3KNV1;CON__P08729;F8VZY5F8VZY5_HUMANKeratin,typeIIcytoskeletal7(Fragment)OS=HomosapiensGN=KRT7PE=2SV=1	P08729K2C7_HUMANKeratin,typeIIcytoskeletal7OS=HomosapiensGN=KRT7PE=1SV=5	P08729	Keratin,typeIIcytoskeletal7	KRT7	EVTINQSLLAPLR	1452.83	0.00969455	0.01793	863845	15488.7
F5H8K9F5H8K9_HUMANKeratin,typeIIcytoskeletal4OS=HomosapiensGN=KRT4PE=2SV=1;P19013K2C4_HUMANKeratin,typeIIcytoskeletal4OS=HomosapiensGN=KRT4PE=1SV=4;CON__P19013;P08729K2C7_HUMANKeratin,typeIIcytoskeletal7OS=HomosapiensGN=KRT7PE=1SV=5;CON__Q3KNV1;CON__P08729	P08729K2C7_HUMANKeratin,typeIIcytoskeletal7OS=HomosapiensGN=KRT7PE=1SV=5	P08729	Keratin,typeIIcytoskeletal7	KRT7	EYQELMSVK	1125.54	0.182003	0.0114436	403230	4614.39
P08729K2C7_HUMANKeratin,typeIIcytoskeletal7OS=HomosapiensGN=KRT7PE=1SV=5;CON__Q3KNV1;CON__P08729;F8VZY5F8VZY5_HUMANKeratin,typeIIcytoskeletal7(Fragment)OS=HomosapiensGN=KRT7PE=2SV=1	P08729K2C7_HUMANKeratin,typeIIcytoskeletal7OS=HomosapiensGN=KRT7PE=1SV=5	P08729	Keratin,typeIIcytoskeletal7	KRT7	GQLEALQVDGGR	1241.64	0.194877	0.04384	556350	24390.4
P08729K2C7_HUMANKeratin,typeIIcytoskeletal7OS=HomosapiensGN=KRT7PE=1SV=5;CON__Q3KNV1;CON__P08729;F8VZY5F8VZY5_HUMANKeratin,typeIIcytoskeletal7(Fragment)OS=HomosapiensGN=KRT7PE=2SV=1	P08729K2C7_HUMANKeratin,typeIIcytoskeletal7OS=HomosapiensGN=KRT7PE=1SV=5	P08729	Keratin,typeIIcytoskeletal7	KRT7	LDADPSLQR	1013.51	0.0309369	0.016555	928341	15368.7
P08729K2C7_HUMANKeratin,typeIIcytoskeletal7OS=HomosapiensGN=KRT7PE=1SV=5;CON__Q3KNV1;CON__P08729;F8VZY5F8VZY5_HUMANKeratin,typeIIcytoskeletal7(Fragment)OS=HomosapiensGN=KRT7PE=2SV=1	P08729K2C7_HUMANKeratin,typeIIcytoskeletal7OS=HomosapiensGN=KRT7PE=1SV=5	P08729	Keratin,typeIIcytoskeletal7	KRT7	LPDIFEAQIAGLR	1441.79	0.00231326	0.0105073	727705	7646.22
P08729K2C7_HUMANKeratin,typeIIcytoskeletal7OS=HomosapiensGN=KRT7PE=1SV=5;CON__Q3KNV1;CON__P08729;F8VZY5F8VZY5_HUMANKeratin,typeIIcytoskeletal7(Fragment)OS=HomosapiensGN=KRT7PE=2SV=1	P08729K2C7_HUMANKeratin,typeIIcytoskeletal7OS=HomosapiensGN=KRT7PE=1SV=5	P08729	Keratin,typeIIcytoskeletal7	KRT7	LQAEIDNIK	1042.57	0.0966981	0.0466832	966772	45132.1
P08729K2C7_HUMANKeratin,typeIIcytoskeletal7OS=HomosapiensGN=KRT7PE=1SV=5;CON__Q3KNV1;CON__P08729;F8VZY5F8VZY5_HUMANKeratin,typeIIcytoskeletal7(Fragment)OS=HomosapiensGN=KRT7PE=2SV=1	P08729K2C7_HUMANKeratin,typeIIcytoskeletal7OS=HomosapiensGN=KRT7PE=1SV=5	P08729	Keratin,typeIIcytoskeletal7	KRT7	LSSARPGGLGSSSLYGLGASR	1992.04	0.136265	0.00118739	116828	138.72
P08729K2C7_HUMANKeratin,typeIIcytoskeletal7OS=HomosapiensGN=KRT7PE=1SV=5;CON__Q3KNV1;CON__P08729;F8VZY5F8VZY5_HUMANKeratin,typeIIcytoskeletal7(Fragment)OS=HomosapiensGN=KRT7PE=2SV=1	P08729K2C7_HUMANKeratin,typeIIcytoskeletal7OS=HomosapiensGN=KRT7PE=1SV=5	P08729	Keratin,typeIIcytoskeletal7	KRT7	NEISEMNR	991.439	0.307121	0.000287382	482702	138.72
P08729K2C7_HUMANKeratin,typeIIcytoskeletal7OS=HomosapiensGN=KRT7PE=1SV=5;CON__Q3KNV1;CON__P08729;F8VZY5F8VZY5_HUMANKeratin,typeIIcytoskeletal7(Fragment)OS=HomosapiensGN=KRT7PE=2SV=1	P08729K2C7_HUMANKeratin,typeIIcytoskeletal7OS=HomosapiensGN=KRT7PE=1SV=5	P08729	Keratin,typeIIcytoskeletal7	KRT7	PGGLGSSSLYGLGASR	1477.75	0.192839	0.0972268	227171	22087.1
P08729K2C7_HUMANKeratin,typeIIcytoskeletal7OS=HomosapiensGN=KRT7PE=1SV=5;CON__Q3KNV1;CON__P08729;F8VZY5F8VZY5_HUMANKeratin,typeIIcytoskeletal7(Fragment)OS=HomosapiensGN=KRT7PE=2SV=1	P08729K2C7_HUMANKeratin,typeIIcytoskeletal7OS=HomosapiensGN=KRT7PE=1SV=5	P08729	Keratin,typeIIcytoskeletal7	KRT7	SAYGGPVGAGIR	1103.57	0.135729	0.0001394	995121	138.72
P08729K2C7_HUMANKeratin,typeIIcytoskeletal7OS=HomosapiensGN=KRT7PE=1SV=5;CON__Q3KNV1;CON__P08729;F8VZY5F8VZY5_HUMANKeratin,typeIIcytoskeletal7(Fragment)OS=HomosapiensGN=KRT7PE=2SV=1	P08729K2C7_HUMANKeratin,typeIIcytoskeletal7OS=HomosapiensGN=KRT7PE=1SV=5	P08729	Keratin,typeIIcytoskeletal7	KRT7	SIHFSSPVFTSR	1363.69	0.0214195	0.000141674	979152	138.72
P08729K2C7_HUMANKeratin,typeIIcytoskeletal7OS=HomosapiensGN=KRT7PE=1SV=5;CON__Q3KNV1;CON__P08729;F8VZY5F8VZY5_HUMANKeratin,typeIIcytoskeletal7(Fragment)OS=HomosapiensGN=KRT7PE=2SV=1	P08729K2C7_HUMANKeratin,typeIIcytoskeletal7OS=HomosapiensGN=KRT7PE=1SV=5	P08729	Keratin,typeIIcytoskeletal7	KRT7	SLDLDGIIAEVK	1271.7	0.0351168	0.0515093	251386	12948.7
P08729K2C7_HUMANKeratin,typeIIcytoskeletal7OS=HomosapiensGN=KRT7PE=1SV=5;CON__Q3KNV1;F8VZY5F8VZY5_HUMANKeratin,typeIIcytoskeletal7(Fragment)OS=HomosapiensGN=KRT7PE=2SV=1	P08729K2C7_HUMANKeratin,typeIIcytoskeletal7OS=HomosapiensGN=KRT7PE=1SV=5	P08729	Keratin,typeIIcytoskeletal7	KRT7	SMQDVVEDFK	1196.54	0.00175057	0.000273015	508104	138.72
P08729K2C7_HUMANKeratin,typeIIcytoskeletal7OS=HomosapiensGN=KRT7PE=1SV=5;CON__Q3KNV1;CON__P08729;F8VZY5F8VZY5_HUMANKeratin,typeIIcytoskeletal7(Fragment)OS=HomosapiensGN=KRT7PE=2SV=1	P08729K2C7_HUMANKeratin,typeIIcytoskeletal7OS=HomosapiensGN=KRT7PE=1SV=5	P08729	Keratin,typeIIcytoskeletal7	KRT7	TLNETELTELQSQISDTSVVLSMDNSR	3009.44	0.00192222	0.00114413	121245	138.72
P08729K2C7_HUMANKeratin,typeIIcytoskeletal7OS=HomosapiensGN=KRT7PE=1SV=5;CON__Q3KNV1;CON__P08729;F8VZY5F8VZY5_HUMANKeratin,typeIIcytoskeletal7(Fragment)OS=HomosapiensGN=KRT7PE=2SV=1	P08729K2C7_HUMANKeratin,typeIIcytoskeletal7OS=HomosapiensGN=KRT7PE=1SV=5	P08729	Keratin,typeIIcytoskeletal7	KRT7	VRQEESEQIK	1244.64	0.00525917	0.0174059	569801	9917.89
P08729K2C7_HUMANKeratin,typeIIcytoskeletal7OS=HomosapiensGN=KRT7PE=1SV=5;CON__Q3KNV1;CON__P08729;F8VZY5F8VZY5_HUMANKeratin,typeIIcytoskeletal7(Fragment)OS=HomosapiensGN=KRT7PE=2SV=1	P08729K2C7_HUMANKeratin,typeIIcytoskeletal7OS=HomosapiensGN=KRT7PE=1SV=5	P08729	Keratin,typeIIcytoskeletal7	KRT7	WTLLQEQK	1044.56	0.0389381	0.0636961	604792	38522.9
P09471-2GNAO_HUMANIsoformAlpha-2ofGuaninenucleotide-bindingproteinG(o)subunitalphaOS=HomosapiensGN=GNAO1;P09471GNAO_HUMANGuaninenucleotide-bindingproteinG(o)subunitalphaOS=HomosapiensGN=GNAO1PE=1SV=4;H3BTM2H3BTM2_HUMANGuaninenucleotide-bindingproteinG(o)subunitalpha(Fragment)OS=HomosapiensGN=GNAO1PE=4SV=1	P09471-2GNAO_HUMANIsoformAlpha-2ofGuaninenucleotide-bindingproteinG(o)subunitalphaOS=HomosapiensGN=GNAO1	P09471	IsoformAlpha-2ofGuaninenucleotide-bindingproteinG(o)subunitalpha	GNAO1	IGAADYQPTEQDILR	1688.84	0.0495065	1.73061	387165	670032
P09471-2GNAO_HUMANIsoformAlpha-2ofGuaninenucleotide-bindingproteinG(o)subunitalphaOS=HomosapiensGN=GNAO1;P09471GNAO_HUMANGuaninenucleotide-bindingproteinG(o)subunitalphaOS=HomosapiensGN=GNAO1PE=1SV=4;H3BN82H3BN82_HUMANGuaninenucleotide-bindingproteinG(o)subunitalpha(Fragment)OS=HomosapiensGN=GNAO1PE=4SV=1	P09471-2GNAO_HUMANIsoformAlpha-2ofGuaninenucleotide-bindingproteinG(o)subunitalphaOS=HomosapiensGN=GNAO1	P09471	IsoformAlpha-2ofGuaninenucleotide-bindingproteinG(o)subunitalpha	GNAO1	IIHEDGFSGEDVK	1444.68	0.0594353	1.65128	25674.2	42395.2
P09471-2GNAO_HUMANIsoformAlpha-2ofGuaninenucleotide-bindingproteinG(o)subunitalphaOS=HomosapiensGN=GNAO1;P09471GNAO_HUMANGuaninenucleotide-bindingproteinG(o)subunitalphaOS=HomosapiensGN=GNAO1PE=1SV=4;H3BTM2H3BTM2_HUMANGuaninenucleotide-bindingproteinG(o)subunitalpha(Fragment)OS=HomosapiensGN=GNAO1PE=4SV=1;H3BN82H3BN82_HUMANGuaninenucleotide-bindingproteinG(o)subunitalpha(Fragment)OS=HomosapiensGN…	P09471-2GNAO_HUMANIsoformAlpha-2ofGuaninenucleotide-bindingproteinG(o)subunitalphaOS=HomosapiensGN=GNAO1	P09471	IsoformAlpha-2ofGuaninenucleotide-bindingproteinG(o)subunitalpha	GNAO1	MEDTEPFSAELLSAMMR	1956.86	0.228444	1.65131	45101.5	74476.8
P09471-2GNAO_HUMANIsoformAlpha-2ofGuaninenucleotide-bindingproteinG(o)subunitalphaOS=HomosapiensGN=GNAO1;P09471GNAO_HUMANGuaninenucleotide-bindingproteinG(o)subunitalphaOS=HomosapiensGN=GNAO1PE=1SV=4;H3BTM2H3BTM2_HUMANGuaninenucleotide-bindingproteinG(o)subunitalpha(Fragment)OS=HomosapiensGN=GNAO1PE=4SV=1;H3BN82H3BN82_HUMANGuaninenucleotide-bindingproteinG(o)subunitalpha(Fragment)OS=HomosapiensGN…	P09471-2GNAO_HUMANIsoformAlpha-2ofGuaninenucleotide-bindingproteinG(o)subunitalphaOS=HomosapiensGN=GNAO1	P09471	IsoformAlpha-2ofGuaninenucleotide-bindingproteinG(o)subunitalpha	GNAO1	MVCDVVSR	964.447	0.006634	2.38816	101638	242727
P09471-2GNAO_HUMANIsoformAlpha-2ofGuaninenucleotide-bindingproteinG(o)subunitalphaOS=HomosapiensGN=GNAO1;P09471GNAO_HUMANGuaninenucleotide-bindingproteinG(o)subunitalphaOS=HomosapiensGN=GNAO1PE=1SV=4;H3BN82H3BN82_HUMANGuaninenucleotide-bindingproteinG(o)subunitalpha(Fragment)OS=HomosapiensGN=GNAO1PE=4SV=1	P09471-2GNAO_HUMANIsoformAlpha-2ofGuaninenucleotide-bindingproteinG(o)subunitalphaOS=HomosapiensGN=GNAO1	P09471	IsoformAlpha-2ofGuaninenucleotide-bindingproteinG(o)subunitalpha	GNAO1	QYKPVVYSNTIQSLAAIVR	2149.19	0.380493	1.06854	163868	175099
P09471-2GNAO_HUMANIsoformAlpha-2ofGuaninenucleotide-bindingproteinG(o)subunitalphaOS=HomosapiensGN=GNAO1;P09471GNAO_HUMANGuaninenucleotide-bindingproteinG(o)subunitalphaOS=HomosapiensGN=GNAO1PE=1SV=4;H3BTM2H3BTM2_HUMANGuaninenucleotide-bindingproteinG(o)subunitalpha(Fragment)OS=HomosapiensGN=GNAO1PE=4SV=1;H3BN82H3BN82_HUMANGuaninenucleotide-bindingproteinG(o)subunitalpha(Fragment)OS=HomosapiensGN…	P09471-2GNAO_HUMANIsoformAlpha-2ofGuaninenucleotide-bindingproteinG(o)subunitalphaOS=HomosapiensGN=GNAO1	P09471	IsoformAlpha-2ofGuaninenucleotide-bindingproteinG(o)subunitalpha	GNAO1	YYLDSLDR	1043.49	0.00102186	2.46223	88585.4	218117
P10645CMGA_HUMANChromogranin-AOS=HomosapiensGN=CHGAPE=1SV=7;G5E968G5E968_HUMANChromograninA(Parathyroidsecretoryprotein1),isoformCRA_bOS=HomosapiensGN=CHGAPE=2SV=1;G3V5C9G3V5C9_HUMANGV-19OS=HomosapiensGN=CHGAPE=2SV=1	P10645CMGA_HUMANChromogranin-AOS=HomosapiensGN=CHGAPE=1SV=7	P10645	Chromogranin-A	CHGA	CIVEVISDTLSKPSPMPVSQECFETLR	3121.51	0.00178793	68.4905	5435.99	372314
P10645CMGA_HUMANChromogranin-AOS=HomosapiensGN=CHGAPE=1SV=7;G5E968G5E968_HUMANChromograninA(Parathyroidsecretoryprotein1),isoformCRA_bOS=HomosapiensGN=CHGAPE=2SV=1;G3V5C9G3V5C9_HUMANGV-19OS=HomosapiensGN=CHGAPE=2SV=1	P10645CMGA_HUMANChromogranin-AOS=HomosapiensGN=CHGAPE=1SV=7	P10645	Chromogranin-A	CHGA	ELQDLALQGAK	1184.64	0.0808851	7.33694	142179	1.04316e+06
P10645CMGA_HUMANChromogranin-AOS=HomosapiensGN=CHGAPE=1SV=7;G5E968G5E968_HUMANChromograninA(Parathyroidsecretoryprotein1),isoformCRA_bOS=HomosapiensGN=CHGAPE=2SV=1	P10645CMGA_HUMANChromogranin-AOS=HomosapiensGN=CHGAPE=1SV=7	P10645	Chromogranin-A	CHGA	GEQEHSQQKEEEEEMAVVPQGLFR	2813.29	0.0373141	1873.45	138.72	259885
P10645CMGA_HUMANChromogranin-AOS=HomosapiensGN=CHGAPE=1SV=7;G5E968G5E968_HUMANChromograninA(Parathyroidsecretoryprotein1),isoformCRA_bOS=HomosapiensGN=CHGAPE=2SV=1;G3V5C9G3V5C9_HUMANGV-19OS=HomosapiensGN=CHGAPE=2SV=1	P10645CMGA_HUMANChromogranin-AOS=HomosapiensGN=CHGAPE=1SV=7	P10645	Chromogranin-A	CHGA	HSGFEDELSEVLENQSSQAELK	2475.14	0.0304791	14.5047	10967.8	159084
P10645CMGA_HUMANChromogranin-AOS=HomosapiensGN=CHGAPE=1SV=7;G5E968G5E968_HUMANChromograninA(Parathyroidsecretoryprotein1),isoformCRA_bOS=HomosapiensGN=CHGAPE=2SV=1	P10645CMGA_HUMANChromogranin-AOS=HomosapiensGN=CHGAPE=1SV=7	P10645	Chromogranin-A	CHGA	RLEGQEEEEDNRDSSMK	2050.89	0.0145505	361.597	138.72	50160.7
P10645CMGA_HUMANChromogranin-AOS=HomosapiensGN=CHGAPE=1SV=7;G5E968G5E968_HUMANChromograninA(Parathyroidsecretoryprotein1),isoformCRA_bOS=HomosapiensGN=CHGAPE=2SV=1	P10645CMGA_HUMANChromogranin-AOS=HomosapiensGN=CHGAPE=1SV=7	P10645	Chromogranin-A	CHGA	RPEDQELESLSAIEAELEK	2185.07	0.144502	10.1672	55299.6	562241
P10645CMGA_HUMANChromogranin-AOS=HomosapiensGN=CHGAPE=1SV=7;G5E968G5E968_HUMANChromograninA(Parathyroidsecretoryprotein1),isoformCRA_bOS=HomosapiensGN=CHGAPE=2SV=1	P10645CMGA_HUMANChromogranin-AOS=HomosapiensGN=CHGAPE=1SV=7	P10645	Chromogranin-A	CHGA	SEALAVDGAGKPGAEEAQDPEGK	2225.04	0.00105062	78.7808	12608.5	993310
P10645CMGA_HUMANChromogranin-AOS=HomosapiensGN=CHGAPE=1SV=7	P10645CMGA_HUMANChromogranin-AOS=HomosapiensGN=CHGAPE=1SV=7	P10645	Chromogranin-A	CHGA	SGEATDGARPQALPEPMQESK	2198.03	0.00494563	14.8153	55082.3	816058
P10645CMGA_HUMANChromogranin-AOS=HomosapiensGN=CHGAPE=1SV=7;G5E968G5E968_HUMANChromograninA(Parathyroidsecretoryprotein1),isoformCRA_bOS=HomosapiensGN=CHGAPE=2SV=1	P10645CMGA_HUMANChromogranin-AOS=HomosapiensGN=CHGAPE=1SV=7	P10645	Chromogranin-A	CHGA	SGELEQEEER	1204.52	0.0150252	22.354	33131.4	740619
P10645CMGA_HUMANChromogranin-AOS=HomosapiensGN=CHGAPE=1SV=7;G5E968G5E968_HUMANChromograninA(Parathyroidsecretoryprotein1),isoformCRA_bOS=HomosapiensGN=CHGAPE=2SV=1	P10645CMGA_HUMANChromogranin-AOS=HomosapiensGN=CHGAPE=1SV=7	P10645	Chromogranin-A	CHGA	VAHQLQALR	1034.6	0.0193471	27.3689	5404.63	147919
P10645CMGA_HUMANChromogranin-AOS=HomosapiensGN=CHGAPE=1SV=7	P10645CMGA_HUMANChromogranin-AOS=HomosapiensGN=CHGAPE=1SV=7	P10645	Chromogranin-A	CHGA	YPGPQAEGDSEGLSQGLVDR	2073.96	0.000221121	1483.29	138.72	205762
P10645CMGA_HUMANChromogranin-AOS=HomosapiensGN=CHGAPE=1SV=7	P10645CMGA_HUMANChromogranin-AOS=HomosapiensGN=CHGAPE=1SV=7	P10645	Chromogranin-A	CHGA	YPGPQAEGDSEGLSQGLVDREK	2331.1	0.00124681	1016.11	138.72	140955
P23229-4ITA6_HUMANIsoformAlpha-6X2AofIntegrinalpha-6OS=HomosapiensGN=ITGA6;P23229-2ITA6_HUMANIsoformAlpha-6X1AofIntegrinalpha-6OS=HomosapiensGN=ITGA6;P23229-5ITA6_HUMANIsoformAlpha-6X2BofIntegrinalpha-6OS=HomosapiensGN=ITGA6;C9JK10C9JK10_HUMANIntegrinalpha-6heavychain(Fragment)OS=HomosapiensGN=ITGA6PE=2SV=1;P23229-3ITA6_HUMANIsoformAlpha-6X1BofIntegrinalpha-6OS=HomosapiensGN=ITGA6;G5E9H1G5E9H1_HU…	P23229-4ITA6_HUMANIsoformAlpha-6X2AofIntegrinalpha-6OS=HomosapiensGN=ITGA6	P23229	IsoformAlpha-6X2AofIntegrinalpha-6	ITGA6	FGSCQQGVAATFTK	1500.7	0.0231147	0.00437164	31731.8	138.72
P23229-4ITA6_HUMANIsoformAlpha-6X2AofIntegrinalpha-6OS=HomosapiensGN=ITGA6;P23229-2ITA6_HUMANIsoformAlpha-6X1AofIntegrinalpha-6OS=HomosapiensGN=ITGA6;P23229-5ITA6_HUMANIsoformAlpha-6X2BofIntegrinalpha-6OS=HomosapiensGN=ITGA6;C9JK10C9JK10_HUMANIntegrinalpha-6heavychain(Fragment)OS=HomosapiensGN=ITGA6PE=2SV=1;P23229-3ITA6_HUMANIsoformAlpha-6X1BofIntegrinalpha-6OS=HomosapiensGN=ITGA6;G5E9H1G5E9H1_HU…	P23229-4ITA6_HUMANIsoformAlpha-6X2AofIntegrinalpha-6OS=HomosapiensGN=ITGA6	P23229	IsoformAlpha-6X2AofIntegrinalpha-6	ITGA6	TGGLYSCDITAR	1312.61	0.0494639	0.145057	70900.2	10284.6
P29218IMPA1_HUMANInositolmonophosphatase1OS=HomosapiensGN=IMPA1PE=1SV=1;J3KQT7J3KQT7_HUMANInositolmonophosphatase1OS=HomosapiensGN=IMPA1PE=4SV=1	P29218IMPA1_HUMANInositolmonophosphatase1OS=HomosapiensGN=IMPA1PE=1SV=1	P29218	Inositolmonophosphatase1	IMPA1	EIQVIPLQRDDED	1568.77	0.038316	4.89868	12272.4	60118.3
P29218IMPA1_HUMANInositolmonophosphatase1OS=HomosapiensGN=IMPA1PE=1SV=1;J3KQT7J3KQT7_HUMANInositolmonophosphatase1OS=HomosapiensGN=IMPA1PE=4SV=1;E5RIP7E5RIP7_HUMANInositolmonophosphatase1(Fragment)OS=HomosapiensGN=IMPA1PE=2SV=1;H0YBL1H0YBL1_HUMANInositolmonophosphatase1(Fragment)OS=HomosapiensGN=IMPA1PE=4SV=1;E5RG13E5RG13_HUMANInositolmonophosphatase1(Fragment)OS=HomosapiensGN=IMPA1PE=2SV=1	P29218IMPA1_HUMANInositolmonophosphatase1OS=HomosapiensGN=IMPA1PE=1SV=1	P29218	Inositolmonophosphatase1	IMPA1	LQVSQQEDITK	1287.67	0.112166	1.37724	124790	171866
P29218IMPA1_HUMANInositolmonophosphatase1OS=HomosapiensGN=IMPA1PE=1SV=1;J3KQT7J3KQT7_HUMANInositolmonophosphatase1OS=HomosapiensGN=IMPA1PE=4SV=1;E5RIP7E5RIP7_HUMANInositolmonophosphatase1(Fragment)OS=HomosapiensGN=IMPA1PE=2SV=1;H0YBL1H0YBL1_HUMANInositolmonophosphatase1(Fragment)OS=HomosapiensGN=IMPA1PE=4SV=1;E5RG13E5RG13_HUMANInositolmonophosphatase1(Fragment)OS=HomosapiensGN=IMPA1PE=2SV=1	P29218IMPA1_HUMANInositolmonophosphatase1OS=HomosapiensGN=IMPA1PE=1SV=1	P29218	Inositolmonophosphatase1	IMPA1	MVLSNMEK	950.457	0.602933	2.53145	8173.17	20690
P29218IMPA1_HUMANInositolmonophosphatase1OS=HomosapiensGN=IMPA1PE=1SV=1;J3KQT7J3KQT7_HUMANInositolmonophosphatase1OS=HomosapiensGN=IMPA1PE=4SV=1;E5RIP7E5RIP7_HUMANInositolmonophosphatase1(Fragment)OS=HomosapiensGN=IMPA1PE=2SV=1;H0YBL1H0YBL1_HUMANInositolmonophosphatase1(Fragment)OS=HomosapiensGN=IMPA1PE=4SV=1;E5RG94E5RG94_HUMANInositolmonophosphatase1OS=HomosapiensGN=IMPA1PE=2SV=1;E5RHE9E5RHE9_HU…	P29218IMPA1_HUMANInositolmonophosphatase1OS=HomosapiensGN=IMPA1PE=1SV=1	P29218	Inositolmonophosphatase1	IMPA1	SILTDNPTWIIDPIDGTTNFVHR	2624.32	0.033664	9.82963	9152.27	89963.4
P29762RABP1_HUMANCellularretinoicacid-bindingprotein1OS=HomosapiensGN=CRABP1PE=2SV=2;B5MCB5B5MCB5_HUMANCellularretinoicacid-bindingprotein1(Fragment)OS=HomosapiensGN=CRABP1PE=4SV=2	P29762RABP1_HUMANCellularretinoicacid-bindingprotein1OS=HomosapiensGN=CRABP1PE=2SV=2	P29762	Cellularretinoicacid-bindingprotein1	CRABP1	ALGVNAMLR	943.527	0.00262515	8.21454	92119.4	756718
P29762RABP1_HUMANCellularretinoicacid-bindingprotein1OS=HomosapiensGN=CRABP1PE=2SV=2	P29762RABP1_HUMANCellularretinoicacid-bindingprotein1OS=HomosapiensGN=CRABP1PE=2SV=2	P29762	Cellularretinoicacid-bindingprotein1	CRABP1	IHCTQTLLEGDGPK	1567.77	0.0406727	6.4605	132165	853852
P29762RABP1_HUMANCellularretinoicacid-bindingprotein1OS=HomosapiensGN=CRABP1PE=2SV=2;B5MCB5B5MCB5_HUMANCellularretinoicacid-bindingprotein1(Fragment)OS=HomosapiensGN=CRABP1PE=4SV=2	P29762RABP1_HUMANCellularretinoicacid-bindingprotein1OS=HomosapiensGN=CRABP1PE=2SV=2	P29762	Cellularretinoicacid-bindingprotein1	CRABP1	QDGDQFYIK	1112.51	0.0128374	4.89956	136984	671162
P29762RABP1_HUMANCellularretinoicacid-bindingprotein1OS=HomosapiensGN=CRABP1PE=2SV=2	P29762RABP1_HUMANCellularretinoicacid-bindingprotein1OS=HomosapiensGN=CRABP1PE=2SV=2	P29762	Cellularretinoicacid-bindingprotein1	CRABP1	SLATWENENK	1190.56	0.137753	2.26967	147005	333653
P29762RABP1_HUMANCellularretinoicacid-bindingprotein1OS=HomosapiensGN=CRABP1PE=2SV=2	P29762RABP1_HUMANCellularretinoicacid-bindingprotein1OS=HomosapiensGN=CRABP1PE=2SV=2	P29762	Cellularretinoicacid-bindingprotein1	CRABP1	SSENFDELLK	1180.56	0.0476867	6.16954	216980	1.33867e+06
P29762RABP1_HUMANCellularretinoicacid-bindingprotein1OS=HomosapiensGN=CRABP1PE=2SV=2;B5MCB5B5MCB5_HUMANCellularretinoicacid-bindingprotein1(Fragment)OS=HomosapiensGN=CRABP1PE=4SV=2	P29762RABP1_HUMANCellularretinoicacid-bindingprotein1OS=HomosapiensGN=CRABP1PE=2SV=2	P29762	Cellularretinoicacid-bindingprotein1	CRABP1	VGEGFEEETVDGR	1422.63	0.00806249	4.4818	266058	1.19242e+06
P29762RABP1_HUMANCellularretinoicacid-bindingprotein1OS=HomosapiensGN=CRABP1PE=2SV=2;B5MCB5B5MCB5_HUMANCellularretinoicacid-bindingprotein1(Fragment)OS=HomosapiensGN=CRABP1PE=4SV=2	P29762RABP1_HUMANCellularretinoicacid-bindingprotein1OS=HomosapiensGN=CRABP1PE=2SV=2	P29762	Cellularretinoicacid-bindingprotein1	CRABP1	VGEGFEEETVDGRK	1550.72	0.0047583	5.7137	102250	584224
P32322-2P5CR1_HUMANIsoform2ofPyrroline-5-carboxylatereductase1,mitochondrialOS=HomosapiensGN=PYCR1;P32322P5CR1_HUMANPyrroline-5-carboxylatereductase1,mitochondrialOS=HomosapiensGN=PYCR1PE=1SV=2;B4DMU0B4DMU0_HUMANPyrroline-5-carboxylatereductaseOS=HomosapiensGN=PYCR1PE=2SV=1;J3QKT4J3QKT4_HUMANPyrroline-5-carboxylatereductase(Fragment)OS=HomosapiensGN=PYCR1PE=3SV=1;E2QRB3E2QRB3_HUMANPyrroline-5-car…	P32322-2P5CR1_HUMANIsoform2ofPyrroline-5-carboxylatereductase1,mitochondrialOS=HomosapiensGN=PYCR1	P32322	Isoform2ofPyrroline-5-carboxylatereductase1,mitochondrial	PYCR1	EGATVYATGTHAQVEDGR	1860.86	0.0201544	2.49683	168443	420575
P32322-2P5CR1_HUMANIsoform2ofPyrroline-5-carboxylatereductase1,mitochondrialOS=HomosapiensGN=PYCR1;P32322P5CR1_HUMANPyrroline-5-carboxylatereductase1,mitochondrialOS=HomosapiensGN=PYCR1PE=1SV=2;B4DMU0B4DMU0_HUMANPyrroline-5-carboxylatereductaseOS=HomosapiensGN=PYCR1PE=2SV=1;E2QRB3E2QRB3_HUMANPyrroline-5-carboxylatereductase1,isoformCRA_cOS=HomosapiensGN=PYCR1PE=4SV=2	P32322-2P5CR1_HUMANIsoform2ofPyrroline-5-carboxylatereductase1,mitochondrialOS=HomosapiensGN=PYCR1	P32322	Isoform2ofPyrroline-5-carboxylatereductase1,mitochondrial	PYCR1	ELQSMADQEQVSPAAIK	1843.9	0.00531891	5.06791	22676.9	114924
P32322-2P5CR1_HUMANIsoform2ofPyrroline-5-carboxylatereductase1,mitochondrialOS=HomosapiensGN=PYCR1;P32322P5CR1_HUMANPyrroline-5-carboxylatereductase1,mitochondrialOS=HomosapiensGN=PYCR1PE=1SV=2;B4DMU0B4DMU0_HUMANPyrroline-5-carboxylatereductaseOS=HomosapiensGN=PYCR1PE=2SV=1;J3QKT4J3QKT4_HUMANPyrroline-5-carboxylatereductase(Fragment)OS=HomosapiensGN=PYCR1PE=3SV=1;J3QL24J3QL24_HUMANPyrroline-5-car…	P32322-2P5CR1_HUMANIsoform2ofPyrroline-5-carboxylatereductase1,mitochondrialOS=HomosapiensGN=PYCR1	P32322	Isoform2ofPyrroline-5-carboxylatereductase1,mitochondrial	PYCR1	LGAQALLGAAK	1011.61	0.0027073	3.12997	155791	487621
P32322-2P5CR1_HUMANIsoform2ofPyrroline-5-carboxylatereductase1,mitochondrialOS=HomosapiensGN=PYCR1;P32322P5CR1_HUMANPyrroline-5-carboxylatereductase1,mitochondrialOS=HomosapiensGN=PYCR1PE=1SV=2;B4DMU0B4DMU0_HUMANPyrroline-5-carboxylatereductaseOS=HomosapiensGN=PYCR1PE=2SV=1;J3QKT4J3QKT4_HUMANPyrroline-5-carboxylatereductase(Fragment)OS=HomosapiensGN=PYCR1PE=3SV=1;E2QRB3E2QRB3_HUMANPyrroline-5-car…	P32322-2P5CR1_HUMANIsoform2ofPyrroline-5-carboxylatereductase1,mitochondrialOS=HomosapiensGN=PYCR1	P32322	Isoform2ofPyrroline-5-carboxylatereductase1,mitochondrial	PYCR1	SLLINAVEASCIR	1444.77	0.0531231	2.45962	162441	399542
P36952SPB5_HUMANSerpinB5OS=HomosapiensGN=SERPINB5PE=1SV=2	P36952SPB5_HUMANSerpinB5OS=HomosapiensGN=SERPINB5PE=1SV=2	P36952	SerpinB5	SERPINB5	ACLENLGLK	1016.53	0.0293923	0.0664261	141479	9397.89
P36952SPB5_HUMANSerpinB5OS=HomosapiensGN=SERPINB5PE=1SV=2	P36952SPB5_HUMANSerpinB5OS=HomosapiensGN=SERPINB5PE=1SV=2	P36952	SerpinB5	SERPINB5	DVEDESTGLEK	1220.54	0.208314	0.183491	246215	45178.2
P36952SPB5_HUMANSerpinB5OS=HomosapiensGN=SERPINB5PE=1SV=2;C9JLM5C9JLM5_HUMANSerpinB5(Fragment)OS=HomosapiensGN=SERPINB5PE=2SV=1;P36952-2SPB5_HUMANIsoform2ofSerpinB5OS=HomosapiensGN=SERPINB5	P36952SPB5_HUMANSerpinB5OS=HomosapiensGN=SERPINB5PE=1SV=2	P36952	SerpinB5	SERPINB5	DVPFGFQTVTSDVNK	1652.8	0.0288731	0.0374269	137921	5161.97
P36952SPB5_HUMANSerpinB5OS=HomosapiensGN=SERPINB5PE=1SV=2;C9JLM5C9JLM5_HUMANSerpinB5(Fragment)OS=HomosapiensGN=SERPINB5PE=2SV=1;P36952-2SPB5_HUMANIsoform2ofSerpinB5OS=HomosapiensGN=SERPINB5	P36952SPB5_HUMANSerpinB5OS=HomosapiensGN=SERPINB5PE=1SV=2	P36952	SerpinB5	SERPINB5	GDTANEIGQVLHFENVK	1869.92	0.0459563	0.168556	197277	33252.1
P36952SPB5_HUMANSerpinB5OS=HomosapiensGN=SERPINB5PE=1SV=2	P36952SPB5_HUMANSerpinB5OS=HomosapiensGN=SERPINB5PE=1SV=2	P36952	SerpinB5	SERPINB5	HIFSEDTSDFSGMSETK	1916.81	0.0129169	0.0691514	144531	9994.55
P36952SPB5_HUMANSerpinB5OS=HomosapiensGN=SERPINB5PE=1SV=2	P36952SPB5_HUMANSerpinB5OS=HomosapiensGN=SERPINB5PE=1SV=2	P36952	SerpinB5	SERPINB5	IIELPFQNK	1100.62	0.307121	0.00432387	32082.4	138.72
P36952SPB5_HUMANSerpinB5OS=HomosapiensGN=SERPINB5PE=1SV=2;C9JLM5C9JLM5_HUMANSerpinB5(Fragment)OS=HomosapiensGN=SERPINB5PE=2SV=1;P36952-2SPB5_HUMANIsoform2ofSerpinB5OS=HomosapiensGN=SERPINB5	P36952SPB5_HUMANSerpinB5OS=HomosapiensGN=SERPINB5PE=1SV=2	P36952	SerpinB5	SERPINB5	SLNLSTEFISSTK	1425.74	0.00699039	0.000947495	146407	138.72
Q13126-4MTAP_HUMANIsoform4ofS-methyl-5-thioadenosinephosphorylaseOS=HomosapiensGN=MTAP;Q13126MTAP_HUMANS-methyl-5-thioadenosinephosphorylaseOS=HomosapiensGN=MTAPPE=1SV=2;B4DUC8B4DUC8_HUMANS-methyl-5-thioadenosinephosphorylaseOS=HomosapiensGN=MTAPPE=2SV=1;Q13126-3MTAP_HUMANIsoform3ofS-methyl-5-thioadenosinephosphorylaseOS=HomosapiensGN=MTAP;Q13126-2MTAP_HUMANIsoform2ofS-methyl-5-thioadenosinephosp…	Q13126-4MTAP_HUMANIsoform4ofS-methyl-5-thioadenosinephosphorylaseOS=HomosapiensGN=MTAP	Q13126	Isoform4ofS-methyl-5-thioadenosinephosphorylase	MTAP	AESFMFR	886.401	0.0313635	2.59505	63709.6	165330
Q13126-4MTAP_HUMANIsoform4ofS-methyl-5-thioadenosinephosphorylaseOS=HomosapiensGN=MTAP;Q13126MTAP_HUMANS-methyl-5-thioadenosinephosphorylaseOS=HomosapiensGN=MTAPPE=1SV=2;B4DUC8B4DUC8_HUMANS-methyl-5-thioadenosinephosphorylaseOS=HomosapiensGN=MTAPPE=2SV=1;Q13126-3MTAP_HUMANIsoform3ofS-methyl-5-thioadenosinephosphorylaseOS=HomosapiensGN=MTAP;Q13126-2MTAP_HUMANIsoform2ofS-methyl-5-thioadenosinephosp…	Q13126-4MTAP_HUMANIsoform4ofS-methyl-5-thioadenosinephosphorylaseOS=HomosapiensGN=MTAP	Q13126	Isoform4ofS-methyl-5-thioadenosinephosphorylase	MTAP	EEIQPGDIVIIDQFIDR	1999.03	0.0022146	2.27367	34174.3	77701
Q13126-4MTAP_HUMANIsoform4ofS-methyl-5-thioadenosinephosphorylaseOS=HomosapiensGN=MTAP;Q13126MTAP_HUMANS-methyl-5-thioadenosinephosphorylaseOS=HomosapiensGN=MTAPPE=1SV=2;B4DUC8B4DUC8_HUMANS-methyl-5-thioadenosinephosphorylaseOS=HomosapiensGN=MTAPPE=2SV=1;Q13126-3MTAP_HUMANIsoform3ofS-methyl-5-thioadenosinephosphorylaseOS=HomosapiensGN=MTAP;Q13126-2MTAP_HUMANIsoform2ofS-methyl-5-thioadenosinephosp…	Q13126-4MTAP_HUMANIsoform4ofS-methyl-5-thioadenosinephosphorylaseOS=HomosapiensGN=MTAP	Q13126	Isoform4ofS-methyl-5-thioadenosinephosphorylase	MTAP	IGIIGGTGLDDPEILEGR	1823.96	0.0846399	1.49036	239158	356431
Q13126-4MTAP_HUMANIsoform4ofS-methyl-5-thioadenosinephosphorylaseOS=HomosapiensGN=MTAP;Q13126MTAP_HUMANS-methyl-5-thioadenosinephosphorylaseOS=HomosapiensGN=MTAPPE=1SV=2;B4DUC8B4DUC8_HUMANS-methyl-5-thioadenosinephosphorylaseOS=HomosapiensGN=MTAPPE=2SV=1;Q13126-3MTAP_HUMANIsoform3ofS-methyl-5-thioadenosinephosphorylaseOS=HomosapiensGN=MTAP;Q13126-2MTAP_HUMANIsoform2ofS-methyl-5-thioadenosinephosp…	Q13126-4MTAP_HUMANIsoform4ofS-methyl-5-thioadenosinephosphorylaseOS=HomosapiensGN=MTAP	Q13126	Isoform4ofS-methyl-5-thioadenosinephosphorylase	MTAP	NVDCVLLAR	1058.55	1	1	138.72	138.72
Q13126-4MTAP_HUMANIsoform4ofS-methyl-5-thioadenosinephosphorylaseOS=HomosapiensGN=MTAP;Q13126MTAP_HUMANS-methyl-5-thioadenosinephosphorylaseOS=HomosapiensGN=MTAPPE=1SV=2;B4DUC8B4DUC8_HUMANS-methyl-5-thioadenosinephosphorylaseOS=HomosapiensGN=MTAPPE=2SV=1;Q13126-3MTAP_HUMANIsoform3ofS-methyl-5-thioadenosinephosphorylaseOS=HomosapiensGN=MTAP;Q13126-2MTAP_HUMANIsoform2ofS-methyl-5-thioadenosinephosp…	Q13126-4MTAP_HUMANIsoform4ofS-methyl-5-thioadenosinephosphorylaseOS=HomosapiensGN=MTAP	Q13126	Isoform4ofS-methyl-5-thioadenosinephosphorylase	MTAP	SLLLTTIPQIGSTEWSETLHNLK	2580.38	0.042254	1.59064	100401	159701
Q13126-4MTAP_HUMANIsoform4ofS-methyl-5-thioadenosinephosphorylaseOS=HomosapiensGN=MTAP;Q13126MTAP_HUMANS-methyl-5-thioadenosinephosphorylaseOS=HomosapiensGN=MTAPPE=1SV=2;B4DUC8B4DUC8_HUMANS-methyl-5-thioadenosinephosphorylaseOS=HomosapiensGN=MTAPPE=2SV=1;Q13126-3MTAP_HUMANIsoform3ofS-methyl-5-thioadenosinephosphorylaseOS=HomosapiensGN=MTAP;Q13126-2MTAP_HUMANIsoform2ofS-methyl-5-thioadenosinephosp…	Q13126-4MTAP_HUMANIsoform4ofS-methyl-5-thioadenosinephosphorylaseOS=HomosapiensGN=MTAP	Q13126	Isoform4ofS-methyl-5-thioadenosinephosphorylase	MTAP	TWGADVINMTTVPEVVLAK	2043.07	0.0272466	2.29828	25476.9	58553
Q14134-2TRI29_HUMANIsoformBetaofTripartitemotif-containingprotein29OS=HomosapiensGN=TRIM29;Q14134TRI29_HUMANTripartitemotif-containingprotein29OS=HomosapiensGN=TRIM29PE=1SV=2	Q14134-2TRI29_HUMANIsoformBetaofTripartitemotif-containingprotein29OS=HomosapiensGN=TRIM29	Q14134	IsoformBetaofTripartitemotif-containingprotein29	TRIM29	SGSEEVLCDSCIGNK	1653.7	0.000273054	0.00212597	65250.2	138.72
Q14134-2TRI29_HUMANIsoformBetaofTripartitemotif-containingprotein29OS=HomosapiensGN=TRIM29;Q14134TRI29_HUMANTripartitemotif-containingprotein29OS=HomosapiensGN=TRIM29PE=1SV=2;B7Z8U9B7Z8U9_HUMANTripartitemotif-containingprotein29OS=HomosapiensGN=TRIM29PE=2SV=1;E9PRL4E9PRL4_HUMANTripartitemotif-containingprotein29OS=HomosapiensGN=TRIM29PE=2SV=1;E9PPX1E9PPX1_HUMANTripartitemotif-containingprotein29(…	Q14134-2TRI29_HUMANIsoformBetaofTripartitemotif-containingprotein29OS=HomosapiensGN=TRIM29	Q14134	IsoformBetaofTripartitemotif-containingprotein29	TRIM29	TSYQPSSPGR	1078.5	0.0392998	0.118817	56062.1	6661.14
Q14134-2TRI29_HUMANIsoformBetaofTripartitemotif-containingprotein29OS=HomosapiensGN=TRIM29;Q14134TRI29_HUMANTripartitemotif-containingprotein29OS=HomosapiensGN=TRIM29PE=1SV=2;B7Z8U9B7Z8U9_HUMANTripartitemotif-containingprotein29OS=HomosapiensGN=TRIM29PE=2SV=1;E9PRL4E9PRL4_HUMANTripartitemotif-containingprotein29OS=HomosapiensGN=TRIM29PE=2SV=1	Q14134-2TRI29_HUMANIsoformBetaofTripartitemotif-containingprotein29OS=HomosapiensGN=TRIM29	Q14134	IsoformBetaofTripartitemotif-containingprotein29	TRIM29	VIMDALDER	1060.52	0.00399318	0.110664	248736	27526.2
Q15181IPYR_HUMANInorganicpyrophosphataseOS=HomosapiensGN=PPA1PE=1SV=2;Q5SQT6Q5SQT6_HUMANInorganicpyrophosphataseOS=HomosapiensGN=PPA1PE=4SV=1	Q15181IPYR_HUMANInorganicpyrophosphataseOS=HomosapiensGN=PPA1PE=1SV=2	Q15181	Inorganicpyrophosphatase	PPA1	DPLNPIK	795.449	0.0122026	6.61217	22960	151815
Q15181IPYR_HUMANInorganicpyrophosphataseOS=HomosapiensGN=PPA1PE=1SV=2;Q5SQT6Q5SQT6_HUMANInorganicpyrophosphataseOS=HomosapiensGN=PPA1PE=4SV=1	Q15181IPYR_HUMANInorganicpyrophosphataseOS=HomosapiensGN=PPA1PE=1SV=2	Q15181	Inorganicpyrophosphatase	PPA1	DVFHMVVEVPR	1326.68	0.165138	1.64471	33920.3	55788.9
Q15181IPYR_HUMANInorganicpyrophosphataseOS=HomosapiensGN=PPA1PE=1SV=2;Q5SQT6Q5SQT6_HUMANInorganicpyrophosphataseOS=HomosapiensGN=PPA1PE=4SV=1	Q15181IPYR_HUMANInorganicpyrophosphataseOS=HomosapiensGN=PPA1PE=1SV=2	Q15181	Inorganicpyrophosphatase	PPA1	GYIWNYGAIPQTWEDPGHNDK	2460.11	0.0201314	1.75105	121666	213043
Q15181IPYR_HUMANInorganicpyrophosphataseOS=HomosapiensGN=PPA1PE=1SV=2;Q5SQT6Q5SQT6_HUMANInorganicpyrophosphataseOS=HomosapiensGN=PPA1PE=4SV=1	Q15181IPYR_HUMANInorganicpyrophosphataseOS=HomosapiensGN=PPA1PE=1SV=2	Q15181	Inorganicpyrophosphatase	PPA1	HTGCCGDNDPIDVCEIGSK	2132.86	0.106294	1.70616	137507	234608
Q15181IPYR_HUMANInorganicpyrophosphataseOS=HomosapiensGN=PPA1PE=1SV=2	Q15181IPYR_HUMANInorganicpyrophosphataseOS=HomosapiensGN=PPA1PE=1SV=2	Q15181	Inorganicpyrophosphatase	PPA1	LKPGYLEATVDWFR	1693.88	0.158635	1.18804	312478	371236
Q15181IPYR_HUMANInorganicpyrophosphataseOS=HomosapiensGN=PPA1PE=1SV=2	Q15181IPYR_HUMANInorganicpyrophosphataseOS=HomosapiensGN=PPA1PE=1SV=2	Q15181	Inorganicpyrophosphatase	PPA1	VIAINVDDPDAANYNDINDVKR	2443.2	0.0796948	1.35917	385172	523516
Q15181IPYR_HUMANInorganicpyrophosphataseOS=HomosapiensGN=PPA1PE=1SV=2;Q5SQT6Q5SQT6_HUMANInorganicpyrophosphataseOS=HomosapiensGN=PPA1PE=4SV=1	Q15181IPYR_HUMANInorganicpyrophosphataseOS=HomosapiensGN=PPA1PE=1SV=2	Q15181	Inorganicpyrophosphatase	PPA1	VLGILAMIDEGETDWK	1788.9	0.0450965	3.50633	13618	47749.2
Q15181IPYR_HUMANInorganicpyrophosphataseOS=HomosapiensGN=PPA1PE=1SV=2;Q5SQT6Q5SQT6_HUMANInorganicpyrophosphataseOS=HomosapiensGN=PPA1PE=4SV=1	Q15181IPYR_HUMANInorganicpyrophosphataseOS=HomosapiensGN=PPA1PE=1SV=2	Q15181	Inorganicpyrophosphatase	PPA1	YVANLFPYK	1113.59	0.0458126	1.99797	291293	581995
Q15828CYTM_HUMANCystatin-MOS=HomosapiensGN=CST6PE=1SV=1	Q15828CYTM_HUMANCystatin-MOS=HomosapiensGN=CST6PE=1SV=1	Q15828	Cystatin-M	CST6	DLSPDDPQVQK	1240.59	0.0166222	0.11328	133795	15156.2
Q15828CYTM_HUMANCystatin-MOS=HomosapiensGN=CST6PE=1SV=1	Q15828CYTM_HUMANCystatin-MOS=HomosapiensGN=CST6PE=1SV=1	Q15828	Cystatin-M	CST6	VTGDHVDLTTCPLAAGAQQEK	2210.06	0.0494493	0.153725	237342	36485.4
Q15847APM2_HUMANAdiposemostabundantgenetranscript2proteinOS=HomosapiensGN=APM2PE=1SV=1	Q15847APM2_HUMANAdiposemostabundantgenetranscript2proteinOS=HomosapiensGN=APM2PE=1SV=1	Q15847	Adiposemostabundantgenetranscript2protein	APM2	QQVEGTAQEAVSAAGAAAQQVVDQATEAGQK	3040.47	0.0370833	0.0958669	242025	23202.2
Q15847APM2_HUMANAdiposemostabundantgenetranscript2proteinOS=HomosapiensGN=APM2PE=1SV=1	Q15847APM2_HUMANAdiposemostabundantgenetranscript2proteinOS=HomosapiensGN=APM2PE=1SV=1	Q15847	Adiposemostabundantgenetranscript2protein	APM2	TANQASDTFSGIGK	1395.66	0.00179846	0.000654836	211839	138.72
Q16630-3CPSF6_HUMANIsoform3ofCleavageandpolyadenylationspecificityfactorsubunit6OS=HomosapiensGN=CPSF6;F8WJN3F8WJN3_HUMANCleavageandpolyadenylation-specificityfactorsubunit6OS=HomosapiensGN=CPSF6PE=2SV=1;Q16630CPSF6_HUMANCleavageandpolyadenylationspecificityfactorsubunit6OS=HomosapiensGN=CPSF6PE=1SV=2;Q16630-2CPSF6_HUMANIsoform2ofCleavageandpolyadenylationspecificityfactorsubunit6OS=HomosapiensGN…	Q16630-3CPSF6_HUMANIsoform3ofCleavageandpolyadenylationspecificityfactorsubunit6OS=HomosapiensGN=CPSF6	Q16630	Isoform3ofCleavageandpolyadenylationspecificityfactorsubunit6	CPSF6	AISSSAISR	890.482	0.0114319	2.67977	161892	433833
Q16630-3CPSF6_HUMANIsoform3ofCleavageandpolyadenylationspecificityfactorsubunit6OS=HomosapiensGN=CPSF6;F8WJN3F8WJN3_HUMANCleavageandpolyadenylation-specificityfactorsubunit6OS=HomosapiensGN=CPSF6PE=2SV=1;Q16630CPSF6_HUMANCleavageandpolyadenylationspecificityfactorsubunit6OS=HomosapiensGN=CPSF6PE=1SV=2;Q16630-2CPSF6_HUMANIsoform2ofCleavageandpolyadenylationspecificityfactorsubunit6OS=HomosapiensGN…	Q16630-3CPSF6_HUMANIsoform3ofCleavageandpolyadenylationspecificityfactorsubunit6OS=HomosapiensGN=CPSF6	Q16630	Isoform3ofCleavageandpolyadenylationspecificityfactorsubunit6	CPSF6	AVSDASAGDYGSAIETLVTAISLIK	2451.27	0.818455	0.563319	58171.1	32768.9
Q16630-3CPSF6_HUMANIsoform3ofCleavageandpolyadenylationspecificityfactorsubunit6OS=HomosapiensGN=CPSF6;F8WJN3F8WJN3_HUMANCleavageandpolyadenylation-specificityfactorsubunit6OS=HomosapiensGN=CPSF6PE=2SV=1;Q16630CPSF6_HUMANCleavageandpolyadenylationspecificityfactorsubunit6OS=HomosapiensGN=CPSF6PE=1SV=2;Q16630-2CPSF6_HUMANIsoform2ofCleavageandpolyadenylationspecificityfactorsubunit6OS=HomosapiensGN…	Q16630-3CPSF6_HUMANIsoform3ofCleavageandpolyadenylationspecificityfactorsubunit6OS=HomosapiensGN=CPSF6	Q16630	Isoform3ofCleavageandpolyadenylationspecificityfactorsubunit6	CPSF6	GAAPNVVYTYTGK	1339.68	0.0780951	1.51443	316842	479836
Q16630-3CPSF6_HUMANIsoform3ofCleavageandpolyadenylationspecificityfactorsubunit6OS=HomosapiensGN=CPSF6;F8WJN3F8WJN3_HUMANCleavageandpolyadenylation-specificityfactorsubunit6OS=HomosapiensGN=CPSF6PE=2SV=1;Q16630CPSF6_HUMANCleavageandpolyadenylationspecificityfactorsubunit6OS=HomosapiensGN=CPSF6PE=1SV=2;Q16630-2CPSF6_HUMANIsoform2ofCleavageandpolyadenylationspecificityfactorsubunit6OS=HomosapiensGN…	Q16630-3CPSF6_HUMANIsoform3ofCleavageandpolyadenylationspecificityfactorsubunit6OS=HomosapiensGN=CPSF6	Q16630	Isoform3ofCleavageandpolyadenylationspecificityfactorsubunit6	CPSF6	GFALVGVGSEASSK	1307.67	0.00326807	2.69558	215064	579723
Q16630-3CPSF6_HUMANIsoform3ofCleavageandpolyadenylationspecificityfactorsubunit6OS=HomosapiensGN=CPSF6;F8WJN3F8WJN3_HUMANCleavageandpolyadenylation-specificityfactorsubunit6OS=HomosapiensGN=CPSF6PE=2SV=1;Q16630CPSF6_HUMANCleavageandpolyadenylationspecificityfactorsubunit6OS=HomosapiensGN=CPSF6PE=1SV=2;Q16630-2CPSF6_HUMANIsoform2ofCleavageandpolyadenylationspecificityfactorsubunit6OS=HomosapiensGN…	Q16630-3CPSF6_HUMANIsoform3ofCleavageandpolyadenylationspecificityfactorsubunit6OS=HomosapiensGN=CPSF6	Q16630	Isoform3ofCleavageandpolyadenylationspecificityfactorsubunit6	CPSF6	QFLSQFEMQSR	1399.66	0.00483846	1.57383	201197	316650
Q16630-3CPSF6_HUMANIsoform3ofCleavageandpolyadenylationspecificityfactorsubunit6OS=HomosapiensGN=CPSF6;F8WJN3F8WJN3_HUMANCleavageandpolyadenylation-specificityfactorsubunit6OS=HomosapiensGN=CPSF6PE=2SV=1;Q16630CPSF6_HUMANCleavageandpolyadenylationspecificityfactorsubunit6OS=HomosapiensGN=CPSF6PE=1SV=2;Q16630-2CPSF6_HUMANIsoform2ofCleavageandpolyadenylationspecificityfactorsubunit6OS=HomosapiensGN…	Q16630-3CPSF6_HUMANIsoform3ofCleavageandpolyadenylationspecificityfactorsubunit6OS=HomosapiensGN=CPSF6	Q16630	Isoform3ofCleavageandpolyadenylationspecificityfactorsubunit6	CPSF6	TPLSEAEFEEIMNR	1664.77	0.110137	1.48108	372784	552121
Q16630-3CPSF6_HUMANIsoform3ofCleavageandpolyadenylationspecificityfactorsubunit6OS=HomosapiensGN=CPSF6;F8WJN3F8WJN3_HUMANCleavageandpolyadenylation-specificityfactorsubunit6OS=HomosapiensGN=CPSF6PE=2SV=1;Q16630CPSF6_HUMANCleavageandpolyadenylationspecificityfactorsubunit6OS=HomosapiensGN=CPSF6PE=1SV=2;Q16630-2CPSF6_HUMANIsoform2ofCleavageandpolyadenylationspecificityfactorsubunit6OS=HomosapiensGN…	Q16630-3CPSF6_HUMANIsoform3ofCleavageandpolyadenylationspecificityfactorsubunit6OS=HomosapiensGN=CPSF6	Q16630	Isoform3ofCleavageandpolyadenylationspecificityfactorsubunit6	CPSF6	TTQSGQMSGEGK	1209.53	0.0482546	3.73471	4493.45	16781.7
Q16630-3CPSF6_HUMANIsoform3ofCleavageandpolyadenylationspecificityfactorsubunit6OS=HomosapiensGN=CPSF6;F8WJN3F8WJN3_HUMANCleavageandpolyadenylation-specificityfactorsubunit6OS=HomosapiensGN=CPSF6PE=2SV=1;Q16630CPSF6_HUMANCleavageandpolyadenylationspecificityfactorsubunit6OS=HomosapiensGN=CPSF6PE=1SV=2;Q16630-2CPSF6_HUMANIsoform2ofCleavageandpolyadenylationspecificityfactorsubunit6OS=HomosapiensGN…	Q16630-3CPSF6_HUMANIsoform3ofCleavageandpolyadenylationspecificityfactorsubunit6OS=HomosapiensGN=CPSF6	Q16630	Isoform3ofCleavageandpolyadenylationspecificityfactorsubunit6	CPSF6	VLISSLQDCLHGIESK	1797.93	0.195115	1.59519	462750	738176
Q3ZCM7TBB8_HUMANTubulinbeta-8chainOS=HomosapiensGN=TUBB8PE=1SV=2;F5H0I4F5H0I4_HUMANTubulinbeta-8chainOS=HomosapiensGN=TUBB8PE=2SV=1;C9JAA5C9JAA5_HUMANTubulinbeta-8chainOS=HomosapiensGN=TUBB8PE=2SV=1;Q5SQY0Q5SQY0_HUMANTubulinbeta-8chainOS=HomosapiensGN=TUBB8PE=3SV=1	Q3ZCM7TBB8_HUMANTubulinbeta-8chainOS=HomosapiensGN=TUBB8PE=1SV=2	Q3ZCM7	Tubulinbeta-8chain	TUBB8	EAESCDCLQGFQLTHSLGGGTGSGMGTLLLSK	3310.53	0.033113	1.11661	6.84653e+06	7.64493e+06
Q3ZCM7TBB8_HUMANTubulinbeta-8chainOS=HomosapiensGN=TUBB8PE=1SV=2;F5H0I4F5H0I4_HUMANTubulinbeta-8chainOS=HomosapiensGN=TUBB8PE=2SV=1;C9JAA5C9JAA5_HUMANTubulinbeta-8chainOS=HomosapiensGN=TUBB8PE=2SV=1;Q5SQY0Q5SQY0_HUMANTubulinbeta-8chainOS=HomosapiensGN=TUBB8PE=3SV=1	Q3ZCM7TBB8_HUMANTubulinbeta-8chainOS=HomosapiensGN=TUBB8PE=1SV=2	Q3ZCM7	Tubulinbeta-8chain	TUBB8	KEAESCDCLQGFQLTHSLGGGTGSGMGTLLLSK	3438.62	0.360328	0.781056	2.21041e+06	1.72646e+06
Q3ZCM7TBB8_HUMANTubulinbeta-8chainOS=HomosapiensGN=TUBB8PE=1SV=2;F5H0I4F5H0I4_HUMANTubulinbeta-8chainOS=HomosapiensGN=TUBB8PE=2SV=1;C9JAA5C9JAA5_HUMANTubulinbeta-8chainOS=HomosapiensGN=TUBB8PE=2SV=1;Q5SQY0Q5SQY0_HUMANTubulinbeta-8chainOS=HomosapiensGN=TUBB8PE=3SV=1;I3L2F9I3L2F9_HUMANUncharacterizedproteinOS=HomosapiensPE=3SV=1;A6NNZ2TBB8L_HUMANTubulinbeta-8chain-likeproteinLOC260334OS=Homosapiens…	Q3ZCM7TBB8_HUMANTubulinbeta-8chainOS=HomosapiensGN=TUBB8PE=1SV=2	Q3ZCM7	Tubulinbeta-8chain	TUBB8	LPTPTYGDLNHLVSATMSGVTTCLR	2703.34	0.0304978	1.23689	1.19236e+06	1.47482e+06
Q53EL6-2PDCD4_HUMANIsoform2ofProgrammedcelldeathprotein4OS=HomosapiensGN=PDCD4;Q53EL6PDCD4_HUMANProgrammedcelldeathprotein4OS=HomosapiensGN=PDCD4PE=1SV=2	Q53EL6-2PDCD4_HUMANIsoform2ofProgrammedcelldeathprotein4OS=HomosapiensGN=PDCD4	Q53EL6	Isoform2ofProgrammedcelldeathprotein4	PDCD4	APQLVGQFIAR	1198.68	0.15396	1.90977	258619	493903
Q53EL6-2PDCD4_HUMANIsoform2ofProgrammedcelldeathprotein4OS=HomosapiensGN=PDCD4;Q53EL6PDCD4_HUMANProgrammedcelldeathprotein4OS=HomosapiensGN=PDCD4PE=1SV=2	Q53EL6-2PDCD4_HUMANIsoform2ofProgrammedcelldeathprotein4OS=HomosapiensGN=PDCD4	Q53EL6	Isoform2ofProgrammedcelldeathprotein4	PDCD4	AVGDGILCNTYIDSYK	1787.84	0.0427597	3.25288	16937.8	55096.6
Q53EL6-2PDCD4_HUMANIsoform2ofProgrammedcelldeathprotein4OS=HomosapiensGN=PDCD4;Q53EL6PDCD4_HUMANProgrammedcelldeathprotein4OS=HomosapiensGN=PDCD4PE=1SV=2	Q53EL6-2PDCD4_HUMANIsoform2ofProgrammedcelldeathprotein4OS=HomosapiensGN=PDCD4	Q53EL6	Isoform2ofProgrammedcelldeathprotein4	PDCD4	DLPELALDTPR	1238.65	0.0436874	1.79391	114582	205549
Q53EL6-2PDCD4_HUMANIsoform2ofProgrammedcelldeathprotein4OS=HomosapiensGN=PDCD4;Q53EL6PDCD4_HUMANProgrammedcelldeathprotein4OS=HomosapiensGN=PDCD4PE=1SV=2;Q5VZS7Q5VZS7_HUMANProgrammedcelldeathprotein4(Fragment)OS=HomosapiensGN=PDCD4PE=4SV=1	Q53EL6-2PDCD4_HUMANIsoform2ofProgrammedcelldeathprotein4OS=HomosapiensGN=PDCD4	Q53EL6	Isoform2ofProgrammedcelldeathprotein4	PDCD4	DSGRGDSVSDSGSDALR	1679.73	0.0233355	1.68146	69874.2	117491
Q53EL6-2PDCD4_HUMANIsoform2ofProgrammedcelldeathprotein4OS=HomosapiensGN=PDCD4;Q53EL6PDCD4_HUMANProgrammedcelldeathprotein4OS=HomosapiensGN=PDCD4PE=1SV=2	Q53EL6-2PDCD4_HUMANIsoform2ofProgrammedcelldeathprotein4OS=HomosapiensGN=PDCD4	Q53EL6	Isoform2ofProgrammedcelldeathprotein4	PDCD4	FVEECFQAGIISK	1526.74	0.00492582	4.43428	76187.8	337838
Q53EL6-2PDCD4_HUMANIsoform2ofProgrammedcelldeathprotein4OS=HomosapiensGN=PDCD4;Q53EL6PDCD4_HUMANProgrammedcelldeathprotein4OS=HomosapiensGN=PDCD4PE=1SV=2;Q5VZS7Q5VZS7_HUMANProgrammedcelldeathprotein4(Fragment)OS=HomosapiensGN=PDCD4PE=4SV=1	Q53EL6-2PDCD4_HUMANIsoform2ofProgrammedcelldeathprotein4OS=HomosapiensGN=PDCD4	Q53EL6	Isoform2ofProgrammedcelldeathprotein4	PDCD4	GDSVSDSGSDALR	1264.55	0.0516192	1.92027	62305.6	119643
Q53EL6-2PDCD4_HUMANIsoform2ofProgrammedcelldeathprotein4OS=HomosapiensGN=PDCD4;Q53EL6PDCD4_HUMANProgrammedcelldeathprotein4OS=HomosapiensGN=PDCD4PE=1SV=2	Q53EL6-2PDCD4_HUMANIsoform2ofProgrammedcelldeathprotein4OS=HomosapiensGN=PDCD4	Q53EL6	Isoform2ofProgrammedcelldeathprotein4	PDCD4	IYNEIPDINLDVPHSYSVLER	2485.25	0.0258265	1.41211	233875	330257
Q53EL6-2PDCD4_HUMANIsoform2ofProgrammedcelldeathprotein4OS=HomosapiensGN=PDCD4;Q53EL6PDCD4_HUMANProgrammedcelldeathprotein4OS=HomosapiensGN=PDCD4PE=1SV=2;Q5VZS7Q5VZS7_HUMANProgrammedcelldeathprotein4(Fragment)OS=HomosapiensGN=PDCD4PE=4SV=1	Q53EL6-2PDCD4_HUMANIsoform2ofProgrammedcelldeathprotein4OS=HomosapiensGN=PDCD4	Q53EL6	Isoform2ofProgrammedcelldeathprotein4	PDCD4	LLSDLCGTVMSTTDVEK	1867.89	0.414376	0.995701	74135.4	73816.6
Q5BKZ1ZN326_HUMANDBIRDcomplexsubunitZNF326OS=HomosapiensGN=ZNF326PE=1SV=2	Q5BKZ1ZN326_HUMANDBIRDcomplexsubunitZNF326OS=HomosapiensGN=ZNF326PE=1SV=2	Q5BKZ1	DBIRDcomplexsubunitZNF326	ZNF326	NQGGSSWEAPYSR	1437.63	0.048403	1.06164	125572	133313
Q5BKZ1ZN326_HUMANDBIRDcomplexsubunitZNF326OS=HomosapiensGN=ZNF326PE=1SV=2;Q5BKZ1-3ZN326_HUMANIsoform3ofDBIRDcomplexsubunitZNF326OS=HomosapiensGN=ZNF326	Q5BKZ1ZN326_HUMANDBIRDcomplexsubunitZNF326OS=HomosapiensGN=ZNF326PE=1SV=2	Q5BKZ1	DBIRDcomplexsubunitZNF326	ZNF326	QQTNNQTEVVK	1287.64	0.0304747	1.7757	21213.2	37668.3
Q5BKZ1ZN326_HUMANDBIRDcomplexsubunitZNF326OS=HomosapiensGN=ZNF326PE=1SV=2	Q5BKZ1ZN326_HUMANDBIRDcomplexsubunitZNF326OS=HomosapiensGN=ZNF326PE=1SV=2	Q5BKZ1	DBIRDcomplexsubunitZNF326	ZNF326	SGYGFNEPEQSR	1369.59	0.0680932	1.44041	159109	229181
Q7Z4V5-2HDGR2_HUMANIsoform2ofHepatoma-derivedgrowthfactor-relatedprotein2OS=HomosapiensGN=HDGFRP2;Q7Z4V5HDGR2_HUMANHepatoma-derivedgrowthfactor-relatedprotein2OS=HomosapiensGN=HDGFRP2PE=1SV=1;K7EPS6K7EPS6_HUMANHepatoma-derivedgrowthfactor-relatedprotein2(Fragment)OS=HomosapiensGN=HDGFRP2PE=4SV=1;K7EQZ6K7EQZ6_HUMANHepatoma-derivedgrowthfactor-relatedprotein2OS=HomosapiensGN=HDGFRP2PE=4SV=1;I3L080I…	Q7Z4V5-2HDGR2_HUMANIsoform2ofHepatoma-derivedgrowthfactor-relatedprotein2OS=HomosapiensGN=HDGFRP2	Q7Z4V5	Isoform2ofHepatoma-derivedgrowthfactor-relatedprotein2	HDGFRP2	ARGDSEALDEES	1277.54	0.787439	1.52166	113456	172642
Q7Z4V5-2HDGR2_HUMANIsoform2ofHepatoma-derivedgrowthfactor-relatedprotein2OS=HomosapiensGN=HDGFRP2;Q7Z4V5HDGR2_HUMANHepatoma-derivedgrowthfactor-relatedprotein2OS=HomosapiensGN=HDGFRP2PE=1SV=1;K7EPS6K7EPS6_HUMANHepatoma-derivedgrowthfactor-relatedprotein2(Fragment)OS=HomosapiensGN=HDGFRP2PE=4SV=1;K7EQZ6K7EQZ6_HUMANHepatoma-derivedgrowthfactor-relatedprotein2OS=HomosapiensGN=HDGFRP2PE=4SV=1;I3L080I…	Q7Z4V5-2HDGR2_HUMANIsoform2ofHepatoma-derivedgrowthfactor-relatedprotein2OS=HomosapiensGN=HDGFRP2	Q7Z4V5	Isoform2ofHepatoma-derivedgrowthfactor-relatedprotein2	HDGFRP2	CLNALEELGTLQVTSQILQK	2257.2	0.0353894	1.49337	44692.1	66741.8
Q7Z4V5-2HDGR2_HUMANIsoform2ofHepatoma-derivedgrowthfactor-relatedprotein2OS=HomosapiensGN=HDGFRP2;Q7Z4V5HDGR2_HUMANHepatoma-derivedgrowthfactor-relatedprotein2OS=HomosapiensGN=HDGFRP2PE=1SV=1;K7EPS6K7EPS6_HUMANHepatoma-derivedgrowthfactor-relatedprotein2(Fragment)OS=HomosapiensGN=HDGFRP2PE=4SV=1	Q7Z4V5-2HDGR2_HUMANIsoform2ofHepatoma-derivedgrowthfactor-relatedprotein2OS=HomosapiensGN=HDGFRP2	Q7Z4V5	Isoform2ofHepatoma-derivedgrowthfactor-relatedprotein2	HDGFRP2	LAGEELAGEEAPQEK	1569.75	0.0113749	1.68833	207407	350172
Q7Z4V5-2HDGR2_HUMANIsoform2ofHepatoma-derivedgrowthfactor-relatedprotein2OS=HomosapiensGN=HDGFRP2;Q7Z4V5HDGR2_HUMANHepatoma-derivedgrowthfactor-relatedprotein2OS=HomosapiensGN=HDGFRP2PE=1SV=1;K7EQZ6K7EQZ6_HUMANHepatoma-derivedgrowthfactor-relatedprotein2OS=HomosapiensGN=HDGFRP2PE=4SV=1;I3L080I3L080_HUMANHepatoma-derivedgrowthfactor-relatedprotein2OS=HomosapiensGN=HDGFRP2PE=4SV=1	Q7Z4V5-2HDGR2_HUMANIsoform2ofHepatoma-derivedgrowthfactor-relatedprotein2OS=HomosapiensGN=HDGFRP2	Q7Z4V5	Isoform2ofHepatoma-derivedgrowthfactor-relatedprotein2	HDGFRP2	YPIFFFGTHETAFLGPK	1970.99	0.4426	1.85415	142883	264927
Q86UX7-2URP2_HUMANIsoform2ofFermitinfamilyhomolog3OS=HomosapiensGN=FERMT3;Q86UX7URP2_HUMANFermitinfamilyhomolog3OS=HomosapiensGN=FERMT3PE=1SV=1;F5H3I6F5H3I6_HUMANFermitinfamilyhomolog3(Fragment)OS=HomosapiensGN=FERMT3PE=2SV=1;F5H1C6F5H1C6_HUMANFermitinfamilyhomolog3(Fragment)OS=HomosapiensGN=FERMT3PE=2SV=1	Q86UX7-2URP2_HUMANIsoform2ofFermitinfamilyhomolog3OS=HomosapiensGN=FERMT3	Q86UX7	Isoform2ofFermitinfamilyhomolog3	FERMT3	AGDALWLR	900.482	0.0943215	5.03719	11351.5	57179.9
Q86UX7-2URP2_HUMANIsoform2ofFermitinfamilyhomolog3OS=HomosapiensGN=FERMT3;Q86UX7URP2_HUMANFermitinfamilyhomolog3OS=HomosapiensGN=FERMT3PE=1SV=1	Q86UX7-2URP2_HUMANIsoform2ofFermitinfamilyhomolog3OS=HomosapiensGN=FERMT3	Q86UX7	Isoform2ofFermitinfamilyhomolog3	FERMT3	CQDEQQYAR	1196.49	0.264966	2.48434	14704.4	36530.6
Q86UX7-2URP2_HUMANIsoform2ofFermitinfamilyhomolog3OS=HomosapiensGN=FERMT3;Q86UX7URP2_HUMANFermitinfamilyhomolog3OS=HomosapiensGN=FERMT3PE=1SV=1	Q86UX7-2URP2_HUMANIsoform2ofFermitinfamilyhomolog3OS=HomosapiensGN=FERMT3	Q86UX7	Isoform2ofFermitinfamilyhomolog3	FERMT3	ILEAHQNVAQLSLAEAQLR	2103.14	0.577333	1.41155	127286	179671
Q86UX7-2URP2_HUMANIsoform2ofFermitinfamilyhomolog3OS=HomosapiensGN=FERMT3;Q86UX7URP2_HUMANFermitinfamilyhomolog3OS=HomosapiensGN=FERMT3PE=1SV=1	Q86UX7-2URP2_HUMANIsoform2ofFermitinfamilyhomolog3OS=HomosapiensGN=FERMT3	Q86UX7	Isoform2ofFermitinfamilyhomolog3	FERMT3	LEGSAPTDVLDSLTTIPELK	2098.1	0.0346371	2.8787	41009.4	118054
Q86UX7-2URP2_HUMANIsoform2ofFermitinfamilyhomolog3OS=HomosapiensGN=FERMT3;Q86UX7URP2_HUMANFermitinfamilyhomolog3OS=HomosapiensGN=FERMT3PE=1SV=1	Q86UX7-2URP2_HUMANIsoform2ofFermitinfamilyhomolog3OS=HomosapiensGN=FERMT3	Q86UX7	Isoform2ofFermitinfamilyhomolog3	FERMT3	LLVPSPEGMSEIYLR	1702.9	0.0302065	2.51533	29188.7	73419.1
Q86UX7-2URP2_HUMANIsoform2ofFermitinfamilyhomolog3OS=HomosapiensGN=FERMT3;Q86UX7URP2_HUMANFermitinfamilyhomolog3OS=HomosapiensGN=FERMT3PE=1SV=1	Q86UX7-2URP2_HUMANIsoform2ofFermitinfamilyhomolog3OS=HomosapiensGN=FERMT3	Q86UX7	Isoform2ofFermitinfamilyhomolog3	FERMT3	LSQSGEVGEPAGTDPGLDDLDVALSNLEVK	3024.48	0.0370449	6.2391	7811.54	48737
Q86UX7-2URP2_HUMANIsoform2ofFermitinfamilyhomolog3OS=HomosapiensGN=FERMT3;Q86UX7URP2_HUMANFermitinfamilyhomolog3OS=HomosapiensGN=FERMT3PE=1SV=1	Q86UX7-2URP2_HUMANIsoform2ofFermitinfamilyhomolog3OS=HomosapiensGN=FERMT3	Q86UX7	Isoform2ofFermitinfamilyhomolog3	FERMT3	SQDEAPGDPIQQLNLK	1751.87	0.0364342	328.983	138.72	45636.6
Q86UY8NT5D3_HUMAN5-nucleotidasedomain-containingprotein3OS=HomosapiensGN=NT5DC3PE=2SV=1;Q86UY8-2NT5D3_HUMANIsoform2of5-nucleotidasedomain-containingprotein3OS=HomosapiensGN=NT5DC3;H7C193H7C193_HUMAN5-nucleotidasedomain-containingprotein3(Fragment)OS=HomosapiensGN=NT5DC3PE=4SV=1	Q86UY8NT5D3_HUMAN5-nucleotidasedomain-containingprotein3OS=HomosapiensGN=NT5DC3PE=2SV=1	Q86UY8	5-nucleotidasedomain-containingprotein3	NT5DC3	DLFDVVIVQAEKPNFFNDK	2237.14	0.0696838	14.3382	2435.63	34922.6
Q86UY8NT5D3_HUMAN5-nucleotidasedomain-containingprotein3OS=HomosapiensGN=NT5DC3PE=2SV=1;H7C3S8H7C3S8_HUMAN5-nucleotidasedomain-containingprotein3(Fragment)OS=HomosapiensGN=NT5DC3PE=4SV=1	Q86UY8NT5D3_HUMAN5-nucleotidasedomain-containingprotein3OS=HomosapiensGN=NT5DC3PE=2SV=1	Q86UY8	5-nucleotidasedomain-containingprotein3	NT5DC3	SFFNAQFGSLFR	1419.69	0.00307342	6.67262	10097.4	67376.5
Q86UY8NT5D3_HUMAN5-nucleotidasedomain-containingprotein3OS=HomosapiensGN=NT5DC3PE=2SV=1;H7C3S8H7C3S8_HUMAN5-nucleotidasedomain-containingprotein3(Fragment)OS=HomosapiensGN=NT5DC3PE=4SV=1;Q86UY8-2NT5D3_HUMANIsoform2of5-nucleotidasedomain-containingprotein3OS=HomosapiensGN=NT5DC3	Q86UY8NT5D3_HUMAN5-nucleotidasedomain-containingprotein3OS=HomosapiensGN=NT5DC3PE=2SV=1	Q86UY8	5-nucleotidasedomain-containingprotein3	NT5DC3	TDQNPTYFLR	1253.6	0.00937507	3.38076	70035.3	236773
Q8IXI1MIRO2_HUMANMitochondrialRhoGTPase2OS=HomosapiensGN=RHOT2PE=1SV=2;H3BST5H3BST5_HUMANMitochondrialRhoGTPase2(Fragment)OS=HomosapiensGN=RHOT2PE=4SV=2;I3L2C6I3L2C6_HUMANMitochondrialRhoGTPase2(Fragment)OS=HomosapiensGN=RHOT2PE=4SV=1;H3BMP9H3BMP9_HUMANMitochondrialRhoGTPase2OS=HomosapiensGN=RHOT2PE=4SV=1;H3BVI5H3BVI5_HUMANMitochondrialRhoGTPase2OS=HomosapiensGN=RHOT2PE=4SV=1;H3BUX4H3BUX4_HUMANMi…	Q8IXI1MIRO2_HUMANMitochondrialRhoGTPase2OS=HomosapiensGN=RHOT2PE=1SV=2	Q8IXI1	MitochondrialRhoGTPase2	RHOT2	ILLLGEAQVGK	1139.69	0.0158041	1.63359	62181.6	101579
J3KSX7J3KSX7_HUMANMitochondrialRhoGTPase1OS=HomosapiensGN=RHOT1PE=4SV=1;Q8IXI2-4MIRO1_HUMANIsoform4ofMitochondrialRhoGTPase1OS=HomosapiensGN=RHOT1;H7BXZ6H7BXZ6_HUMANMitochondrialRhoGTPaseOS=HomosapiensGN=RHOT1PE=3SV=2;Q8IXI2MIRO1_HUMANMitochondrialRhoGTPase1OS=HomosapiensGN=RHOT1PE=1SV=2;Q8IXI2-5MIRO1_HUMANIsoform5ofMitochondrialRhoGTPase1OS=HomosapiensGN=RHOT1;Q8IXI2-2MIRO1_HUMANIsoform2ofMitoch…	Q8IXI1MIRO2_HUMANMitochondrialRhoGTPase2OS=HomosapiensGN=RHOT2PE=1SV=2	Q8IXI1	MitochondrialRhoGTPase2	RHOT2	NISELFYYAQK	1374.68	0.297318	1.48988	85538.9	127443
Q8IXI1MIRO2_HUMANMitochondrialRhoGTPase2OS=HomosapiensGN=RHOT2PE=1SV=2	Q8IXI1MIRO2_HUMANMitochondrialRhoGTPase2OS=HomosapiensGN=RHOT2PE=1SV=2	Q8IXI1	MitochondrialRhoGTPase2	RHOT2	SAFLQAFLGR	1108.6	0.0230985	1.79743	42406.6	76222.9
Q8IYB3-2SRRM1_HUMANIsoform2ofSerine/argininerepetitivematrixprotein1OS=HomosapiensGN=SRRM1;Q8IYB3SRRM1_HUMANSerine/argininerepetitivematrixprotein1OS=HomosapiensGN=SRRM1PE=1SV=2;A9Z1X7A9Z1X7_HUMANSerine/argininerepetitivematrix1OS=HomosapiensGN=SRRM1PE=4SV=1;E9PCT1E9PCT1_HUMANSerine/argininerepetitivematrixprotein1OS=HomosapiensGN=SRRM1PE=2SV=2	Q8IYB3-2SRRM1_HUMANIsoform2ofSerine/argininerepetitivematrixprotein1OS=HomosapiensGN=SRRM1	Q8IYB3	Isoform2ofSerine/argininerepetitivematrixprotein1	SRRM1	AVAAAAAAAVTPAAIAAATTTLAQEEPVAAPEPK	3113.66	0.00405213	3.15779	74616.7	235624
Q8IYB3-2SRRM1_HUMANIsoform2ofSerine/argininerepetitivematrixprotein1OS=HomosapiensGN=SRRM1;Q8IYB3SRRM1_HUMANSerine/argininerepetitivematrixprotein1OS=HomosapiensGN=SRRM1PE=1SV=2;A9Z1X7A9Z1X7_HUMANSerine/argininerepetitivematrix1OS=HomosapiensGN=SRRM1PE=4SV=1;E9PCT1E9PCT1_HUMANSerine/argininerepetitivematrixprotein1OS=HomosapiensGN=SRRM1PE=2SV=2	Q8IYB3-2SRRM1_HUMANIsoform2ofSerine/argininerepetitivematrixprotein1OS=HomosapiensGN=SRRM1	Q8IYB3	Isoform2ofSerine/argininerepetitivematrixprotein1	SRRM1	MAAADSVQQR	1075.51	0.396537	1.35565	102926	139532
Q8IYB3-2SRRM1_HUMANIsoform2ofSerine/argininerepetitivematrixprotein1OS=HomosapiensGN=SRRM1;Q8IYB3SRRM1_HUMANSerine/argininerepetitivematrixprotein1OS=HomosapiensGN=SRRM1PE=1SV=2;A9Z1X7A9Z1X7_HUMANSerine/argininerepetitivematrix1OS=HomosapiensGN=SRRM1PE=4SV=1;E9PCT1E9PCT1_HUMANSerine/argininerepetitivematrixprotein1OS=HomosapiensGN=SRRM1PE=2SV=2;B4DED5B4DED5_HUMANSerine/argininerepetitivematrixpro…	Q8IYB3-2SRRM1_HUMANIsoform2ofSerine/argininerepetitivematrixprotein1OS=HomosapiensGN=SRRM1	Q8IYB3	Isoform2ofSerine/argininerepetitivematrixprotein1	SRRM1	VKEPSVQEATSTSDILK	1830.96	0.0343629	1.45043	380883	552445
Q8IYB3-2SRRM1_HUMANIsoform2ofSerine/argininerepetitivematrixprotein1OS=HomosapiensGN=SRRM1;Q8IYB3SRRM1_HUMANSerine/argininerepetitivematrixprotein1OS=HomosapiensGN=SRRM1PE=1SV=2;A9Z1X7A9Z1X7_HUMANSerine/argininerepetitivematrix1OS=HomosapiensGN=SRRM1PE=4SV=1;E9PCT1E9PCT1_HUMANSerine/argininerepetitivematrixprotein1OS=HomosapiensGN=SRRM1PE=2SV=2	Q8IYB3-2SRRM1_HUMANIsoform2ofSerine/argininerepetitivematrixprotein1OS=HomosapiensGN=SRRM1	Q8IYB3	Isoform2ofSerine/argininerepetitivematrixprotein1	SRRM1	VNLEVIKPWITK	1438.85	0.126751	1.4174	94267.2	133614
Q8IZL8PELP1_HUMANProline-,glutamicacid-andleucine-richprotein1OS=HomosapiensGN=PELP1PE=1SV=2;I3L3A8I3L3A8_HUMANProline-,glutamicacid-andleucine-richprotein1OS=HomosapiensGN=PELP1PE=4SV=1;C9JFV4C9JFV4_HUMANProline-,glutamicacid-andleucine-richprotein1OS=HomosapiensGN=PELP1PE=2SV=1;Q8IZL8-2PELP1_HUMANIsoform2ofProline-,glutamicacid-andleucine-richprotein1OS=HomosapiensGN=PELP1;F8WDZ1F8WDZ1_HUMANPro…	Q8IZL8PELP1_HUMANProline-,glutamicacid-andleucine-richprotein1OS=HomosapiensGN=PELP1PE=1SV=2	Q8IZL8	Proline-,glutamicacid-andleucine-richprotein1	PELP1	DISMNHLPGLLTSLLGLRPECEQSALEGMK	3308.66	0.563265	0.87497	7834.9	6855.3
Q8IZL8PELP1_HUMANProline-,glutamicacid-andleucine-richprotein1OS=HomosapiensGN=PELP1PE=1SV=2;I3L3A8I3L3A8_HUMANProline-,glutamicacid-andleucine-richprotein1OS=HomosapiensGN=PELP1PE=4SV=1;C9JFV4C9JFV4_HUMANProline-,glutamicacid-andleucine-richprotein1OS=HomosapiensGN=PELP1PE=2SV=1;Q8IZL8-2PELP1_HUMANIsoform2ofProline-,glutamicacid-andleucine-richprotein1OS=HomosapiensGN=PELP1;E7EV54E7EV54_HUMANPro…	Q8IZL8PELP1_HUMANProline-,glutamicacid-andleucine-richprotein1OS=HomosapiensGN=PELP1PE=1SV=2	Q8IZL8	Proline-,glutamicacid-andleucine-richprotein1	PELP1	KGDSNANSDVCAAALR	1647.76	0.0158712	2.3551	42659.5	100467
Q8IZL8PELP1_HUMANProline-,glutamicacid-andleucine-richprotein1OS=HomosapiensGN=PELP1PE=1SV=2;I3L3A8I3L3A8_HUMANProline-,glutamicacid-andleucine-richprotein1OS=HomosapiensGN=PELP1PE=4SV=1;C9JFV4C9JFV4_HUMANProline-,glutamicacid-andleucine-richprotein1OS=HomosapiensGN=PELP1PE=2SV=1;Q8IZL8-2PELP1_HUMANIsoform2ofProline-,glutamicacid-andleucine-richprotein1OS=HomosapiensGN=PELP1;F8WDZ1F8WDZ1_HUMANPro…	Q8IZL8PELP1_HUMANProline-,glutamicacid-andleucine-richprotein1OS=HomosapiensGN=PELP1PE=1SV=2	Q8IZL8	Proline-,glutamicacid-andleucine-richprotein1	PELP1	LASFFLSR	939.518	0.0283456	2.37481	31443.5	74672.3
Q8IZL8PELP1_HUMANProline-,glutamicacid-andleucine-richprotein1OS=HomosapiensGN=PELP1PE=1SV=2;I3L3A8I3L3A8_HUMANProline-,glutamicacid-andleucine-richprotein1OS=HomosapiensGN=PELP1PE=4SV=1;C9JFV4C9JFV4_HUMANProline-,glutamicacid-andleucine-richprotein1OS=HomosapiensGN=PELP1PE=2SV=1;Q8IZL8-2PELP1_HUMANIsoform2ofProline-,glutamicacid-andleucine-richprotein1OS=HomosapiensGN=PELP1;E7EV54E7EV54_HUMANPro…	Q8IZL8PELP1_HUMANProline-,glutamicacid-andleucine-richprotein1OS=HomosapiensGN=PELP1PE=1SV=2	Q8IZL8	Proline-,glutamicacid-andleucine-richprotein1	PELP1	LHDLVLPLVMGVQQGEVLGSSPYTSSR	2881.5	0.130954	1.68087	58874.8	98961.1
Q8IZL8PELP1_HUMANProline-,glutamicacid-andleucine-richprotein1OS=HomosapiensGN=PELP1PE=1SV=2;I3L3A8I3L3A8_HUMANProline-,glutamicacid-andleucine-richprotein1OS=HomosapiensGN=PELP1PE=4SV=1;C9JFV4C9JFV4_HUMANProline-,glutamicacid-andleucine-richprotein1OS=HomosapiensGN=PELP1PE=2SV=1;Q8IZL8-2PELP1_HUMANIsoform2ofProline-,glutamicacid-andleucine-richprotein1OS=HomosapiensGN=PELP1;F8WDZ1F8WDZ1_HUMANPro…	Q8IZL8PELP1_HUMANProline-,glutamicacid-andleucine-richprotein1OS=HomosapiensGN=PELP1PE=1SV=2	Q8IZL8	Proline-,glutamicacid-andleucine-richprotein1	PELP1	LHGSVGGAQNLSALGALVSLSNAR	2291.23	0.042396	1.83147	107206	196345
Q8IZL8PELP1_HUMANProline-,glutamicacid-andleucine-richprotein1OS=HomosapiensGN=PELP1PE=1SV=2;I3L3A8I3L3A8_HUMANProline-,glutamicacid-andleucine-richprotein1OS=HomosapiensGN=PELP1PE=4SV=1;C9JFV4C9JFV4_HUMANProline-,glutamicacid-andleucine-richprotein1OS=HomosapiensGN=PELP1PE=2SV=1;Q8IZL8-2PELP1_HUMANIsoform2ofProline-,glutamicacid-andleucine-richprotein1OS=HomosapiensGN=PELP1;F8WDZ1F8WDZ1_HUMANPro…	Q8IZL8PELP1_HUMANProline-,glutamicacid-andleucine-richprotein1OS=HomosapiensGN=PELP1PE=1SV=2	Q8IZL8	Proline-,glutamicacid-andleucine-richprotein1	PELP1	LLLLESVSGLLQPR	1536.92	0.0258191	1.72567	33116.1	57147.4
Q8IZL8PELP1_HUMANProline-,glutamicacid-andleucine-richprotein1OS=HomosapiensGN=PELP1PE=1SV=2;I3L3A8I3L3A8_HUMANProline-,glutamicacid-andleucine-richprotein1OS=HomosapiensGN=PELP1PE=4SV=1;C9JFV4C9JFV4_HUMANProline-,glutamicacid-andleucine-richprotein1OS=HomosapiensGN=PELP1PE=2SV=1;Q8IZL8-2PELP1_HUMANIsoform2ofProline-,glutamicacid-andleucine-richprotein1OS=HomosapiensGN=PELP1;F8WDZ1F8WDZ1_HUMANPro…	Q8IZL8PELP1_HUMANProline-,glutamicacid-andleucine-richprotein1OS=HomosapiensGN=PELP1PE=1SV=2	Q8IZL8	Proline-,glutamicacid-andleucine-richprotein1	PELP1	LPSLGAGFSQGLK	1273.7	0.27172	10.279	4493.54	46189.1
Q8IZL8PELP1_HUMANProline-,glutamicacid-andleucine-richprotein1OS=HomosapiensGN=PELP1PE=1SV=2;I3L3A8I3L3A8_HUMANProline-,glutamicacid-andleucine-richprotein1OS=HomosapiensGN=PELP1PE=4SV=1;C9JFV4C9JFV4_HUMANProline-,glutamicacid-andleucine-richprotein1OS=HomosapiensGN=PELP1PE=2SV=1;Q8IZL8-2PELP1_HUMANIsoform2ofProline-,glutamicacid-andleucine-richprotein1OS=HomosapiensGN=PELP1;F8WDZ1F8WDZ1_HUMANPro…	Q8IZL8PELP1_HUMANProline-,glutamicacid-andleucine-richprotein1OS=HomosapiensGN=PELP1PE=1SV=2	Q8IZL8	Proline-,glutamicacid-andleucine-richprotein1	PELP1	SAPHLPGLMCLLR	1463.77	0.140801	2.20183	27779.4	61165.3
Q8IZL8PELP1_HUMANProline-,glutamicacid-andleucine-richprotein1OS=HomosapiensGN=PELP1PE=1SV=2;I3L3A8I3L3A8_HUMANProline-,glutamicacid-andleucine-richprotein1OS=HomosapiensGN=PELP1PE=4SV=1;C9JFV4C9JFV4_HUMANProline-,glutamicacid-andleucine-richprotein1OS=HomosapiensGN=PELP1PE=2SV=1;Q8IZL8-2PELP1_HUMANIsoform2ofProline-,glutamicacid-andleucine-richprotein1OS=HomosapiensGN=PELP1;F8WDZ1F8WDZ1_HUMANPro…	Q8IZL8PELP1_HUMANProline-,glutamicacid-andleucine-richprotein1OS=HomosapiensGN=PELP1PE=1SV=2	Q8IZL8	Proline-,glutamicacid-andleucine-richprotein1	PELP1	SIQQVLQTQDPPATMELAVAVLR	2507.34	0.0268713	2.93591	12840.5	37698.6
Q8IZL8PELP1_HUMANProline-,glutamicacid-andleucine-richprotein1OS=HomosapiensGN=PELP1PE=1SV=2;I3L3A8I3L3A8_HUMANProline-,glutamicacid-andleucine-richprotein1OS=HomosapiensGN=PELP1PE=4SV=1;C9JFV4C9JFV4_HUMANProline-,glutamicacid-andleucine-richprotein1OS=HomosapiensGN=PELP1PE=2SV=1;Q8IZL8-2PELP1_HUMANIsoform2ofProline-,glutamicacid-andleucine-richprotein1OS=HomosapiensGN=PELP1;F8WDZ1F8WDZ1_HUMANPro…	Q8IZL8PELP1_HUMANProline-,glutamicacid-andleucine-richprotein1OS=HomosapiensGN=PELP1PE=1SV=2	Q8IZL8	Proline-,glutamicacid-andleucine-richprotein1	PELP1	YAAQLPALFR	1148.63	0.940913	1.64246	36048.8	59208.6
Q8NFF5-3FAD1_HUMANIsoform3ofFADsynthaseOS=HomosapiensGN=FLAD1;Q5T196Q5T196_HUMANFAD1flavinadeninedinucleotidesynthetasehomolog(S.cerevisiae)OS=HomosapiensGN=FLAD1PE=4SV=1;Q8NFF5-2FAD1_HUMANIsoform2ofFADsynthaseOS=HomosapiensGN=FLAD1;Q8NFF5FAD1_HUMANFADsynthaseOS=HomosapiensGN=FLAD1PE=1SV=1;Q8NFF5-4FAD1_HUMANIsoform4ofFADsynthaseOS=HomosapiensGN=FLAD1;Q8NFF5-5FAD1_HUMANIsoform5ofFADsynthaseOS=Homo…	Q8NFF5-3FAD1_HUMANIsoform3ofFADsynthaseOS=HomosapiensGN=FLAD1	Q8NFF5	Isoform3ofFADsynthase	FLAD1	LPQGSLVPYMPNAVEQASEAVYK	2490.25	0.115989	3.23353	32599.7	105412
Q8NFF5-3FAD1_HUMANIsoform3ofFADsynthaseOS=HomosapiensGN=FLAD1;Q5T196Q5T196_HUMANFAD1flavinadeninedinucleotidesynthetasehomolog(S.cerevisiae)OS=HomosapiensGN=FLAD1PE=4SV=1;Q8NFF5-2FAD1_HUMANIsoform2ofFADsynthaseOS=HomosapiensGN=FLAD1;Q8NFF5FAD1_HUMANFADsynthaseOS=HomosapiensGN=FLAD1PE=1SV=1;Q8NFF5-4FAD1_HUMANIsoform4ofFADsynthaseOS=HomosapiensGN=FLAD1;Q8NFF5-5FAD1_HUMANIsoform5ofFADsynthaseOS=Homo…	Q8NFF5-3FAD1_HUMANIsoform3ofFADsynthaseOS=HomosapiensGN=FLAD1	Q8NFF5	Isoform3ofFADsynthase	FLAD1	NVYLFPGIPELLR	1529.86	0.0417639	2.67082	26612.6	71077.5
Q8NFF5-3FAD1_HUMANIsoform3ofFADsynthaseOS=HomosapiensGN=FLAD1;Q5T196Q5T196_HUMANFAD1flavinadeninedinucleotidesynthetasehomolog(S.cerevisiae)OS=HomosapiensGN=FLAD1PE=4SV=1;Q8NFF5-2FAD1_HUMANIsoform2ofFADsynthaseOS=HomosapiensGN=FLAD1;Q8NFF5FAD1_HUMANFADsynthaseOS=HomosapiensGN=FLAD1PE=1SV=1	Q8NFF5-3FAD1_HUMANIsoform3ofFADsynthaseOS=HomosapiensGN=FLAD1	Q8NFF5	Isoform3ofFADsynthase	FLAD1	SISPFPELEQFLQDTIK	1991.03	0.977454	1.55537	2561.54	3984.14
Q8NFF5-3FAD1_HUMANIsoform3ofFADsynthaseOS=HomosapiensGN=FLAD1;Q5T196Q5T196_HUMANFAD1flavinadeninedinucleotidesynthetasehomolog(S.cerevisiae)OS=HomosapiensGN=FLAD1PE=4SV=1;Q8NFF5-2FAD1_HUMANIsoform2ofFADsynthaseOS=HomosapiensGN=FLAD1;Q8NFF5FAD1_HUMANFADsynthaseOS=HomosapiensGN=FLAD1PE=1SV=1;Q8NFF5-4FAD1_HUMANIsoform4ofFADsynthaseOS=HomosapiensGN=FLAD1;Q8NFF5-5FAD1_HUMANIsoform5ofFADsynthaseOS=Homo…	Q8NFF5-3FAD1_HUMANIsoform3ofFADsynthaseOS=HomosapiensGN=FLAD1	Q8NFF5	Isoform3ofFADsynthase	FLAD1	VSVVPDEVATIAAEVTSFSNR	2190.12	0.0205572	2.85562	50683.8	144734
Q8NI27THOC2_HUMANTHOcomplexsubunit2OS=HomosapiensGN=THOC2PE=1SV=2;F2Z2V2F2Z2V2_HUMANTHOcomplexsubunit2OS=HomosapiensGN=THOC2PE=4SV=1	Q8NI27THOC2_HUMANTHOcomplexsubunit2OS=HomosapiensGN=THOC2PE=1SV=2	Q8NI27	THOcomplexsubunit2	THOC2	DFQQALYELSYHVIK	1852.94	0.024135	3.13536	11736.1	36796.9
Q8NI27THOC2_HUMANTHOcomplexsubunit2OS=HomosapiensGN=THOC2PE=1SV=2	Q8NI27THOC2_HUMANTHOcomplexsubunit2OS=HomosapiensGN=THOC2PE=1SV=2	Q8NI27	THOcomplexsubunit2	THOC2	LGLLEALLK	968.627	0.0239166	1.62471	19770.3	32121.1
Q8NI27THOC2_HUMANTHOcomplexsubunit2OS=HomosapiensGN=THOC2PE=1SV=2	Q8NI27THOC2_HUMANTHOcomplexsubunit2OS=HomosapiensGN=THOC2PE=1SV=2	Q8NI27	THOcomplexsubunit2	THOC2	LSHSNPTILFDYILSQIQK	2216.18	0.497265	1.40854	33244	46825.3
Q8NI27THOC2_HUMANTHOcomplexsubunit2OS=HomosapiensGN=THOC2PE=1SV=2;H0Y815H0Y815_HUMANTHOcomplexsubunit2(Fragment)OS=HomosapiensGN=THOC2PE=4SV=1	Q8NI27THOC2_HUMANTHOcomplexsubunit2OS=HomosapiensGN=THOC2PE=1SV=2	Q8NI27	THOcomplexsubunit2	THOC2	VFSDIIYTVASCTENEASR	2161	0.569305	1.148	63612.9	73027.9
Q92747ARC1A_HUMANActin-relatedprotein2/3complexsubunit1AOS=HomosapiensGN=ARPC1APE=1SV=2;E9PF58E9PF58_HUMANActin-relatedprotein2/3complexsubunit1AOS=HomosapiensGN=ARPC1APE=2SV=1;B4DLQ7B4DLQ7_HUMANActin-relatedprotein2/3complexsubunit1AOS=HomosapiensGN=ARPC1APE=2SV=1	Q92747ARC1A_HUMANActin-relatedprotein2/3complexsubunit1AOS=HomosapiensGN=ARPC1APE=1SV=2	Q92747	Actin-relatedprotein2/3complexsubunit1A	ARPC1A	DGVWKPTLVILR	1395.82	0.0195433	1.39358	48348.5	67377.5
Q92747ARC1A_HUMANActin-relatedprotein2/3complexsubunit1AOS=HomosapiensGN=ARPC1APE=1SV=2;E9PF58E9PF58_HUMANActin-relatedprotein2/3complexsubunit1AOS=HomosapiensGN=ARPC1APE=2SV=1;F8WFD3F8WFD3_HUMANActin-relatedprotein2/3complexsubunit1AOS=HomosapiensGN=ARPC1APE=2SV=1	Q92747ARC1A_HUMANActin-relatedprotein2/3complexsubunit1AOS=HomosapiensGN=ARPC1APE=1SV=2	Q92747	Actin-relatedprotein2/3complexsubunit1A	ARPC1A	SLHQFLLEPITCHAWNR	2121.06	0.396611	1.26751	252881	320528
Q92747ARC1A_HUMANActin-relatedprotein2/3complexsubunit1AOS=HomosapiensGN=ARPC1APE=1SV=2	Q92747ARC1A_HUMANActin-relatedprotein2/3complexsubunit1AOS=HomosapiensGN=ARPC1APE=1SV=2	Q92747	Actin-relatedprotein2/3complexsubunit1A	ARPC1A	TLESSIQGLR	1102.6	0.0181408	2.17641	191728	417278
Q96CT7CC124_HUMANCoiled-coildomain-containingprotein124OS=HomosapiensGN=CCDC124PE=1SV=1	Q96CT7CC124_HUMANCoiled-coildomain-containingprotein124OS=HomosapiensGN=CCDC124PE=1SV=1	Q96CT7	Coiled-coildomain-containingprotein124	CCDC124	AAFTAFEEAQLPR	1449.73	0.00469595	790.198	138.72	109616
Q96CT7CC124_HUMANCoiled-coildomain-containingprotein124OS=HomosapiensGN=CCDC124PE=1SV=1	Q96CT7CC124_HUMANCoiled-coildomain-containingprotein124OS=HomosapiensGN=CCDC124PE=1SV=1	Q96CT7	Coiled-coildomain-containingprotein124	CCDC124	VLEEGSVEAR	1087.55	0.0420856	1.66972	102576	171272
Q99986VRK1_HUMANSerine/threonine-proteinkinaseVRK1OS=HomosapiensGN=VRK1PE=1SV=1;H0YJ50H0YJ50_HUMANSerine/threonine-proteinkinaseVRK1(Fragment)OS=HomosapiensGN=VRK1PE=4SV=1	Q99986VRK1_HUMANSerine/threonine-proteinkinaseVRK1OS=HomosapiensGN=VRK1PE=1SV=1	Q99986	Serine/threonine-proteinkinaseVRK1	VRK1	ASNLLLNYK	1034.58	0.0141136	2.04299	75581.4	154412
Q99986VRK1_HUMANSerine/threonine-proteinkinaseVRK1OS=HomosapiensGN=VRK1PE=1SV=1	Q99986VRK1_HUMANSerine/threonine-proteinkinaseVRK1OS=HomosapiensGN=VRK1PE=1SV=1	Q99986	Serine/threonine-proteinkinaseVRK1	VRK1	HLAEQFAVGEIITDMAK	1871.95	0.0198077	2.24278	57561.5	129098
Q99986VRK1_HUMANSerine/threonine-proteinkinaseVRK1OS=HomosapiensGN=VRK1PE=1SV=1;H0YJ50H0YJ50_HUMANSerine/threonine-proteinkinaseVRK1(Fragment)OS=HomosapiensGN=VRK1PE=4SV=1;H0YJJ9H0YJJ9_HUMANSerine/threonine-proteinkinaseVRK1(Fragment)OS=HomosapiensGN=VRK1PE=4SV=1	Q99986VRK1_HUMANSerine/threonine-proteinkinaseVRK1OS=HomosapiensGN=VRK1PE=1SV=1	Q99986	Serine/threonine-proteinkinaseVRK1	VRK1	LLDYTEKPLYENLR	1765.93	0.217094	1.57203	276243	434264
Q9BSD7NTPCR_HUMANCancer-relatednucleoside-triphosphataseOS=HomosapiensGN=NTPCRPE=1SV=1;Q5TDF0Q5TDF0_HUMANCancer-relatednucleoside-triphosphataseOS=HomosapiensGN=C1orf57PE=4SV=1	Q9BSD7NTPCR_HUMANCancer-relatednucleoside-triphosphataseOS=HomosapiensGN=NTPCRPE=1SV=1	Q9BSD7	Cancer-relatednucleoside-triphosphatase	NTPCR	HVFLTGPPGVGK	1207.67	0.803742	2.07179	73638.2	152563
Q9BSD7NTPCR_HUMANCancer-relatednucleoside-triphosphataseOS=HomosapiensGN=NTPCRPE=1SV=1;Q5TDF0Q5TDF0_HUMANCancer-relatednucleoside-triphosphataseOS=HomosapiensGN=C1orf57PE=4SV=1	Q9BSD7NTPCR_HUMANCancer-relatednucleoside-triphosphataseOS=HomosapiensGN=NTPCRPE=1SV=1	Q9BSD7	Cancer-relatednucleoside-triphosphatase	NTPCR	IGFDVVTLSGTR	1263.68	0.00339784	6.49382	38035.1	246993
Q9BSD7NTPCR_HUMANCancer-relatednucleoside-triphosphataseOS=HomosapiensGN=NTPCRPE=1SV=1;Q5TDF0Q5TDF0_HUMANCancer-relatednucleoside-triphosphataseOS=HomosapiensGN=C1orf57PE=4SV=1	Q9BSD7NTPCR_HUMANCancer-relatednucleoside-triphosphataseOS=HomosapiensGN=NTPCRPE=1SV=1	Q9BSD7	Cancer-relatednucleoside-triphosphatase	NTPCR	QTLSTPGTIILGTIPVPK	1835.08	0.0127732	3.17947	38928.8	123773
Q9BSD7NTPCR_HUMANCancer-relatednucleoside-triphosphataseOS=HomosapiensGN=NTPCRPE=1SV=1;Q5TDF0Q5TDF0_HUMANCancer-relatednucleoside-triphosphataseOS=HomosapiensGN=C1orf57PE=4SV=1	Q9BSD7NTPCR_HUMANCancer-relatednucleoside-triphosphataseOS=HomosapiensGN=NTPCRPE=1SV=1	Q9BSD7	Cancer-relatednucleoside-triphosphatase	NTPCR	SSGVPVDGFYTEEVR	1640.77	0.171105	683.003	138.72	94746.2
Q9BWF3RBM4_HUMANRNA-bindingprotein4OS=HomosapiensGN=RBM4PE=1SV=1;E9PB51E9PB51_HUMANRNA-bindingprotein4(Fragment)OS=HomosapiensGN=RBM4PE=2SV=1;Q9BWF3-4RBM4_HUMANIsoform4ofRNA-bindingprotein4OS=HomosapiensGN=RBM4;Q9BQ04RBM4B_HUMANRNA-bindingprotein4BOS=HomosapiensGN=RBM4BPE=1SV=1;Q9BWF3-3RBM4_HUMANIsoform3ofRNA-bindingprotein4OS=HomosapiensGN=RBM4;E9PLB0E9PLB0_HUMANRNA-bindingprotein4BOS=Homosapien…	Q9BWF3RBM4_HUMANRNA-bindingprotein4OS=HomosapiensGN=RBM4PE=1SV=1	Q9BWF3	RNA-bindingprotein4	RBM4	AEDAVEAIR	972.488	0.497953	0.998515	318112	317640
Q9BWF3RBM4_HUMANRNA-bindingprotein4OS=HomosapiensGN=RBM4PE=1SV=1;E9PB51E9PB51_HUMANRNA-bindingprotein4(Fragment)OS=HomosapiensGN=RBM4PE=2SV=1	Q9BWF3RBM4_HUMANRNA-bindingprotein4OS=HomosapiensGN=RBM4PE=1SV=1	Q9BWF3	RNA-bindingprotein4	RBM4	ATAPVPTVGEGYGYGHESELSQASAAAR	2775.31	0.0567496	1.60184	325642	521628
Q9BWF3RBM4_HUMANRNA-bindingprotein4OS=HomosapiensGN=RBM4PE=1SV=1;E9PB51E9PB51_HUMANRNA-bindingprotein4(Fragment)OS=HomosapiensGN=RBM4PE=2SV=1;Q9BWF3-4RBM4_HUMANIsoform4ofRNA-bindingprotein4OS=HomosapiensGN=RBM4;Q9BQ04RBM4B_HUMANRNA-bindingprotein4BOS=HomosapiensGN=RBM4BPE=1SV=1	Q9BWF3RBM4_HUMANRNA-bindingprotein4OS=HomosapiensGN=RBM4PE=1SV=1	Q9BWF3	RNA-bindingprotein4	RBM4	GLDNTEFQGK	1107.52	0.0542753	1.52229	231328	352149
Q9BWF3RBM4_HUMANRNA-bindingprotein4OS=HomosapiensGN=RBM4PE=1SV=1;E9PB51E9PB51_HUMANRNA-bindingprotein4(Fragment)OS=HomosapiensGN=RBM4PE=2SV=1	Q9BWF3RBM4_HUMANRNA-bindingprotein4OS=HomosapiensGN=RBM4PE=1SV=1	Q9BWF3	RNA-bindingprotein4	RBM4	HLLPTSGAAATAAAAAAAAAAVTAASTSYYGR	2904.47	0.0475666	1.68529	124126	209189
Q9BWF3RBM4_HUMANRNA-bindingprotein4OS=HomosapiensGN=RBM4PE=1SV=1;E9PB51E9PB51_HUMANRNA-bindingprotein4(Fragment)OS=HomosapiensGN=RBM4PE=2SV=1;Q9BWF3-4RBM4_HUMANIsoform4ofRNA-bindingprotein4OS=HomosapiensGN=RBM4;Q9BQ04RBM4B_HUMANRNA-bindingprotein4BOS=HomosapiensGN=RBM4BPE=1SV=1;Q9BWF3-3RBM4_HUMANIsoform3ofRNA-bindingprotein4OS=HomosapiensGN=RBM4;E9PLB0E9PLB0_HUMANRNA-bindingprotein4BOS=Homosapien…	Q9BWF3RBM4_HUMANRNA-bindingprotein4OS=HomosapiensGN=RBM4PE=1SV=1	Q9BWF3	RNA-bindingprotein4	RBM4	LFIGNLPR	928.549	0.0265425	1.9846	101904	202239
Q9BWF3RBM4_HUMANRNA-bindingprotein4OS=HomosapiensGN=RBM4PE=1SV=1	Q9BWF3RBM4_HUMANRNA-bindingprotein4OS=HomosapiensGN=RBM4PE=1SV=1	Q9BWF3	RNA-bindingprotein4	RBM4	VADLTEQYNEQYGAVR	1854.87	0.0167442	1.94762	141846	276262
Q9NRN7ADPPT_HUMANL-aminoadipate-semialdehydedehydrogenase-phosphopantetheinyltransferaseOS=HomosapiensGN=AASDHPPTPE=1SV=2;B4DDW7B4DDW7_HUMANL-aminoadipate-semialdehydedehydrogenase-phosphopantetheinyltransferaseOS=HomosapiensGN=AASDHPPTPE=2SV=1	Q9NRN7ADPPT_HUMANL-aminoadipate-semialdehydedehydrogenase-phosphopantetheinyltransferaseOS=HomosapiensGN=AASDHPPTPE=1SV=2	Q9NRN7	L-aminoadipate-semialdehydedehydrogenase-phosphopantetheinyltransferase	AASDHPPT	AEWLLAVR	956.544	0.0489602	3.8238	18375.5	70264.4
Q9NRN7ADPPT_HUMANL-aminoadipate-semialdehydedehydrogenase-phosphopantetheinyltransferaseOS=HomosapiensGN=AASDHPPTPE=1SV=2	Q9NRN7ADPPT_HUMANL-aminoadipate-semialdehydedehydrogenase-phosphopantetheinyltransferaseOS=HomosapiensGN=AASDHPPTPE=1SV=2	Q9NRN7	L-aminoadipate-semialdehydedehydrogenase-phosphopantetheinyltransferase	AASDHPPT	HQDVPSQDDSKPTQR	1736.81	0.299508	1.79803	66634.2	119810
Q9NRN7ADPPT_HUMANL-aminoadipate-semialdehydedehydrogenase-phosphopantetheinyltransferaseOS=HomosapiensGN=AASDHPPTPE=1SV=2;B4DDW7B4DDW7_HUMANL-aminoadipate-semialdehydedehydrogenase-phosphopantetheinyltransferaseOS=HomosapiensGN=AASDHPPTPE=2SV=1	Q9NRN7ADPPT_HUMANL-aminoadipate-semialdehydedehydrogenase-phosphopantetheinyltransferaseOS=HomosapiensGN=AASDHPPTPE=1SV=2	Q9NRN7	L-aminoadipate-semialdehydedehydrogenase-phosphopantetheinyltransferase	AASDHPPT	WAFSCGTWLPSR	1466.68	0.0253485	2.55229	41127.8	104970
Q9NXV6CARF_HUMANCDKN2A-interactingproteinOS=HomosapiensGN=CDKN2AIPPE=1SV=3	Q9NXV6CARF_HUMANCDKN2A-interactingproteinOS=HomosapiensGN=CDKN2AIPPE=1SV=3	Q9NXV6	CDKN2A-interactingprotein	CDKN2AIP	GISSSNEGVEEPSK	1418.65	0.130215	2.27189	46770.5	106257
Q9NXV6CARF_HUMANCDKN2A-interactingproteinOS=HomosapiensGN=CDKN2AIPPE=1SV=3	Q9NXV6CARF_HUMANCDKN2A-interactingproteinOS=HomosapiensGN=CDKN2AIPPE=1SV=3	Q9NXV6	CDKN2A-interactingprotein	CDKN2AIP	SSSQTSGSLVSK	1166.58	0.350179	32.3113	138.72	4482.22
Q9NXV6CARF_HUMANCDKN2A-interactingproteinOS=HomosapiensGN=CDKN2AIPPE=1SV=3	Q9NXV6CARF_HUMANCDKN2A-interactingproteinOS=HomosapiensGN=CDKN2AIPPE=1SV=3	Q9NXV6	CDKN2A-interactingprotein	CDKN2AIP	SSSQTSTSQLPSK	1336.65	0.0105351	2.51066	27709.4	69568.9
Q9NXV6CARF_HUMANCDKN2A-interactingproteinOS=HomosapiensGN=CDKN2AIPPE=1SV=3;J3KNE1J3KNE1_HUMANCDKN2A-interactingproteinOS=HomosapiensGN=CDKN2AIPPE=4SV=1;D6RGD2D6RGD2_HUMANCDKN2A-interactingproteinOS=HomosapiensGN=CDKN2AIPPE=2SV=1	Q9NXV6CARF_HUMANCDKN2A-interactingproteinOS=HomosapiensGN=CDKN2AIPPE=1SV=3	Q9NXV6	CDKN2A-interactingprotein	CDKN2AIP	VTDAPTYTTR	1123.55	0.000276808	3.44065	37348.4	128503
Q9NZT1CALL5_HUMANCalmodulin-likeprotein5OS=HomosapiensGN=CALML5PE=1SV=2	Q9NZT1CALL5_HUMANCalmodulin-likeprotein5OS=HomosapiensGN=CALML5PE=1SV=2	Q9NZT1	Calmodulin-likeprotein5	CALML5	AFDQDGDGHITVDELRR	1942.91	0.0333597	0.0677947	235726	15981
Q9NZT1CALL5_HUMANCalmodulin-likeprotein5OS=HomosapiensGN=CALML5PE=1SV=2	Q9NZT1CALL5_HUMANCalmodulin-likeprotein5OS=HomosapiensGN=CALML5PE=1SV=2	Q9NZT1	Calmodulin-likeprotein5	CALML5	AGELTPEEEAQYK	1463.68	0.0117066	0.0708389	252915	17916.2
Q9NZT1CALL5_HUMANCalmodulin-likeprotein5OS=HomosapiensGN=CALML5PE=1SV=2	Q9NZT1CALL5_HUMANCalmodulin-likeprotein5OS=HomosapiensGN=CALML5PE=1SV=2	Q9NZT1	Calmodulin-likeprotein5	CALML5	AGELTPEEEAQYKK	1591.77	0.0194394	0.0656939	1.10824e+06	72804.8
Q9NZT1CALL5_HUMANCalmodulin-likeprotein5OS=HomosapiensGN=CALML5PE=1SV=2	Q9NZT1CALL5_HUMANCalmodulin-likeprotein5OS=HomosapiensGN=CALML5PE=1SV=2	Q9NZT1	Calmodulin-likeprotein5	CALML5	AGLEDLQVAFR	1217.64	0.0121735	0.0571586	1.15581e+06	66064.6
Q9NZT1CALL5_HUMANCalmodulin-likeprotein5OS=HomosapiensGN=CALML5PE=1SV=2	Q9NZT1CALL5_HUMANCalmodulin-likeprotein5OS=HomosapiensGN=CALML5PE=1SV=2	Q9NZT1	Calmodulin-likeprotein5	CALML5	AMAGLGQPLPQEELDAMIR	2039.02	0.407258	0.0649334	592365	38464.3
Q9NZT1CALL5_HUMANCalmodulin-likeprotein5OS=HomosapiensGN=CALML5PE=1SV=2	Q9NZT1CALL5_HUMANCalmodulin-likeprotein5OS=HomosapiensGN=CALML5PE=1SV=2	Q9NZT1	Calmodulin-likeprotein5	CALML5	EADVDQDGR	1003.42	0.178119	0.138445	58722.4	8129.83
Q9NZT1CALL5_HUMANCalmodulin-likeprotein5OS=HomosapiensGN=CALML5PE=1SV=2	Q9NZT1CALL5_HUMANCalmodulin-likeprotein5OS=HomosapiensGN=CALML5PE=1SV=2	Q9NZT1	Calmodulin-likeprotein5	CALML5	KLISEVDSDGDGEISFQEFLTAAK	2598.27	0.0904138	0.0693345	130652	9058.72
Q9NZT1CALL5_HUMANCalmodulin-likeprotein5OS=HomosapiensGN=CALML5PE=1SV=2	Q9NZT1CALL5_HUMANCalmodulin-likeprotein5OS=HomosapiensGN=CALML5PE=1SV=2	Q9NZT1	Calmodulin-likeprotein5	CALML5	NLSEAQLR	929.493	0.0173616	0.162531	892355	145035
Q9NZT1CALL5_HUMANCalmodulin-likeprotein5OS=HomosapiensGN=CALML5PE=1SV=2	Q9NZT1CALL5_HUMANCalmodulin-likeprotein5OS=HomosapiensGN=CALML5PE=1SV=2	Q9NZT1	Calmodulin-likeprotein5	CALML5	VNYEEFAR	1026.48	0.0889566	0.0298162	115261	3436.64
Q9UHG2PCSK1_HUMANProSAASOS=HomosapiensGN=PCSK1NPE=1SV=1	Q9UHG2PCSK1_HUMANProSAASOS=HomosapiensGN=PCSK1NPE=1SV=1	Q9UHG2	ProSAAS	PCSK1N	AADHDVGSELPPEGVLGALLR	2115.1	0.551955	4.50165	2152.63	9690.39
Q9UHG2PCSK1_HUMANProSAASOS=HomosapiensGN=PCSK1NPE=1SV=1	Q9UHG2PCSK1_HUMANProSAASOS=HomosapiensGN=PCSK1NPE=1SV=1	Q9UHG2	ProSAAS	PCSK1N	AEAQEAEDQQAR	1344.59	0.00897909	11.2458	1779.9	20016.5
Q9UHG2PCSK1_HUMANProSAASOS=HomosapiensGN=PCSK1NPE=1SV=1	Q9UHG2PCSK1_HUMANProSAASOS=HomosapiensGN=PCSK1NPE=1SV=1	Q9UHG2	ProSAAS	PCSK1N	ILAGSADSEGVAAPR	1412.73	0.0139787	6.28584	30886	194145
Q9UHG2PCSK1_HUMANProSAASOS=HomosapiensGN=PCSK1NPE=1SV=1	Q9UHG2PCSK1_HUMANProSAASOS=HomosapiensGN=PCSK1NPE=1SV=1	Q9UHG2	ProSAAS	PCSK1N	LDPAALAAQLVPAPVPAAALR	2024.18	0.122414	3.08205	10287	31705.1
Q9UHY7ENOPH_HUMANEnolase-phosphataseE1OS=HomosapiensGN=ENOPH1PE=1SV=1	Q9UHY7ENOPH_HUMANEnolase-phosphataseE1OS=HomosapiensGN=ENOPH1PE=1SV=1	Q9UHY7	Enolase-phosphataseE1	ENOPH1	DILFPYIEENVK	1478.77	0.0374085	300.023	138.72	41619.2
Q9UHY7ENOPH_HUMANEnolase-phosphataseE1OS=HomosapiensGN=ENOPH1PE=1SV=1	Q9UHY7ENOPH_HUMANEnolase-phosphataseE1OS=HomosapiensGN=ENOPH1PE=1SV=1	Q9UHY7	Enolase-phosphataseE1	ENOPH1	EYLQTHWEEEECQQDVSLLR	2591.16	0.004746	569.128	138.72	78949.5
Q9UHY7ENOPH_HUMANEnolase-phosphataseE1OS=HomosapiensGN=ENOPH1PE=1SV=1;Q9UHY7-2ENOPH_HUMANIsoform2ofEnolase-phosphataseE1OS=HomosapiensGN=ENOPH1;D6RA00D6RA00_HUMANEnolase-phosphataseE1OS=HomosapiensGN=ENOPH1PE=2SV=1	Q9UHY7ENOPH_HUMANEnolase-phosphataseE1OS=HomosapiensGN=ENOPH1PE=1SV=1	Q9UHY7	Enolase-phosphataseE1	ENOPH1	VYIYSSGSVEAQK	1429.71	0.00920361	1.68181	73311.4	123296
Q9Y263PLAP_HUMANPhospholipaseA-2-activatingproteinOS=HomosapiensGN=PLAAPE=1SV=2	Q9Y263PLAP_HUMANPhospholipaseA-2-activatingproteinOS=HomosapiensGN=PLAAPE=1SV=2	Q9Y263	PhospholipaseA-2-activatingprotein	PLAA	AINCPEDIVFPALDILR	1955.02	0.10798	1.07024	56916	60914
Q9Y263PLAP_HUMANPhospholipaseA-2-activatingproteinOS=HomosapiensGN=PLAAPE=1SV=2;E5RIM3E5RIM3_HUMANPhospholipaseA-2-activatingproteinOS=HomosapiensGN=PLAAPE=2SV=1;H0YBW4H0YBW4_HUMANPhospholipaseA-2-activatingprotein(Fragment)OS=HomosapiensGN=PLAAPE=4SV=1	Q9Y263PLAP_HUMANPhospholipaseA-2-activatingproteinOS=HomosapiensGN=PLAAPE=1SV=2	Q9Y263	PhospholipaseA-2-activatingprotein	PLAA	IGDVVGSSGANQQTSGK	1603.78	0.0942578	1.26982	84466.6	107258
Q9Y263PLAP_HUMANPhospholipaseA-2-activatingproteinOS=HomosapiensGN=PLAAPE=1SV=2;E5RIM3E5RIM3_HUMANPhospholipaseA-2-activatingproteinOS=HomosapiensGN=PLAAPE=2SV=1	Q9Y263PLAP_HUMANPhospholipaseA-2-activatingproteinOS=HomosapiensGN=PLAAPE=1SV=2	Q9Y263	PhospholipaseA-2-activatingprotein	PLAA	TGDLGDINAEQLPGR	1554.76	0.0418315	1.23579	116451	143909
Q9Y263PLAP_HUMANPhospholipaseA-2-activatingproteinOS=HomosapiensGN=PLAAPE=1SV=2;E5RIM3E5RIM3_HUMANPhospholipaseA-2-activatingproteinOS=HomosapiensGN=PLAAPE=2SV=1;H0YBW4H0YBW4_HUMANPhospholipaseA-2-activatingprotein(Fragment)OS=HomosapiensGN=PLAAPE=4SV=1	Q9Y263PLAP_HUMANPhospholipaseA-2-activatingproteinOS=HomosapiensGN=PLAAPE=1SV=2	Q9Y263	PhospholipaseA-2-activatingprotein	PLAA	VEAYQWSVSEGR	1409.66	0.0346657	1.58301	90785	143713
Q9Y2Z0-2SUGT1_HUMANIsoform2ofSuppressorofG2alleleofSKP1homologOS=HomosapiensGN=SUGT1;Q9Y2Z0SUGT1_HUMANSuppressorofG2alleleofSKP1homologOS=HomosapiensGN=SUGT1PE=1SV=3	Q9Y2Z0-2SUGT1_HUMANIsoform2ofSuppressorofG2alleleofSKP1homologOS=HomosapiensGN=SUGT1	Q9Y2Z0	Isoform2ofSuppressorofG2alleleofSKP1homolog	SUGT1	AAAAAGTATSQR	1074.54	0.144834	1.45012	133960	194257
Q9Y2Z0-2SUGT1_HUMANIsoform2ofSuppressorofG2alleleofSKP1homologOS=HomosapiensGN=SUGT1;Q9Y2Z0SUGT1_HUMANSuppressorofG2alleleofSKP1homologOS=HomosapiensGN=SUGT1PE=1SV=3	Q9Y2Z0-2SUGT1_HUMANIsoform2ofSuppressorofG2alleleofSKP1homologOS=HomosapiensGN=SUGT1	Q9Y2Z0	Isoform2ofSuppressorofG2alleleofSKP1homolog	SUGT1	ALEQKPDDAQYYCQR	1883.85	0.21663	1.04309	98146.9	102376
Q9Y2Z0-2SUGT1_HUMANIsoform2ofSuppressorofG2alleleofSKP1homologOS=HomosapiensGN=SUGT1;Q9Y2Z0SUGT1_HUMANSuppressorofG2alleleofSKP1homologOS=HomosapiensGN=SUGT1PE=1SV=3	Q9Y2Z0-2SUGT1_HUMANIsoform2ofSuppressorofG2alleleofSKP1homologOS=HomosapiensGN=SUGT1	Q9Y2Z0	Isoform2ofSuppressorofG2alleleofSKP1homolog	SUGT1	AYCHILLGNYCVAVADAK	2036.98	0.0329321	1.61668	71790.5	116063
